# Supplementary material for: Proteomic Identification of Pig Xenoantigens for Clinical Xenotransplantation
Source: bioRxiv. 2026 May 24:2026.05.22.727249. Preprint. [Version 1] doi: 10.64898/2026.05.22.727249 (PMC13228495; doi:10.64898/2026.05.22.727249)
Supplement: Supplement 2 — Supplementary Tables: Table S1. The efficiency of antibody recovery. Table S2. The correlation results of protein and peptide-level enrichment. The data of the overlap of proteins enriched across three replicate samples (PK1, PK2, PK3) at the protein-level enrichment or peptide-level enrichment. The data of the overlap between proteins identified at the protein-level enrichment and proteins enriched at the peptide-level enrichment. Table S3. Intersections of protein and peptide-level enriched xenoantigens across cellular components and sequence alignment results. Table S4. Glycopeptide analysis results of the peptide-level enrichment. [file media-2.zip]

Archive with 5 entries (4 files):
- Supplementary Tables/
- Supplementary Tables/Supplementary Table S1.xlsx
- Supplementary Tables/Supplementary Table S2.xlsx
- Supplementary Tables/Supplementary Table S3.xlsx
- Supplementary Tables/Supplementary Table S4.xlsx
