# Supplementary material for: Proteomic Identification of Pig Xenoantigens for Clinical Xenotransplantation
Source: bioRxiv. 2026 May 24:2026.05.22.727249. Preprint. [Version 1] doi: 10.64898/2026.05.22.727249 (PMC13228495; doi:10.64898/2026.05.22.727249)
Supplement: Supplement 2 — Supplementary Tables: Table S1. The efficiency of antibody recovery. Table S2. The correlation results of protein and peptide-level enrichment. The data of the overlap of proteins enriched across three replicate samples (PK1, PK2, PK3) at the protein-level enrichment or peptide-level enrichment. The data of the overlap between proteins identified at the protein-level enrichment and proteins enriched at the peptide-level enrichment. Table S3. Intersections of protein and peptide-level enriched xenoantigens across cellular components and sequence alignment results. Table S4. Glycopeptide analysis results of the peptide-level enrichment. [file media-2.zip › Supplementary Tables/Supplementary Table S1.xlsx]

## Sheet: Sheet1
					Plasma volumes (ul)
Beads volume (ul)	250			500			1000
50	15.68	12.92	19.24	15.32	19.83	21.49	25.08	25.56	24.24
100	16.18	15.42	17.92	28.7	27.76	30.8	39.72	42.3	38.9
200	16.24	16.52	16.68	30.21	31.48	32.57	37.24	39.92	44.72
