# Supplementary material for: Proteomic Identification of Pig Xenoantigens for Clinical Xenotransplantation
Source: bioRxiv. 2026 May 24:2026.05.22.727249. Preprint. [Version 1] doi: 10.64898/2026.05.22.727249 (PMC13228495; doi:10.64898/2026.05.22.727249)
Supplement: Supplement 2 — Supplementary Tables: Table S1. The efficiency of antibody recovery. Table S2. The correlation results of protein and peptide-level enrichment. The data of the overlap of proteins enriched across three replicate samples (PK1, PK2, PK3) at the protein-level enrichment or peptide-level enrichment. The data of the overlap between proteins identified at the protein-level enrichment and proteins enriched at the peptide-level enrichment. Table S3. Intersections of protein and peptide-level enriched xenoantigens across cellular components and sequence alignment results. Table S4. Glycopeptide analysis results of the peptide-level enrichment. [file media-2.zip › Supplementary Tables/Supplementary Table S3.xlsx]

## Sheet: Sheet1
Protein-level enriched proteins
From	Entry	Reviewed	Entry Name	Gene Names	Keywords	Gene Ontology (molecular function)	Gene Ontology (biological process)	Gene Ontology (cellular component)	Glycosylation	Tissue specificity	Protein names	Intramembrane	Subcellular location [CC]	Topological domain	Transmembrane
A0A286ZN52	A0A286ZN52	unreviewed	A0A286ZN52_PIG	PSMB3	Cytoplasm;Nucleus;Proteasome;Proteomics identification;Reference proteome		proteasome-mediated ubiquitin-dependent protein catabolic process [GO:0043161]	cytosol [GO:0005829]; nucleus [GO:0005634]; proteasome core complex, beta-subunit complex [GO:0019774]			Proteasome subunit beta		SUBCELLULAR LOCATION: Cytoplasm {ECO:0000256|RuleBase:RU004203}. Nucleus {ECO:0000256|RuleBase:RU004203}.
A0A286ZSI3	A0A286ZSI3	unreviewed	A0A286ZSI3_PIG	NCSTN	Glycoprotein;Membrane;Notch signaling pathway;Proteomics identification;Reference proteome;Signal;Transmembrane;Transmembrane helix	aspartic endopeptidase activity, intramembrane cleaving [GO:0042500]; ATPase binding [GO:0051117]; growth factor receptor binding [GO:0070851]; protein-macromolecule adaptor activity [GO:0030674]	adult behavior [GO:0030534]; amyloid precursor protein biosynthetic process [GO:0042983]; amyloid-beta formation [GO:0034205]; cellular response to calcium ion [GO:0071277]; central nervous system myelination [GO:0022010]; epithelial cell proliferation [GO:0050673]; G protein-coupled dopamine receptor signaling pathway [GO:0007212]; glutamate receptor signaling pathway [GO:0007215]; learning or m…	endoplasmic reticulum [GO:0005783]; gamma-secretase complex [GO:0070765]; Golgi apparatus [GO:0005794]; lysosome [GO:0005764]; plasma membrane [GO:0005886]; synaptic vesicle [GO:0008021]			Nicastrin		SUBCELLULAR LOCATION: Membrane {ECO:0000256|ARBA:ARBA00004479}; Single-pass type I membrane protein {ECO:0000256|ARBA:ARBA00004479}.
A0A286ZVG1	A0A286ZVG1	unreviewed	A0A286ZVG1_PIG	PGAM5	Necrosis;Reference proteome	GTPase activator activity [GO:0005096]; protein serine/threonine phosphatase activity [GO:0004722]; protein-containing complex binding [GO:0044877]	necroptotic process [GO:0070266]; negative regulation of cold-induced thermogenesis [GO:0120163]; positive regulation of mitochondrial fission [GO:0090141]	mitochondrial inner membrane [GO:0005743]; mitochondrial outer membrane [GO:0005741]; mitochondrion [GO:0005739]			Serine/threonine-protein phosphatase PGAM5, mitochondrial (EC 3.1.3.16) (Phosphoglycerate mutase family member 5) (Serine/threonine-protein phosphatase Pgam5, mitochondrial)
A0A286ZZD3	A0A286ZZD3	unreviewed	A0A286ZZD3_PIG	PLD1	Hydrolase;Lipid degradation;Lipid metabolism;Lipoprotein;Reference proteome	N-acylphosphatidylethanolamine-specific phospholipase D activity [GO:0070290]; phosphatidylinositol binding [GO:0035091]; phospholipase D activity [GO:0004630]	cellular response to nutrient [GO:0031670]; intracellular signal transduction [GO:0035556]; phosphatidic acid biosynthetic process [GO:0006654]; phospholipid catabolic process [GO:0009395]; positive regulation of translation [GO:0045727]; regulation of microvillus assembly [GO:0032534]; regulation of synaptic vesicle cycle [GO:0098693]; regulation of vesicle-mediated transport [GO:0060627]	apical plasma membrane [GO:0016324]; cholinergic synapse [GO:0098981]; endocytic vesicle [GO:0030139]; endosome [GO:0005768]; Golgi apparatus [GO:0005794]; intracellular membrane-bounded organelle [GO:0043231]			Phospholipase (EC 3.1.4.4)		SUBCELLULAR LOCATION: Endomembrane system {ECO:0000256|ARBA:ARBA00037868}; Lipid-anchor {ECO:0000256|ARBA:ARBA00037868}.
A0A287A6Q0	A0A287A6Q0	unreviewed	A0A287A6Q0_PIG	PROS1	Blood coagulation;Calcium;Disulfide bond;EGF-like domain;Fibrinolysis;Gamma-carboxyglutamic acid;Glycoprotein;Hemostasis;Proteomics identification;Reference proteome;Repeat;Secreted;Signal;Zymogen	calcium ion binding [GO:0005509]	fibrinolysis [GO:0042730]; positive regulation of phosphatidylinositol 3-kinase/protein kinase B signal transduction [GO:0051897]	extracellular space [GO:0005615]			Vitamin K-dependent protein S		SUBCELLULAR LOCATION: Secreted {ECO:0000256|ARBA:ARBA00004613}.
A0A287AHQ0	A0A287AHQ0	unreviewed	A0A287AHQ0_PIG	ACAT2	Acyltransferase;Proteomics identification;Reference proteome;Transferase	acyltransferase activity, transferring groups other than amino-acyl groups [GO:0016747]					acetyl-CoA C-acetyltransferase (EC 2.3.1.9)
A0A287AL10	A0A287AL10	unreviewed	A0A287AL10_PIG	FTH1	Iron;Iron storage;Lysosome;Metal-binding;Proteomics identification;Reference proteome	ferric iron binding [GO:0008199]; ferrous iron binding [GO:0008198]	intracellular sequestering of iron ion [GO:0006880]; iron ion transport [GO:0006826]	autophagosome [GO:0005776]; cytoplasm [GO:0005737]			Ferritin		SUBCELLULAR LOCATION: Cytoplasmic vesicle, autophagosome {ECO:0000256|ARBA:ARBA00004419}. Lysosome {ECO:0000256|ARBA:ARBA00004371}.
A0A287AMM9	A0A287AMM9	unreviewed	A0A287AMM9_PIG	LGALS9	Lectin;Proteomics identification;Reference proteome	carbohydrate binding [GO:0030246]; galactoside binding [GO:0016936]	negative regulation of CD4-positive, alpha-beta T cell proliferation [GO:2000562]; negative regulation of type II interferon production [GO:0032689]; positive regulation of gene expression [GO:0010628]	cytosol [GO:0005829]; nucleus [GO:0005634]			Galectin
A0A287AQI5	A0A287AQI5	unreviewed	A0A287AQI5_PIG	TSPAN17	Disulfide bond;Membrane;Reference proteome;Transmembrane;Transmembrane helix	enzyme binding [GO:0019899]	establishment of protein localization to organelle [GO:0072594]; regulation of membrane protein ectodomain proteolysis [GO:0051043]	plasma membrane [GO:0005886]			Tetraspanin		SUBCELLULAR LOCATION: Membrane {ECO:0000256|ARBA:ARBA00004141, ECO:0000256|RuleBase:RU361218}; Multi-pass membrane protein {ECO:0000256|ARBA:ARBA00004141, ECO:0000256|RuleBase:RU361218}.		TRANSMEM 20..44; /note="Helical"; /evidence="ECO:0000256|RuleBase:RU361218"; TRANSMEM 64..86; /note="Helical"; /evidence="ECO:0000256|RuleBase:RU361218"; TRANSMEM 98..117; /note="Helical"; /evidence="ECO:0000256|RuleBase:RU361218"; TRANSMEM 235..256; /note="Helical"; /evidence="ECO:0000256|RuleBase:RU361218"
A0A287ASY8	A0A287ASY8	unreviewed	A0A287ASY8_PIG	FDXR	FAD;Flavoprotein;Mitochondrion;NADP;Oxidoreductase;Proteomics identification;Reference proteome	NADPH-adrenodoxin reductase activity [GO:0015039]	cholesterol metabolic process [GO:0008203]; NADPH oxidation [GO:0070995]; steroid biosynthetic process [GO:0006694]	mitochondrion [GO:0005739]			NADPH:adrenodoxin oxidoreductase, mitochondrial (EC 1.18.1.6)		SUBCELLULAR LOCATION: Mitochondrion {ECO:0000256|PIRNR:PIRNR000362}.
A0A287AT48	A0A287AT48	unreviewed	A0A287AT48_PIG	LOC100153899	Cytoplasmic vesicle;Protease inhibitor;Proteomics identification;Reference proteome;Serine protease inhibitor	serine-type endopeptidase inhibitor activity [GO:0004867]		chromaffin granule [GO:0042583]; extracellular space [GO:0005615]			Serpin domain-containing protein		SUBCELLULAR LOCATION: Cytoplasmic vesicle, secretory vesicle, chromaffin granule {ECO:0000256|ARBA:ARBA00004248}.
A0A287AWR7	A0A287AWR7	unreviewed	A0A287AWR7_PIG	PON1	Calcium;Disulfide bond;Glycoprotein;Hydrolase;Metal-binding;Proteomics identification;Reference proteome;Signal	acyl-L-homoserine-lactone lactonohydrolase activity [GO:0102007]; aryldialkylphosphatase activity [GO:0004063]; arylesterase activity [GO:0004064]; calcium ion binding [GO:0005509]; phospholipid binding [GO:0005543]; protein homodimerization activity [GO:0042803]	carboxylic acid catabolic process [GO:0046395]; cholesterol metabolic process [GO:0008203]; lactone catabolic process [GO:1901335]; organophosphate catabolic process [GO:0046434]; phosphatidylcholine metabolic process [GO:0046470]; positive regulation of cholesterol efflux [GO:0010875]; response to toxic substance [GO:0009636]	extracellular space [GO:0005615]; spherical high-density lipoprotein particle [GO:0034366]	CARBOHYD 253; /note="N-linked (GlcNAc...) asparagine"; /evidence="ECO:0000256|PIRSR:PIRSR602640-4"; CARBOHYD 270; /note="N-linked (GlcNAc...) asparagine"; /evidence="ECO:0000256|PIRSR:PIRSR602640-4"; CARBOHYD 324; /note="N-linked (GlcNAc...) asparagine"; /evidence="ECO:0000256|PIRSR:PIRSR602640-4"		Paraoxonase (EC 3.1.1.2)
A0A287AZ36	A0A287AZ36	unreviewed	A0A287AZ36_PIG	LRP2	Disulfide bond;EGF-like domain;Endocytosis;Glycoprotein;Membrane;Receptor;Reference proteome;Repeat;Signal;Transmembrane;Transmembrane helix	calcium ion binding [GO:0005509]; protein-folding chaperone binding [GO:0051087]	aorta development [GO:0035904]; cell population proliferation [GO:0008283]; coronary artery morphogenesis [GO:0060982]; cranial skeletal system development [GO:1904888]; diol metabolic process [GO:0034311]; folate import across plasma membrane [GO:1904447]; forebrain development [GO:0030900]; gene expression [GO:0010467]; kidney development [GO:0001822]; male gonad development [GO:0008584]; metal…	apical plasma membrane [GO:0016324]; axon [GO:0030424]; brush border membrane [GO:0031526]; clathrin-coated pit [GO:0005905]; dendrite [GO:0030425]; endocytic vesicle [GO:0030139]; endoplasmic reticulum [GO:0005783]; endosome [GO:0005768]; external side of plasma membrane [GO:0009897]; Golgi apparatus [GO:0005794]; plasma membrane [GO:0005886]; receptor complex [GO:0043235]			LDL receptor related protein 2		SUBCELLULAR LOCATION: Membrane {ECO:0000256|ARBA:ARBA00004167}; Single-pass membrane protein {ECO:0000256|ARBA:ARBA00004167}.		TRANSMEM 4393..4419; /note="Helical"; /evidence="ECO:0000256|SAM:Phobius"
C0HL13	C0HL13	reviewed	LRP2_PIG	LRP2	Calcium;Cell membrane;Cell projection;Coated pit;Disulfide bond;EGF-like domain;Endocytosis;Endosome;Glycoprotein;Hearing;Membrane;Metal-binding;Neurogenesis;Phosphoprotein;Receptor;Reference proteome;Repeat;SH3-binding;Signal;Transmembrane;Transmembrane helix;Transport	calcium ion binding [GO:0005509]; protein-folding chaperone binding [GO:0051087]; SH3 domain binding [GO:0017124]	coronary artery morphogenesis [GO:0060982]; folate import across plasma membrane [GO:1904447]; male gonad development [GO:0008584]; metal ion transport [GO:0030001]; negative regulation of BMP signaling pathway [GO:0030514]; neural tube closure [GO:0001843]; neuron projection arborization [GO:0140058]; outflow tract septum morphogenesis [GO:0003148]; positive regulation of lysosomal protein catab…	apical plasma membrane [GO:0016324]; axon [GO:0030424]; brush border membrane [GO:0031526]; clathrin-coated pit [GO:0005905]; dendrite [GO:0030425]; endosome lumen [GO:0031904]; external side of plasma membrane [GO:0009897]; plasma membrane [GO:0005886]; receptor complex [GO:0043235]	CARBOHYD 160; /note="N-linked (GlcNAc...) asparagine"; /evidence="ECO:0000255|PROSITE-ProRule:PRU00498"; CARBOHYD 179; /note="N-linked (GlcNAc...) asparagine"; /evidence="ECO:0000255|PROSITE-ProRule:PRU00498"; CARBOHYD 341; /note="N-linked (GlcNAc...) asparagine"; /evidence="ECO:0000255|PROSITE-ProRule:PRU00498"; CARBOHYD 388; /note="N-linked (GlcNAc...) asparagine"; /evidence="ECO:0000255|PROSIT…		Low-density lipoprotein receptor-related protein 2 (LRP-2) (Glycoprotein 330) (gp330) (Megalin)		SUBCELLULAR LOCATION: Apical cell membrane {ECO:0000250|UniProtKB:P98158}; Single-pass type I membrane protein {ECO:0000255}. Endosome lumen {ECO:0000250|UniProtKB:P98158}. Membrane, clathrin-coated pit {ECO:0000250|UniProtKB:A2ARV4}. Cell projection, dendrite {ECO:0000250|UniProtKB:A2ARV4}. Cell projection, axon {ECO:0000250|UniProtKB:A2ARV4}. Note=Localizes to brush border membranes in the kidn…	TOPO_DOM 26..4422; /note="Extracellular"; /evidence="ECO:0000305"; TOPO_DOM 4444..4652; /note="Cytoplasmic"; /evidence="ECO:0000305"	TRANSMEM 4423..4443; /note="Helical"; /evidence="ECO:0000255"
A0A287B088	A0A287B088	unreviewed	A0A287B088_PIG	PSMB4	Cytoplasm;Nucleus;Proteasome;Proteomics identification;Reference proteome	lipopolysaccharide binding [GO:0001530]	negative regulation of inflammatory response to antigenic stimulus [GO:0002862]; proteolysis involved in protein catabolic process [GO:0051603]	ciliary basal body [GO:0036064]; cytoplasm [GO:0005737]; mitochondrion [GO:0005739]; nucleoplasm [GO:0005654]; proteasome core complex, beta-subunit complex [GO:0019774]			Proteasome subunit beta		SUBCELLULAR LOCATION: Cytoplasm {ECO:0000256|PIRNR:PIRNR001213}. Nucleus {ECO:0000256|PIRNR:PIRNR001213}.
A0A287B6X3	A0A287B6X3	unreviewed	A0A287B6X3_PIG	CRYL1	Oxidoreductase;Proteomics identification;Reference proteome	L-gulonate 3-dehydrogenase activity [GO:0050104]; NAD+ binding [GO:0070403]; protein homodimerization activity [GO:0042803]	D-glucuronate catabolic process to D-xylulose 5-phosphate [GO:0019640]; fatty acid metabolic process [GO:0006631]	cytosol [GO:0005829]			L-gulonate 3-dehydrogenase (EC 1.1.1.45) (L-gulonate 3-dehydrogenase)
A0A287B835	A0A287B835	unreviewed	A0A287B835_PIG	CIMAP3	Reference proteome	cytoskeletal protein binding [GO:0008092]	regulation of cell projection organization [GO:0031344]				Protein pitchfork
A0A8W4FRJ4	A0A8W4FRJ4	unreviewed	A0A8W4FRJ4_PIG	LOC100523736	Reference proteome						Protein pitchfork
A0A287BD18	A0A287BD18	unreviewed	A0A287BD18_PIG	CFH	Disulfide bond;Proteomics identification;Reference proteome;Secreted;Signal;Sushi	complement component C3b binding [GO:0001851]	complement activation [GO:0006956]	extracellular space [GO:0005615]			Complement factor H		SUBCELLULAR LOCATION: Secreted {ECO:0000256|ARBA:ARBA00004613}.
A0A287BMX9	A0A287BMX9	unreviewed	A0A287BMX9_PIG	NID1	Basement membrane;Calcium;Cell adhesion;Disulfide bond;EGF-like domain;Extracellular matrix;Glycoprotein;Proteomics identification;Reference proteome;Repeat;Secreted;Signal	calcium ion binding [GO:0005509]	cell-matrix adhesion [GO:0007160]	basement membrane [GO:0005604]; extracellular region [GO:0005576]; membrane [GO:0016020]			Nidogen 1		SUBCELLULAR LOCATION: Secreted, extracellular space, extracellular matrix, basement membrane {ECO:0000256|ARBA:ARBA00004302}.
A0A481C5X7	A0A481C5X7	unreviewed	A0A481C5X7_PIG	CFAP410	Leucine-rich repeat;Reference proteome		cilium assembly [GO:0060271]; cytoskeleton organization [GO:0007010]; regulation of cell shape [GO:0008360]; smoothened signaling pathway [GO:0007224]	ciliary basal body [GO:0036064]; cytosol [GO:0005829]; mitochondrion [GO:0005739]; photoreceptor connecting cilium [GO:0032391]; photoreceptor outer segment [GO:0001750]; plasma membrane [GO:0005886]			Cilia and flagella associated protein 410 (Nuclear encoded mitochondrial protein C21orf2 isoform 3)
A0A4X1SQE6	A0A4X1SQE6	unreviewed	A0A4X1SQE6_PIG	MME	Cell membrane;Hydrolase;Lipoprotein;Membrane;Metal-binding;Metalloprotease;Myristate;Phosphoprotein;Protease;Reference proteome;Signal-anchor;Transmembrane;Zinc	metal ion binding [GO:0046872]; metalloendopeptidase activity [GO:0004222]	proteolysis [GO:0006508]	membrane [GO:0016020]			Neprilysin (EC 3.4.24.11) (Atriopeptidase) (Enkephalinase) (Neutral endopeptidase 24.11) (Skin fibroblast elastase)		SUBCELLULAR LOCATION: Cell membrane {ECO:0000256|ARBA:ARBA00004401}; Single-pass type II membrane protein {ECO:0000256|ARBA:ARBA00004401}.
A0A4X1T2A9	A0A4X1T2A9	unreviewed	A0A4X1T2A9_PIG	ZPR1	Metal-binding;Reference proteome;Zinc;Zinc-finger	receptor tyrosine kinase binding [GO:0030971]; translation initiation factor binding [GO:0031369]; zinc ion binding [GO:0008270]	apoptotic process involved in development [GO:1902742]; axon development [GO:0061564]; Cajal body organization [GO:0030576]; cellular response to epidermal growth factor stimulus [GO:0071364]; DNA endoreduplication [GO:0042023]; inner cell mass cell proliferation [GO:0001833]; microtubule cytoskeleton organization [GO:0000226]; negative regulation of motor neuron apoptotic process [GO:2000672]; p…	Cajal body [GO:0015030]; cytoplasm [GO:0005737]; Gemini of coiled bodies [GO:0097504]; growth cone [GO:0030426]; nucleolus [GO:0005730]; perikaryon [GO:0043204]			ZPR1 zinc finger
A0A4X1UGE4	A0A4X1UGE4	unreviewed	A0A4X1UGE4_PIG	EIF4A2	ATP-binding;Helicase;Hydrolase;Initiation factor;Nucleotide-binding;Protein biosynthesis;Reference proteome	ATP binding [GO:0005524]; ATP hydrolysis activity [GO:0016887]; nucleic acid binding [GO:0003676]; RNA helicase activity [GO:0003724]	cellular response to leukemia inhibitory factor [GO:1990830]; negative regulation of RNA-dependent RNA polymerase activity [GO:1900260]	perinuclear region of cytoplasm [GO:0048471]			Eukaryotic initiation factor 4A-II (EC 3.6.4.13) (ATP-dependent RNA helicase eIF4A-2)
A0A4X1UXG0	A0A4X1UXG0	unreviewed	A0A4X1UXG0_PIG	TFG	Reference proteome	identical protein binding [GO:0042802]	COPII vesicle coating [GO:0048208]	cytoplasm [GO:0005737]			Trafficking from ER to golgi regulator
A0A4X1VQ69	A0A4X1VQ69	unreviewed	A0A4X1VQ69_PIG	MYL12A	Calcium;Metal-binding;Motor protein;Muscle protein;Myosin;Proteomics identification;Reference proteome;Repeat	calcium ion binding [GO:0005509]		myosin complex [GO:0016459]			Myosin light chain 12A (Myosin regulatory light chain 12B) (Myosin regulatory light chain 2 protein isoform 2)
A0A4X1VV05	A0A4X1VV05	unreviewed	A0A4X1VV05_PIG	TAGLN2	Reference proteome						Transgelin
A0A5G2QHH9	A0A5G2QHH9	unreviewed	A0A5G2QHH9_PIG	CFP	Proteomics identification;Reference proteome;Signal		complement activation, alternative pathway [GO:0006957]	cytoplasmic side of Golgi membrane [GO:0098548]; extracellular space [GO:0005615]; secretory granule [GO:0030141]			Complement factor properdin
A0A5G2QIZ1	A0A5G2QIZ1	unreviewed	A0A5G2QIZ1_PIG	DLST	Acyltransferase;Lipoyl;Reference proteome;Transferase;Transit peptide;Tricarboxylic acid cycle	dihydrolipoyllysine-residue succinyltransferase activity [GO:0004149]	L-lysine catabolic process to acetyl-CoA via saccharopine [GO:0033512]; tricarboxylic acid cycle [GO:0006099]	cytosol [GO:0005829]; mitochondrial matrix [GO:0005759]; mitochondrion [GO:0005739]; nucleoplasm [GO:0005654]; oxoadipate dehydrogenase complex [GO:0160167]; oxoglutarate dehydrogenase complex [GO:0045252]			Dihydrolipoyllysine-residue succinyltransferase component of 2-oxoglutarate dehydrogenase complex, mitochondrial (EC 2.3.1.61) (E2K)		SUBCELLULAR LOCATION: Mitochondrion matrix {ECO:0000256|ARBA:ARBA00004305}.
Q9N0F1	Q9N0F1	reviewed	ODO2_PIG	DLST	Acetylation;Acyltransferase;Direct protein sequencing;Lipoyl;Mitochondrion;Nucleus;Phosphoprotein;Reference proteome;Transferase;Transit peptide;Tricarboxylic acid cycle	dihydrolipoyllysine-residue succinyltransferase activity [GO:0004149]	2-oxoglutarate metabolic process [GO:0006103]; L-lysine catabolic process to acetyl-CoA via saccharopine [GO:0033512]; succinyl-CoA metabolic process [GO:0006104]; tricarboxylic acid cycle [GO:0006099]	mitochondrial matrix [GO:0005759]; mitochondrion [GO:0005739]; nucleus [GO:0005634]; oxoglutarate dehydrogenase complex [GO:0045252]			Dihydrolipoyllysine-residue succinyltransferase component of 2-oxoglutarate dehydrogenase complex, mitochondrial (EC 2.3.1.61) (2-oxoglutarate dehydrogenase complex component E2) (OGDC-E2) (Dihydrolipoamide succinyltransferase component of 2-oxoglutarate dehydrogenase complex) (E2K) (E2o) (PE2o)		SUBCELLULAR LOCATION: Mitochondrion matrix {ECO:0000305|PubMed:10806400}. Nucleus {ECO:0000250|UniProtKB:P36957}. Note=Mainly localizes in the mitochondrion. A small fraction localizes to the nucleus, where the 2-oxoglutarate dehydrogenase complex is required for histone succinylation. {ECO:0000250|UniProtKB:P36957}.
A0A5G2QLQ1	A0A5G2QLQ1	unreviewed	A0A5G2QLQ1_PIG	DLAT	Acyltransferase;Lipoyl;Proteomics identification;Reference proteome;Transferase;Transit peptide	dihydrolipoyllysine-residue acetyltransferase activity [GO:0004742]	acetyl-CoA biosynthetic process from pyruvate [GO:0006086]	mitochondrial matrix [GO:0005759]; pyruvate dehydrogenase complex [GO:0045254]			Acetyltransferase component of pyruvate dehydrogenase complex (EC 2.3.1.12)		SUBCELLULAR LOCATION: Mitochondrion matrix {ECO:0000256|ARBA:ARBA00004305}.
A0A5G2QPJ7	A0A5G2QPJ7	unreviewed	A0A5G2QPJ7_PIG	FAH	Calcium;Hydrolase;Magnesium;Metal-binding;Phenylalanine catabolism;Proteomics identification;Reference proteome;Tyrosine catabolism	fumarylacetoacetase activity [GO:0004334]; metal ion binding [GO:0046872]	arginine catabolic process [GO:0006527]; homogentisate catabolic process [GO:1902000]; L-phenylalanine catabolic process [GO:0006559]; tyrosine catabolic process [GO:0006572]				Fumarylacetoacetase (EC 3.7.1.2) (Fumarylacetoacetate hydrolase)
A0A5G2QRW3	A0A5G2QRW3	unreviewed	A0A5G2QRW3_PIG	HBB	Heme;Iron;Metal-binding;Oxygen transport;Proteomics identification;Reference proteome;Transport	heme binding [GO:0020037]; hemoglobin alpha binding [GO:0031721]; organic acid binding [GO:0043177]; oxygen binding [GO:0019825]; oxygen carrier activity [GO:0005344]	cellular oxidant detoxification [GO:0098869]; hydrogen peroxide catabolic process [GO:0042744]	haptoglobin-hemoglobin complex [GO:0031838]; hemoglobin complex [GO:0005833]			Hemoglobin, beta
A0A5G2QSG9	A0A5G2QSG9	unreviewed	A0A5G2QSG9_PIG	PDHX	Acyltransferase;Lipoyl;Mitochondrion;Proteomics identification;Reference proteome;Transferase;Transit peptide	acyltransferase activity [GO:0016746]; pyruvate dehydrogenase (NAD+) activity [GO:0034604]		mitochondrial matrix [GO:0005759]; mitochondrion [GO:0005739]; pyruvate dehydrogenase complex [GO:0045254]			Dihydrolipoamide acetyltransferase component of pyruvate dehydrogenase complex (EC 2.3.1.-)		SUBCELLULAR LOCATION: Mitochondrion matrix {ECO:0000256|ARBA:ARBA00004305}.
A0A5G2R0G8	A0A5G2R0G8	unreviewed	A0A5G2R0G8_PIG	ENPEP	Aminopeptidase;Calcium;Hydrolase;Membrane;Metal-binding;Metalloprotease;Protease;Reference proteome;Signal-anchor;Transmembrane;Transmembrane helix;Zinc	metalloaminopeptidase activity [GO:0070006]; peptide binding [GO:0042277]; zinc ion binding [GO:0008270]	angiogenesis [GO:0001525]; cell migration [GO:0016477]; cell population proliferation [GO:0008283]; glomerulus development [GO:0032835]; peptide catabolic process [GO:0043171]; proteolysis [GO:0006508]; regulation of blood pressure [GO:0008217]; regulation of systemic arterial blood pressure by renin-angiotensin [GO:0003081]	apical plasma membrane [GO:0016324]; brush border [GO:0005903]; cytoplasm [GO:0005737]; cytoplasmic vesicle [GO:0031410]; external side of plasma membrane [GO:0009897]; extracellular space [GO:0005615]; plasma membrane [GO:0005886]			Aminopeptidase (EC 3.4.11.-)		SUBCELLULAR LOCATION: Cell membrane {ECO:0000256|ARBA:ARBA00004401}; Single-pass type II membrane protein {ECO:0000256|ARBA:ARBA00004401}.		TRANSMEM 15..35; /note="Helical"; /evidence="ECO:0000256|RuleBase:RU364040"
Q95334	Q95334	reviewed	AMPE_PIG	ENPEP	Aminopeptidase;Calcium;Cell membrane;Disulfide bond;Glycoprotein;Hydrolase;Membrane;Metal-binding;Metalloprotease;Protease;Reference proteome;Signal-anchor;Transmembrane;Transmembrane helix;Zinc	aminopeptidase activity [GO:0004177]; metalloaminopeptidase activity [GO:0070006]; peptide binding [GO:0042277]; zinc ion binding [GO:0008270]	cell migration [GO:0016477]; cell population proliferation [GO:0008283]; peptide catabolic process [GO:0043171]; proteolysis [GO:0006508]; regulation of blood pressure [GO:0008217]; regulation of systemic arterial blood pressure by renin-angiotensin [GO:0003081]	cytoplasm [GO:0005737]; extracellular space [GO:0005615]; plasma membrane [GO:0005886]	CARBOHYD 110; /note="N-linked (GlcNAc...) asparagine"; /evidence="ECO:0000255"; CARBOHYD 114; /note="N-linked (GlcNAc...) asparagine"; /evidence="ECO:0000255"; CARBOHYD 187; /note="N-linked (GlcNAc...) asparagine"; /evidence="ECO:0000255"; CARBOHYD 314; /note="N-linked (GlcNAc...) asparagine"; /evidence="ECO:0000255"; CARBOHYD 367; /note="N-linked (GlcNAc...) asparagine"; /evidence="ECO:0000255";…		Glutamyl aminopeptidase (EAP) (EC 3.4.11.7) (Aminopeptidase A) (AP-A) (CD antigen CD249)		SUBCELLULAR LOCATION: Cell membrane {ECO:0000250|UniProtKB:Q07075}; Single-pass type II membrane protein.	TOPO_DOM 1..14; /note="Cytoplasmic"; /evidence="ECO:0000255"; TOPO_DOM 36..942; /note="Extracellular"; /evidence="ECO:0000255"	TRANSMEM 15..35; /note="Helical; Signal-anchor for type II membrane protein"; /evidence="ECO:0000255"
A0A5G2RAE1	A0A5G2RAE1	unreviewed	A0A5G2RAE1_PIG	DDX46	ATP-binding;Helicase;Hydrolase;Nucleotide-binding;Proteomics identification;Reference proteome	ATP binding [GO:0005524]; hydrolase activity [GO:0016787]; RNA binding [GO:0003723]; RNA helicase activity [GO:0003724]					RNA helicase (EC 3.6.4.13)
A0A5G2RDG3	A0A5G2RDG3	unreviewed	A0A5G2RDG3_PIG	NAALADL1	Proteomics identification;Reference proteome;Signal-anchor;Transmembrane	aminopeptidase activity [GO:0004177]; calcium ion binding [GO:0005509]; carboxypeptidase activity [GO:0004180]; protein homodimerization activity [GO:0042803]; zinc ion binding [GO:0008270]	peptide catabolic process [GO:0043171]	plasma membrane [GO:0005886]			N-acetylated alpha-linked acidic dipeptidase like 1		SUBCELLULAR LOCATION: Cell membrane {ECO:0000256|ARBA:ARBA00004401}; Single-pass type II membrane protein {ECO:0000256|ARBA:ARBA00004401}.
A0A5G2RG83	A0A5G2RG83	unreviewed	A0A5G2RG83_PIG	EWSR1	Metal-binding;Nucleus;Proteomics identification;Reference proteome;RNA-binding;Zinc;Zinc-finger	identical protein binding [GO:0042802]; metal ion binding [GO:0046872]; RNA binding [GO:0003723]	regulation of DNA-templated transcription [GO:0006355]	nucleolus [GO:0005730]; nucleoplasm [GO:0005654]			EWS RNA binding protein 1		SUBCELLULAR LOCATION: Nucleus {ECO:0000256|ARBA:ARBA00004123}.
A0A5G2RLP2	A0A5G2RLP2	unreviewed	A0A5G2RLP2_PIG	LGALS3BP	Cell adhesion;Disulfide bond;Extracellular matrix;Reference proteome;Secreted;Signal		cell adhesion [GO:0007155]	extracellular space [GO:0005615]; membrane [GO:0016020]			Galectin-3-binding protein (Lectin galactoside-binding soluble 3-binding protein)		SUBCELLULAR LOCATION: Secreted, extracellular space, extracellular matrix {ECO:0000256|ARBA:ARBA00004498}.
A0A5S6FVG3	A0A5S6FVG3	unreviewed	A0A5S6FVG3_PIG	AMN	Cell membrane;Membrane;Protein transport;Reference proteome;Signal;Transmembrane;Transmembrane helix;Transport	cargo receptor activity [GO:0038024]; signaling receptor binding [GO:0005102]	cobalamin metabolic process [GO:0009235]; cobalamin transport [GO:0015889]; Golgi to plasma membrane protein transport [GO:0043001]; protein localization [GO:0008104]; receptor-mediated endocytosis [GO:0006898]; renal protein absorption [GO:0097017]	apical plasma membrane [GO:0016324]; endocytic vesicle [GO:0030139]; extracellular space [GO:0005615]; microvillus membrane [GO:0031528]; receptor complex [GO:0043235]			Protein amnionless		SUBCELLULAR LOCATION: Cell membrane {ECO:0000256|ARBA:ARBA00004251}; Single-pass type I membrane protein {ECO:0000256|ARBA:ARBA00004251}.		TRANSMEM 451..473; /note="Helical"; /evidence="ECO:0000256|SAM:Phobius"
F1SAM7	F1SAM7	reviewed	AMNLS_PIG	AMN	Cell membrane;Coated pit;Disulfide bond;Endosome;Glycoprotein;Membrane;Protein transport;Reference proteome;Signal;Transmembrane;Transmembrane helix;Transport		protein localization [GO:0008104]; protein transport [GO:0015031]; receptor-mediated endocytosis [GO:0006898]	apical plasma membrane [GO:0016324]; clathrin-coated pit [GO:0005905]; endocytic vesicle [GO:0030139]; endosome membrane [GO:0010008]	CARBOHYD 35; /note="N-linked (GlcNAc...) asparagine"; /evidence="ECO:0000255"; CARBOHYD 39; /note="N-linked (GlcNAc...) asparagine"; /evidence="ECO:0000255"	TISSUE SPECIFICITY: Detected in kidney cortex (at protein level). {ECO:0000269|PubMed:30523278}.	Protein amnionless [Cleaved into: Soluble protein amnionless]		SUBCELLULAR LOCATION: Apical cell membrane {ECO:0000250|UniProtKB:Q9BXJ7}; Single-pass type I membrane protein {ECO:0000250|UniProtKB:Q9BXJ7}. Cell membrane {ECO:0000305|PubMed:30523278}; Single-pass type I membrane protein {ECO:0000250|UniProtKB:Q9BXJ7}. Endosome membrane {ECO:0000250|UniProtKB:Q9BXJ7}. Membrane, coated pit {ECO:0000250|UniProtKB:Q9BXJ7}.	TOPO_DOM 20..430; /note="Extracellular"; /evidence="ECO:0000305"; TOPO_DOM 452..519; /note="Cytoplasmic"; /evidence="ECO:0000305"	TRANSMEM 431..451; /note="Helical"; /evidence="ECO:0000255"
A0A5S6G8U0	A0A5S6G8U0	unreviewed	A0A5S6G8U0_PIG	CUBN	Disulfide bond;EGF-like domain;Glycoprotein;Metal-binding;Reference proteome;Repeat;Signal	calcium ion binding [GO:0005509]; cargo receptor activity [GO:0038024]; protein homodimerization activity [GO:0042803]; serine-type endopeptidase activity [GO:0004252]	cobalamin metabolic process [GO:0009235]; cobalamin transport [GO:0015889]	apical plasma membrane [GO:0016324]; endocytic vesicle [GO:0030139]; extracellular exosome [GO:0070062]; extracellular space [GO:0005615]; microvillus membrane [GO:0031528]; receptor complex [GO:0043235]			Cubilin
F1RWC3	F1RWC3	reviewed	CUBN_PIG	CUBN IFCR	Calcium;Cell membrane;Cholesterol metabolism;Cleavage on pair of basic residues;Coated pit;Cobalamin;Cobalt;Disulfide bond;EGF-like domain;Endosome;Glycoprotein;Lipid metabolism;Lysosome;Membrane;Metal-binding;Phosphoprotein;Protein transport;Reference proteome;Repeat;Signal;Steroid metabolism;Sterol metabolism;Transport	calcium ion binding [GO:0005509]; cobalamin binding [GO:0031419]; serine-type endopeptidase activity [GO:0004252]	cholesterol metabolic process [GO:0008203]; protein transport [GO:0015031]	apical plasma membrane [GO:0016324]; clathrin-coated pit [GO:0005905]; endosome [GO:0005768]; extracellular space [GO:0005615]; lysosomal membrane [GO:0005765]	CARBOHYD 106; /note="N-linked (GlcNAc...) asparagine"; /evidence="ECO:0000255"; CARBOHYD 257; /note="N-linked (GlcNAc...) asparagine"; /evidence="ECO:0000255"; CARBOHYD 429; /note="N-linked (GlcNAc...) asparagine"; /evidence="ECO:0000255"; CARBOHYD 712; /note="N-linked (GlcNAc...) asparagine"; /evidence="ECO:0000255"; CARBOHYD 749; /note="N-linked (GlcNAc...) asparagine"; /evidence="ECO:0000255";…	TISSUE SPECIFICITY: Detected in kidney cortex (at protein level). {ECO:0000269|PubMed:30523278}.	Cubilin (Intrinsic factor-cobalamin receptor)		SUBCELLULAR LOCATION: Apical cell membrane {ECO:0000250|UniProtKB:Q9JLB4}; Peripheral membrane protein {ECO:0000250|UniProtKB:O60494}. Cell membrane {ECO:0000250|UniProtKB:O60494}; Peripheral membrane protein {ECO:0000250|UniProtKB:O60494}. Membrane, coated pit {ECO:0000250|UniProtKB:O60494}. Endosome {ECO:0000250|UniProtKB:O60494}. Lysosome membrane {ECO:0000250|UniProtKB:O70244}; Peripheral mem…
A0A5S8KLN1	A0A5S8KLN1	unreviewed	A0A5S8KLN1_PIG	CLU	Chaperone;Coiled coil;Cytoplasm;Cytoplasmic vesicle;Disulfide bond;Endoplasmic reticulum;Glycoprotein;Membrane;Mitochondrion;Nucleus;Reference proteome;Secreted;Signal;Ubl conjugation	amyloid-beta binding [GO:0001540]; low-density lipoprotein particle receptor binding [GO:0050750]; misfolded protein binding [GO:0051787]; protein carrier chaperone [GO:0140597]; protein-containing complex binding [GO:0044877]; receptor ligand activity [GO:0048018]; tau protein binding [GO:0048156]; ubiquitin protein ligase binding [GO:0031625]; unfolded protein binding [GO:0051082]	amyloid-beta clearance [GO:0097242]; cell morphogenesis [GO:0000902]; central nervous system myelin maintenance [GO:0032286]; chaperone-mediated protein complex assembly [GO:0051131]; chaperone-mediated protein folding [GO:0061077]; immune complex clearance [GO:0002434]; microglial cell activation [GO:0001774]; microglial cell proliferation [GO:0061518]; negative regulation of amyloid fibril form…	apical dendrite [GO:0097440]; cell periphery [GO:0071944]; cell surface [GO:0009986]; chromaffin granule [GO:0042583]; cytoskeleton [GO:0005856]; cytosol [GO:0005829]; mitochondrial inner membrane [GO:0005743]; neurofibrillary tangle [GO:0097418]; nucleus [GO:0005634]; perinuclear endoplasmic reticulum lumen [GO:0099020]; spherical high-density lipoprotein particle [GO:0034366]; synapse [GO:00452…			Clusterin		SUBCELLULAR LOCATION: Cytoplasm, cytosol {ECO:0000256|ARBA:ARBA00004514}. Cytoplasm, perinuclear region {ECO:0000256|ARBA:ARBA00004556}. Cytoplasmic vesicle, secretory vesicle, chromaffin granule {ECO:0000256|ARBA:ARBA00004248}. Endoplasmic reticulum {ECO:0000256|ARBA:ARBA00004240}. Mitochondrion membrane {ECO:0000256|ARBA:ARBA00004346}; Peripheral membrane protein {ECO:0000256|ARBA:ARBA00004346}…
Q29549	Q29549	reviewed	CLUS_PIG	CLU	Chaperone;Cytoplasm;Cytoplasmic vesicle;Direct protein sequencing;Disulfide bond;Endoplasmic reticulum;Glycoprotein;Membrane;Microsome;Mitochondrion;Nucleus;Phosphoprotein;Reference proteome;Secreted;Signal;Ubl conjugation	misfolded protein binding [GO:0051787]; ubiquitin protein ligase binding [GO:0031625]; unfolded protein binding [GO:0051082]	chaperone-mediated protein folding [GO:0061077]; immune complex clearance [GO:0002434]; intrinsic apoptotic signaling pathway [GO:0097193]; negative regulation of amyloid fibril formation [GO:1905907]; negative regulation of intrinsic apoptotic signaling pathway in response to DNA damage [GO:1902230]; negative regulation of protein-containing complex assembly [GO:0031333]; positive regulation of …	chromaffin granule [GO:0042583]; cytoplasm [GO:0005737]; cytosol [GO:0005829]; extracellular space [GO:0005615]; intracellular membrane-bounded organelle [GO:0043231]; mitochondrial inner membrane [GO:0005743]; mitochondrion [GO:0005739]; nucleus [GO:0005634]; perinuclear endoplasmic reticulum lumen [GO:0099020]; perinuclear region of cytoplasm [GO:0048471]; spherical high-density lipoprotein par…	CARBOHYD 86; /note="N-linked (GlcNAc...) asparagine"; /evidence="ECO:0000255"; CARBOHYD 103; /note="N-linked (GlcNAc...) asparagine"; /evidence="ECO:0000255"; CARBOHYD 145; /note="N-linked (GlcNAc...) asparagine"; /evidence="ECO:0000255"; CARBOHYD 290; /note="N-linked (GlcNAc...) asparagine"; /evidence="ECO:0000255"; CARBOHYD 316; /note="N-linked (GlcNAc...) asparagine"; /evidence="ECO:0000255"; …	TISSUE SPECIFICITY: Highest levels in brain and liver; lower levels are detected in other tissues, including the aorta. Abundant in senescent porcine pituitary colloids. {ECO:0000269|PubMed:9175781}.	Clusterin (CP40) (Complement cytolysis inhibitor) (CLI) [Cleaved into: Clusterin beta chain; Clusterin alpha chain]		SUBCELLULAR LOCATION: Secreted {ECO:0000250|UniProtKB:P10909}. Nucleus {ECO:0000250|UniProtKB:P10909}. Cytoplasm {ECO:0000250|UniProtKB:P10909}. Mitochondrion membrane {ECO:0000250|UniProtKB:P10909}; Peripheral membrane protein {ECO:0000250|UniProtKB:P10909}; Cytoplasmic side {ECO:0000250|UniProtKB:P10909}. Cytoplasm, cytosol {ECO:0000250|UniProtKB:P10909}. Microsome {ECO:0000250|UniProtKB:P10909…
A0A8D1LFT0	A0A8D1LFT0	unreviewed	A0A8D1LFT0_PIG	CP	Calcium;Metal-binding;Oxidoreductase;Reference proteome;Secreted	copper ion binding [GO:0005507]; ferroxidase activity [GO:0004322]; glutathione peroxidase activity [GO:0004602]; phospholipid-hydroperoxide glutathione peroxidase activity [GO:0047066]; protein-folding chaperone binding [GO:0051087]	intracellular copper ion homeostasis [GO:0006878]; intracellular iron ion homeostasis [GO:0006879]	extracellular space [GO:0005615]			ferroxidase (EC 1.16.3.1)		SUBCELLULAR LOCATION: Secreted {ECO:0000256|ARBA:ARBA00004613}.
A0A8D1Z1H8	A0A8D1Z1H8	unreviewed	A0A8D1Z1H8_PIG	TGM2	Acyltransferase;Calcium;Cell membrane;Chromosome;Cytoplasm;Extracellular matrix;GTP-binding;Hydrolase;Membrane;Metal-binding;Mitochondrion;Nucleotide-binding;Nucleus;Protease;Reference proteome;Secreted;Transferase	calcium ion binding [GO:0005509]; GTP binding [GO:0005525]; histone dopaminyltransferase activity [GO:0120297]; histone serotonyltransferase activity [GO:0120295]; peptidase activity [GO:0008233]; peptide histaminyltransferase activity [GO:0120299]; protein-glutamine gamma-glutamyltransferase activity [GO:0003810]; protein-glutamine glutaminase activity [GO:0050568]	apoptotic cell clearance [GO:0043277]; branching involved in salivary gland morphogenesis [GO:0060445]; cellular response to cocaine [GO:0071314]; cellular response to dopamine [GO:1903351]; cellular response to serotonin [GO:1904015]; dopamine secretion [GO:0014046]; gene expression [GO:0010467]; negative regulation of endoplasmic reticulum calcium ion concentration [GO:0032471]; peptide cross-l…	cytosol [GO:0005829]; endoplasmic reticulum [GO:0005783]; extracellular matrix [GO:0031012]; extracellular region [GO:0005576]; mitochondrion [GO:0005739]; nucleosome [GO:0000786]; nucleus [GO:0005634]; plasma membrane [GO:0005886]			Protein-glutamine gamma-glutamyltransferase 2 (EC 2.3.2.13) (EC 3.5.1.44) (Isopeptidase TGM2) (Protein-glutamine deamidase TGM2) (Protein-glutamine dopaminyltransferase TGM2) (Protein-glutamine histaminyltransferase TGM2) (Protein-glutamine noradrenalinyltransferase TGM2) (Protein-glutamine serotonyltransferase TGM2) (Tissue transglutaminase) (Transglutaminase-2)		SUBCELLULAR LOCATION: Cell membrane {ECO:0000256|ARBA:ARBA00004236}. Chromosome {ECO:0000256|ARBA:ARBA00004286}. Cytoplasm, cytosol {ECO:0000256|ARBA:ARBA00004514}. Mitochondrion {ECO:0000256|ARBA:ARBA00004173}. Nucleus {ECO:0000256|ARBA:ARBA00004123}. Secreted, extracellular space, extracellular matrix {ECO:0000256|ARBA:ARBA00004498}.
A0A8W4FBV2	A0A8W4FBV2	unreviewed	A0A8W4FBV2_PIG	LAMP2	Cell membrane;Disulfide bond;Endosome;Glycoprotein;Lysosome;Membrane;Proteomics identification;Reference proteome;Signal;Transmembrane;Transmembrane helix	enzyme binding [GO:0019899]; ion channel inhibitor activity [GO:0008200]; protein domain specific binding [GO:0019904]	autophagosome maturation [GO:0097352]; cellular response to starvation [GO:0009267]; lysosomal lumen acidification [GO:0007042]; lysosomal protein catabolic process [GO:1905146]; muscle cell cellular homeostasis [GO:0046716]; protein stabilization [GO:0050821]; protein targeting to lysosome involved in chaperone-mediated autophagy [GO:0061740]	autolysosome [GO:0044754]; autophagosome membrane [GO:0000421]; extracellular exosome [GO:0070062]; late endosome membrane [GO:0031902]; lysosomal membrane [GO:0005765]; phagocytic vesicle membrane [GO:0030670]; plasma membrane [GO:0005886]; platelet dense granule membrane [GO:0031088]			Lysosomal associated membrane protein 2		SUBCELLULAR LOCATION: Cell membrane {ECO:0000256|ARBA:ARBA00004251}; Single-pass type I membrane protein {ECO:0000256|ARBA:ARBA00004251}. Endosome membrane {ECO:0000256|ARBA:ARBA00004530}; Single-pass type I membrane protein {ECO:0000256|ARBA:ARBA00004530}. Lysosome membrane {ECO:0000256|ARBA:ARBA00004352, ECO:0000256|PROSITE-ProRule:PRU00740}; Single-pass type I membrane protein {ECO:0000256|ARB…		TRANSMEM 377..400; /note="Helical"; /evidence="ECO:0000256|SAM:Phobius"
A0A8W4FCQ5	A0A8W4FCQ5	unreviewed	A0A8W4FCQ5_PIG	H1-2	Chromosome;DNA-binding;Nucleosome core;Nucleus;Reference proteome	DNA binding [GO:0003677]; protein heterodimerization activity [GO:0046982]; structural constituent of chromatin [GO:0030527]	nucleosome assembly [GO:0006334]	nucleosome [GO:0000786]; nucleus [GO:0005634]			Histone H2B		SUBCELLULAR LOCATION: Nucleus {ECO:0000256|RuleBase:RU000451}.
A0A8W4FJV3	A0A8W4FJV3	unreviewed	A0A8W4FJV3_PIG	AASS	Multifunctional enzyme;NADP;Oxidoreductase;Proteomics identification;Reference proteome	oxidoreductase activity [GO:0016491]	lysine metabolic process [GO:0006553]				Aminoadipate-semialdehyde synthase
A0A8W4FPA2	A0A8W4FPA2	unreviewed	A0A8W4FPA2_PIG	YBX1	DNA-binding;Proteomics identification;Reference proteome;Transcription;Transcription regulation						Y-box binding protein 1
A0A8W4FQ04	A0A8W4FQ04	unreviewed	A0A8W4FQ04_PIG	FTL	Iron;Iron storage;Metal-binding;Proteomics identification;Reference proteome	ferric iron binding [GO:0008199]	intracellular iron ion homeostasis [GO:0006879]; iron ion transport [GO:0006826]	autolysosome [GO:0044754]			Ferritin		SUBCELLULAR LOCATION: Autolysosome {ECO:0000256|ARBA:ARBA00044942}.
F1RGX2	F1RGX2	unreviewed	F1RGX2_PIG	FAM234A	Membrane;Proteomics identification;Reference proteome;Transmembrane;Transmembrane helix			cell surface [GO:0009986]; membrane [GO:0016020]			Family with sequence similarity 234 member A (Protein FAM234A isoform X1)		SUBCELLULAR LOCATION: Membrane {ECO:0000256|ARBA:ARBA00004167}; Single-pass membrane protein {ECO:0000256|ARBA:ARBA00004167}.		TRANSMEM 49..69; /note="Helical"; /evidence="ECO:0000256|SAM:Phobius"
F1RHN8	F1RHN8	unreviewed	F1RHN8_PIG	TRIM21	Coiled coil;Metal-binding;Reference proteome;Ubl conjugation pathway;Zinc;Zinc-finger	protein homodimerization activity [GO:0042803]; protein kinase binding [GO:0019901]; transcription coactivator activity [GO:0003713]; ubiquitin protein ligase activity [GO:0061630]; zinc ion binding [GO:0008270]	innate immune response [GO:0045087]; negative regulation of innate immune response [GO:0045824]; negative regulation of NF-kappaB transcription factor activity [GO:0032088]; negative regulation of protein deubiquitination [GO:0090086]; negative regulation of viral transcription [GO:0032897]; positive regulation of autophagy [GO:0010508]; positive regulation of canonical NF-kappaB signal transduct…	cytoplasm [GO:0005737]; cytoplasmic stress granule [GO:0010494]; cytosol [GO:0005829]; nucleoplasm [GO:0005654]; SCF ubiquitin ligase complex [GO:0019005]			RING-type E3 ubiquitin transferase (EC 2.3.2.27)		SUBCELLULAR LOCATION: Cytoplasm {ECO:0000256|ARBA:ARBA00004496}.
F1RII6	F1RII6	unreviewed	F1RII6_PIG	HBE1	Heme;Iron;Metal-binding;Oxygen transport;Reference proteome;Transport	heme binding [GO:0020037]; hemoglobin alpha binding [GO:0031721]; organic acid binding [GO:0043177]; oxygen binding [GO:0019825]; oxygen carrier activity [GO:0005344]	cellular oxidant detoxification [GO:0098869]; hydrogen peroxide catabolic process [GO:0042744]	haptoglobin-hemoglobin complex [GO:0031838]; hemoglobin complex [GO:0005833]			Hemoglobin subunit epsilon 1
P02101	P02101	reviewed	HBE_PIG	HBE1	Direct protein sequencing;Heme;Iron;Metal-binding;Oxygen transport;Phosphoprotein;Reference proteome;Transport	heme binding [GO:0020037]; hemoglobin alpha binding [GO:0031721]; metal ion binding [GO:0046872]; organic acid binding [GO:0043177]; oxygen binding [GO:0019825]; oxygen carrier activity [GO:0005344]	cellular oxidant detoxification [GO:0098869]; hydrogen peroxide catabolic process [GO:0042744]	haptoglobin-hemoglobin complex [GO:0031838]; hemoglobin complex [GO:0005833]		TISSUE SPECIFICITY: Red blood cells.	Hemoglobin subunit epsilon (Epsilon-globin) (Hemoglobin epsilon chain)
P04246	P04246	reviewed	HBT_PIG		Direct protein sequencing;Heme;Iron;Metal-binding;Oxygen transport;Reference proteome;Transport	heme binding [GO:0020037]; hemoglobin alpha binding [GO:0031721]; metal ion binding [GO:0046872]; organic acid binding [GO:0043177]; oxygen binding [GO:0019825]; oxygen carrier activity [GO:0005344]	cellular oxidant detoxification [GO:0098869]; hydrogen peroxide catabolic process [GO:0042744]	haptoglobin-hemoglobin complex [GO:0031838]; hemoglobin complex [GO:0005833]			Hemoglobin subunit theta (Hemoglobin theta chain) (Theta-globin)
F1RM45	F1RM45	unreviewed	F1RM45_PIG	APOE	Chylomicron;Coiled coil;Endosome;Extracellular matrix;HDL;Heparin-binding;Lipid-binding;Proteomics identification;Reference proteome;Repeat;Secreted;Signal;VLDL	amyloid-beta binding [GO:0001540]; antioxidant activity [GO:0016209]; cholesterol transfer activity [GO:0120020]; enzyme binding [GO:0019899]; heparan sulfate proteoglycan binding [GO:0043395]; heparin binding [GO:0008201]; lipoprotein particle binding [GO:0071813]; low-density lipoprotein particle receptor binding [GO:0050750]; metal chelating activity [GO:0046911]; phosphatidylcholine-sterol O-…	acylglycerol homeostasis [GO:0055090]; AMPA glutamate receptor clustering [GO:0097113]; amyloid precursor protein metabolic process [GO:0042982]; artery morphogenesis [GO:0048844]; cellular response to lipoprotein particle stimulus [GO:0071402]; cholesterol catabolic process [GO:0006707]; cholesterol efflux [GO:0033344]; cholesterol homeostasis [GO:0042632]; cholesterol metabolic process [GO:0008…	chylomicron [GO:0042627]; chylomicron remnant [GO:0034360]; endoplasmic reticulum [GO:0005783]; extracellular exosome [GO:0070062]; extracellular matrix [GO:0031012]; extracellular vesicle [GO:1903561]; glutamatergic synapse [GO:0098978]; Golgi apparatus [GO:0005794]; high-density lipoprotein particle [GO:0034364]; intermediate-density lipoprotein particle [GO:0034363]; low-density lipoprotein pa…			Apolipoprotein E		SUBCELLULAR LOCATION: Endosome, multivesicular body {ECO:0000256|ARBA:ARBA00004559}. Extracellular vesicle {ECO:0000256|ARBA:ARBA00034305}. Secreted, extracellular space, extracellular matrix {ECO:0000256|ARBA:ARBA00004498}.
P18650	P18650	reviewed	APOE_PIG	APOE	Chylomicron;Direct protein sequencing;Endosome;Extracellular matrix;Glycoprotein;HDL;Heparin-binding;Lipid transport;Lipid-binding;Oxidation;Reference proteome;Repeat;Secreted;Signal;Transport;VLDL	amyloid-beta binding [GO:0001540]; cholesterol transfer activity [GO:0120020]; heparan sulfate proteoglycan binding [GO:0043395]; heparin binding [GO:0008201]; identical protein binding [GO:0042802]; low-density lipoprotein particle receptor binding [GO:0050750]; phosphatidylcholine-sterol O-acyltransferase activator activity [GO:0060228]; phospholipid binding [GO:0005543]	acylglycerol homeostasis [GO:0055090]; cholesterol efflux [GO:0033344]; cholesterol metabolic process [GO:0008203]; chylomicron remnant clearance [GO:0034382]; high-density lipoprotein particle assembly [GO:0034380]; intermediate-density lipoprotein particle clearance [GO:0071831]; lipoprotein biosynthetic process [GO:0042158]; melanosome organization [GO:0032438]; negative regulation of amyloid …	chylomicron [GO:0042627]; extracellular exosome [GO:0070062]; extracellular matrix [GO:0031012]; extracellular space [GO:0005615]; extracellular vesicle [GO:1903561]; high-density lipoprotein particle [GO:0034364]; intermediate-density lipoprotein particle [GO:0034363]; low-density lipoprotein particle [GO:0034362]; multivesicular body, internal vesicle [GO:0097487]; very-low-density lipoprotein …			Apolipoprotein E (Apo-E)		SUBCELLULAR LOCATION: Secreted {ECO:0000250|UniProtKB:P02649}. Secreted, extracellular space {ECO:0000250|UniProtKB:P02649}. Secreted, extracellular space, extracellular matrix {ECO:0000250|UniProtKB:P02649}. Extracellular vesicle {ECO:0000250|UniProtKB:P02649}. Endosome, multivesicular body {ECO:0000250|UniProtKB:P02649}. Note=In the plasma, APOE is associated with chylomicrons, chylomicrons rem…
F1RN44	F1RN44	unreviewed	F1RN44_PIG	LAMP1	Cell membrane;Disulfide bond;Endosome;Glycoprotein;Lysosome;Membrane;Proteomics identification;Reference proteome;Signal;Transmembrane;Transmembrane helix	enzyme binding [GO:0019899]; ion channel inhibitor activity [GO:0008200]; protein domain specific binding [GO:0019904]	establishment of protein localization to organelle [GO:0072594]; Golgi to lysosome transport [GO:0090160]; granzyme-mediated programmed cell death signaling pathway [GO:0140507]; lysosomal lumen acidification [GO:0007042]; positive regulation of natural killer cell degranulation [GO:0043323]; protein stabilization [GO:0050821]; regulation of organelle transport along microtubule [GO:1902513]	autolysosome [GO:0044754]; autophagosome membrane [GO:0000421]; cytolytic granule membrane [GO:0101004]; cytosol [GO:0005829]; external side of plasma membrane [GO:0009897]; late endosome membrane [GO:0031902]; lysosomal membrane [GO:0005765]; melanosome [GO:0042470]; multivesicular body [GO:0005771]; perinuclear region of cytoplasm [GO:0048471]; phagolysosome membrane [GO:0061474]; plasma membra…			Lysosomal associated membrane protein 1		SUBCELLULAR LOCATION: Cell membrane {ECO:0000256|ARBA:ARBA00004251}; Single-pass type I membrane protein {ECO:0000256|ARBA:ARBA00004251}. Endosome membrane {ECO:0000256|ARBA:ARBA00004530}; Single-pass type I membrane protein {ECO:0000256|ARBA:ARBA00004530}. Lysosome membrane {ECO:0000256|ARBA:ARBA00004352, ECO:0000256|PROSITE-ProRule:PRU00740}; Single-pass type I membrane protein {ECO:0000256|ARB…		TRANSMEM 378..401; /note="Helical"; /evidence="ECO:0000256|SAM:Phobius"
F1RPW2	F1RPW2	unreviewed	F1RPW2_PIG	F5	Calcium;Disulfide bond;Proteomics identification;Reference proteome;Secreted;Signal;Sulfation	copper ion binding [GO:0005507]	blood circulation [GO:0008015]; blood coagulation [GO:0007596]	extracellular space [GO:0005615]; platelet alpha granule [GO:0031091]			Coagulation factor V		SUBCELLULAR LOCATION: Secreted {ECO:0000256|ARBA:ARBA00004613}.
Q9GLP1	Q9GLP1	reviewed	FA5_PIG	F5	Blood coagulation;Calcium;Copper;Disulfide bond;Glycoprotein;Hemostasis;Metal-binding;Phosphoprotein;Reference proteome;Repeat;Secreted;Signal;Sulfation;Zymogen	copper ion binding [GO:0005507]	blood circulation [GO:0008015]; blood coagulation [GO:0007596]	extracellular region [GO:0005576]; platelet alpha granule [GO:0031091]	CARBOHYD 153; /note="N-linked (GlcNAc...) asparagine"; /evidence="ECO:0000255"; CARBOHYD 225; /note="N-linked (GlcNAc...) asparagine"; /evidence="ECO:0000255"; CARBOHYD 239; /note="N-linked (GlcNAc...) asparagine"; /evidence="ECO:0000255"; CARBOHYD 297; /note="N-linked (GlcNAc...) asparagine"; /evidence="ECO:0000255"; CARBOHYD 382; /note="N-linked (GlcNAc...) asparagine"; /evidence="ECO:0000255";…		Coagulation factor V (Activated protein C cofactor) [Cleaved into: Coagulation factor V heavy chain; Coagulation factor V light chain]		SUBCELLULAR LOCATION: Secreted {ECO:0000250}.
F1RRU7	F1RRU7	unreviewed	F1RRU7_PIG	MRC2	Disulfide bond;Endocytosis;Lectin;Membrane;Proteomics identification;Receptor;Reference proteome;Repeat;Signal;Transmembrane;Transmembrane helix	carbohydrate binding [GO:0030246]; collagen binding [GO:0005518]; signaling receptor activity [GO:0038023]	collagen catabolic process [GO:0030574]; endocytosis [GO:0006897]	membrane [GO:0016020]			Mannose receptor C type 2		SUBCELLULAR LOCATION: Membrane {ECO:0000256|ARBA:ARBA00004167}; Single-pass membrane protein {ECO:0000256|ARBA:ARBA00004167}.		TRANSMEM 1404..1427; /note="Helical"; /evidence="ECO:0000256|SAM:Phobius"
F1RRW5	F1RRW5	reviewed	ACE_PIG	ACE	Calmodulin-binding;Carboxypeptidase;Cell membrane;Cytoplasm;Disulfide bond;Glycoprotein;Hydrolase;Membrane;Metal-binding;Metalloprotease;Phosphoprotein;Protease;Reference proteome;Repeat;Secreted;Signal;Transmembrane;Transmembrane helix;Zinc	bradykinin receptor binding [GO:0031711]; calmodulin binding [GO:0005516]; carboxypeptidase activity [GO:0004180]; chloride ion binding [GO:0031404]; metallodipeptidase activity [GO:0070573]; metalloendopeptidase activity [GO:0004222]; metallopeptidase activity [GO:0008237]; mitogen-activated protein kinase binding [GO:0051019]; mitogen-activated protein kinase kinase binding [GO:0031434]; peptid…	amyloid-beta metabolic process [GO:0050435]; angiotensin maturation [GO:0002003]; angiotensin-activated signaling pathway [GO:0038166]; arachidonic acid secretion [GO:0050482]; bradykinin catabolic process [GO:0010815]; cell proliferation in bone marrow [GO:0071838]; heart contraction [GO:0060047]; hormone catabolic process [GO:0042447]; hormone metabolic process [GO:0042445]; kidney development …	endosome [GO:0005768]; external side of plasma membrane [GO:0009897]; extracellular exosome [GO:0070062]; lysosome [GO:0005764]; plasma membrane [GO:0005886]	CARBOHYD 42; /note="N-linked (GlcNAc...) asparagine"; /evidence="ECO:0000255"; CARBOHYD 58; /note="N-linked (GlcNAc...) asparagine"; /evidence="ECO:0000255"; CARBOHYD 78; /note="N-linked (GlcNAc...) asparagine"; /evidence="ECO:0000255"; CARBOHYD 115; /note="N-linked (GlcNAc...) asparagine"; /evidence="ECO:0000255"; CARBOHYD 135; /note="N-linked (GlcNAc...) asparagine"; /evidence="ECO:0000255"; CA…		Angiotensin-converting enzyme (ACE) (EC 3.4.15.1) (Dipeptidyl carboxypeptidase I) (Kininase II) [Cleaved into: Angiotensin-converting enzyme, soluble form]		SUBCELLULAR LOCATION: Cell membrane {ECO:0000250|UniProtKB:P12821}; Single-pass type I membrane protein {ECO:0000255}. Cytoplasm {ECO:0000250|UniProtKB:P09470}. Note=Detected in both cell membrane and cytoplasm in neurons. {ECO:0000250|UniProtKB:P09470}.; SUBCELLULAR LOCATION: [Angiotensin-converting enzyme, soluble form]: Secreted {ECO:0000250|UniProtKB:P12821}.	TOPO_DOM 34..1259; /note="Extracellular"; /evidence="ECO:0000305"; TOPO_DOM 1281..1309; /note="Cytoplasmic"; /evidence="ECO:0000305"	TRANSMEM 1260..1280; /note="Helical"; /evidence="ECO:0000255"
F1RTZ1	F1RTZ1	unreviewed	F1RTZ1_PIG	ADHFE1	Mitochondrion;Oxidoreductase;Proteomics identification;Reference proteome;Transit peptide	alcohol dehydrogenase (NAD+) activity [GO:0004022]; hydroxyacid-oxoacid transhydrogenase activity [GO:0047988]; metal ion binding [GO:0046872]		mitochondrion [GO:0005739]			Hydroxyacid-oxoacid transhydrogenase, mitochondrial (EC 1.1.99.24) (Alcohol dehydrogenase iron-containing protein 1)		SUBCELLULAR LOCATION: Mitochondrion {ECO:0000256|ARBA:ARBA00004173}.
F1RX37	F1RX37	unreviewed	F1RX37_PIG	FGB	Blood coagulation;Coiled coil;Disulfide bond;Hemostasis;Proteomics identification;Reference proteome;Secreted;Signal	cell adhesion molecule binding [GO:0050839]; protein-folding chaperone binding [GO:0051087]; signaling receptor binding [GO:0005102]; structural molecule activity [GO:0005198]	blood coagulation, fibrin clot formation [GO:0072378]; cell-matrix adhesion [GO:0007160]; fibrinolysis [GO:0042730]; induction of bacterial agglutination [GO:0043152]; negative regulation of endothelial cell apoptotic process [GO:2000352]; negative regulation of extrinsic apoptotic signaling pathway via death domain receptors [GO:1902042]; plasminogen activation [GO:0031639]; platelet aggregation…	cell cortex [GO:0005938]; collagen-containing extracellular matrix [GO:0062023]; endoplasmic reticulum [GO:0005783]; external side of plasma membrane [GO:0009897]; extracellular space [GO:0005615]; fibrinogen complex [GO:0005577]; platelet alpha granule [GO:0031091]; synapse [GO:0045202]			Fibrinogen beta chain		SUBCELLULAR LOCATION: Secreted {ECO:0000256|ARBA:ARBA00004613}.
F1S325	F1S325	unreviewed	F1S325_PIG	HYI	Isomerase;Proteomics identification;Reference proteome	hydroxypyruvate isomerase activity [GO:0008903]	glyoxylate metabolic process [GO:0046487]				Putative hydroxypyruvate isomerase (EC 5.3.1.22)
F1S3A1	F1S3A1	unreviewed	F1S3A1_PIG	CDHR2	Calcium;Cell membrane;Membrane;Proteomics identification;Reference proteome;Repeat;Signal;Transmembrane;Transmembrane helix	calcium ion binding [GO:0005509]	homophilic cell adhesion via plasma membrane adhesion molecules [GO:0007156]	plasma membrane [GO:0005886]			Cadherin related family member 2		SUBCELLULAR LOCATION: Membrane {ECO:0000256|ARBA:ARBA00004370}.		TRANSMEM 1156..1178; /note="Helical"; /evidence="ECO:0000256|SAM:Phobius"
F1S3G7	F1S3G7	unreviewed	F1S3G7_PIG	COL5A3	Collagen;Extracellular matrix;Reference proteome;Secreted;Signal	extracellular matrix structural constituent conferring tensile strength [GO:0030020]; heparin binding [GO:0008201]	cell-matrix adhesion [GO:0007160]; extracellular matrix organization [GO:0030198]	collagen type V trimer [GO:0005588]; collagen-containing extracellular matrix [GO:0062023]; extracellular space [GO:0005615]			Collagen type V alpha 3 chain		SUBCELLULAR LOCATION: Secreted {ECO:0000256|ARBA:ARBA00004613}.
F1S663	F1S663	unreviewed	F1S663_PIG	LAMC1	Basement membrane;Coiled coil;Disulfide bond;Extracellular matrix;Laminin EGF-like domain;Proteomics identification;Reference proteome;Secreted;Signal	extracellular matrix structural constituent [GO:0005201]	cell migration [GO:0016477]; extracellular matrix disassembly [GO:0022617]; hemidesmosome assembly [GO:0031581]; protein-containing complex assembly [GO:0065003]; substrate adhesion-dependent cell spreading [GO:0034446]	basement membrane [GO:0005604]; extracellular region [GO:0005576]			Laminin subunit gamma 1		SUBCELLULAR LOCATION: Secreted, extracellular space, extracellular matrix, basement membrane {ECO:0000256|ARBA:ARBA00004302}.
F1S855	F1S855	unreviewed	F1S855_PIG	TRIM8	Coiled coil;Metal-binding;Reference proteome;Zinc;Zinc-finger	metal ion binding [GO:0046872]; protein homodimerization activity [GO:0042803]; transcription coactivator activity [GO:0003713]; ubiquitin protein ligase activity [GO:0061630]	canonical NF-kappaB signal transduction [GO:0007249]; innate immune response [GO:0045087]; negative regulation of viral entry into host cell [GO:0046597]; negative regulation of viral transcription [GO:0032897]; positive regulation of autophagy [GO:0010508]; positive regulation of canonical NF-kappaB signal transduction [GO:0043123]; positive regulation of NF-kappaB transcription factor activity …	cytosol [GO:0005829]; PML body [GO:0016605]			E3 ubiquitin-protein ligase TRIM8 isoform 1 (Tripartite motif containing 8)
F1S8M9	F1S8M9	unreviewed	F1S8M9_PIG	LRPAP1	Coiled coil;Proteomics identification;Receptor;Reference proteome;Signal	heparin binding [GO:0008201]; lipase binding [GO:0035473]; low-density lipoprotein particle receptor binding [GO:0050750]; receptor antagonist activity [GO:0048019]; receptor ligand activity [GO:0048018]; very-low-density lipoprotein particle receptor binding [GO:0070326]	amyloid-beta clearance by transcytosis [GO:0150093]; negative regulation of amyloid-beta clearance [GO:1900222]; negative regulation of receptor internalization [GO:0002091]; negative regulation of very-low-density lipoprotein particle clearance [GO:0010916]	cis-Golgi network [GO:0005801]; endomembrane system [GO:0012505]; endoplasmic reticulum-Golgi intermediate compartment [GO:0005793]; endosome [GO:0005768]; plasma membrane [GO:0005886]; rough endoplasmic reticulum lumen [GO:0048237]			Alpha-2-macroglobulin receptor-associated protein (LDL receptor related protein associated protein 1)
F1SB67	F1SB67	unreviewed	F1SB67_PIG	IGF2R	Disulfide bond;Membrane;Proteomics identification;Receptor;Reference proteome;Repeat;Signal;Transmembrane;Transmembrane helix	D-mannose binding [GO:0005537]; identical protein binding [GO:0042802]; insulin-like growth factor binding [GO:0005520]; phosphoprotein binding [GO:0051219]; retromer complex binding [GO:1905394]; signaling receptor activity [GO:0038023]	lysosomal transport [GO:0007041]; positive regulation by host of viral process [GO:0044794]	cell surface [GO:0009986]; early endosome [GO:0005769]; endocytic vesicle [GO:0030139]; endosome membrane [GO:0010008]; late endosome [GO:0005770]; nuclear envelope lumen [GO:0005641]; plasma membrane [GO:0005886]; trans-Golgi network [GO:0005802]; trans-Golgi network transport vesicle [GO:0030140]			Insulin like growth factor 2 receptor (Insulin-like growth factor II receptor)		SUBCELLULAR LOCATION: Endomembrane system {ECO:0000256|ARBA:ARBA00004308}.		TRANSMEM 2305..2327; /note="Helical"; /evidence="ECO:0000256|SAM:Phobius"
F1SC57	F1SC57	unreviewed	F1SC57_PIG	PLTP	Disulfide bond;Glycoprotein;Proteomics identification;Reference proteome;Secreted;Signal	ceramide transfer activity [GO:0120017]; lipid binding [GO:0008289]; phosphatidic acid transfer activity [GO:1990050]; phosphatidylethanolamine transfer activity [GO:1904121]	ceramide transport [GO:0035627]; high-density lipoprotein particle remodeling [GO:0034375]; phospholipid transport [GO:0015914]	extracellular space [GO:0005615]			Phospholipid transfer protein		SUBCELLULAR LOCATION: Secreted {ECO:0000256|ARBA:ARBA00004613}.
F1SLV7	F1SLV7	unreviewed	F1SLV7_PIG	C1RL	Disulfide bond;Reference proteome;Sushi	serine-type endopeptidase activity [GO:0004252]	zymogen activation [GO:0031638]	extracellular space [GO:0005615]			Complement C1r subcomponent like (Complement C1r subcomponent-like protein isoform 1)
F1SS24	F1SS24	unreviewed	F1SS24_PIG	FN1	Acute phase;Cell adhesion;Cell shape;Disulfide bond;Glycoprotein;Heparin-binding;Proteomics identification;Reference proteome;Repeat;Signal;Sulfation	heparin binding [GO:0008201]; identical protein binding [GO:0042802]; integrin binding [GO:0005178]; peptidase activator activity [GO:0016504]; protease binding [GO:0002020]; proteoglycan binding [GO:0043394]; receptor ligand activity [GO:0048018]	acute-phase response [GO:0006953]; biological process involved in interaction with symbiont [GO:0051702]; calcium-independent cell-matrix adhesion [GO:0007161]; cell-matrix adhesion [GO:0007160]; cell-substrate junction assembly [GO:0007044]; endodermal cell differentiation [GO:0035987]; heart development [GO:0007507]; integrin activation [GO:0033622]; integrin-mediated signaling pathway [GO:0007…	apical plasma membrane [GO:0016324]; basement membrane [GO:0005604]; endoplasmic reticulum-Golgi intermediate compartment [GO:0005793]; extracellular exosome [GO:0070062]; fibrinogen complex [GO:0005577]			Fibronectin
F2Z543	F2Z543	unreviewed	F2Z543_PIG	PHB1 PHB	DNA synthesis;Membrane;Mitochondrion;Mitochondrion inner membrane;Proteomics identification;Reference proteome	complement component C3a binding [GO:0001850]; complement component C3b binding [GO:0001851]; histone deacetylase binding [GO:0042826]; protein heterodimerization activity [GO:0046982]; proteinase activated receptor binding [GO:0031871]; transcription corepressor activity [GO:0003714]	antiviral innate immune response [GO:0140374]; B cell activation [GO:0042113]; cellular response to interleukin-6 [GO:0071354]; DNA biosynthetic process [GO:0071897]; epigenetic regulation of gene expression [GO:0040029]; mitochondrion organization [GO:0007005]; modulation by host of viral RNA genome replication [GO:0044830]; negative regulation of androgen receptor signaling pathway [GO:0060766]…	cell surface [GO:0009986]; early endosome [GO:0005769]; mitochondrial prohibitin complex [GO:0035632]; mitochondrion [GO:0005739]; nucleoplasm [GO:0005654]; plasma membrane [GO:0005886]			Prohibitin		SUBCELLULAR LOCATION: Mitochondrion inner membrane {ECO:0000256|RuleBase:RU366048}.
F2Z581	F2Z581	unreviewed	F2Z581_PIG	H2BC4	Proteomics identification;Reference proteome	DNA binding [GO:0003677]; protein heterodimerization activity [GO:0046982]; structural constituent of chromatin [GO:0030527]		nucleosome [GO:0000786]			H2B clustered histone 4
F2Z5B1	F2Z5B1	unreviewed	F2Z5B1_PIG	SERPINB1	Protease inhibitor;Proteomics identification;Reference proteome;Serine protease inhibitor	serine-type endopeptidase inhibitor activity [GO:0004867]	negative regulation of cell migration [GO:0030336]; negative regulation of endopeptidase activity [GO:0010951]; negative regulation of interleukin-1 beta production [GO:0032691]; type B pancreatic cell proliferation [GO:0044342]	cytoplasmic ribonucleoprotein granule [GO:0036464]; extracellular space [GO:0005615]			Serpin family B member 1
F2Z5K2	F2Z5K2	unreviewed	F2Z5K2_PIG	PSMA5	Cytoplasm;Nucleus;Proteasome;Proteomics identification;Reference proteome		proteasome-mediated ubiquitin-dependent protein catabolic process [GO:0043161]	cytosol [GO:0005829]; nucleus [GO:0005634]; proteasome core complex, alpha-subunit complex [GO:0019773]			Proteasome subunit alpha type		SUBCELLULAR LOCATION: Cytoplasm {ECO:0000256|RuleBase:RU000551}. Nucleus {ECO:0000256|RuleBase:RU000551}.
I3L719	I3L719	unreviewed	I3L719_PIG	DPEP1	Cell membrane;Dipeptidase;Disulfide bond;Glycoprotein;GPI-anchor;Hydrolase;Lipid metabolism;Lipoprotein;Membrane;Metal-binding;Metalloprotease;Protease;Proteomics identification;Reference proteome;Signal;Zinc	beta-lactamase activity [GO:0008800]; cysteine-type endopeptidase inhibitor activity involved in apoptotic process [GO:0043027]; metallodipeptidase activity [GO:0070573]; modified amino acid binding [GO:0072341]; zinc ion binding [GO:0008270]	antibiotic metabolic process [GO:0016999]; cellular response to xenobiotic stimulus [GO:0071466]; glutathione catabolic process [GO:0006751]; homocysteine metabolic process [GO:0050667]; inflammatory response [GO:0006954]; leukotriene D4 catabolic process [GO:1901749]; negative regulation of cell migration [GO:0030336]; negative regulation of cysteine-type endopeptidase activity involved in apopt…	apical plasma membrane [GO:0016324]; cell junction [GO:0030054]; nucleoplasm [GO:0005654]; plasma membrane [GO:0005886]; side of membrane [GO:0098552]			Dipeptidase (EC 3.4.13.19)		SUBCELLULAR LOCATION: Apical cell membrane {ECO:0000256|ARBA:ARBA00004303}; Lipid-anchor, GPI-anchor {ECO:0000256|ARBA:ARBA00004303}. Membrane {ECO:0000256|RuleBase:RU341113}; Lipid-anchor, GPI-anchor {ECO:0000256|RuleBase:RU341113}.
P22412	P22412	reviewed	DPEP1_PIG	DPEP1 RDP	Cell membrane;Cell projection;Dipeptidase;Direct protein sequencing;Disulfide bond;Glycoprotein;GPI-anchor;Hydrolase;Lipid metabolism;Lipoprotein;Membrane;Metal-binding;Metalloprotease;Protease;Reference proteome;Signal;Zinc	beta-lactamase activity [GO:0008800]; cysteine-type endopeptidase inhibitor activity involved in apoptotic process [GO:0043027]; dipeptidase activity [GO:0016805]; GPI anchor binding [GO:0034235]; identical protein binding [GO:0042802]; metallodipeptidase activity [GO:0070573]; modified amino acid binding [GO:0072341]; zinc ion binding [GO:0008270]	antibiotic metabolic process [GO:0016999]; cellular response to calcium ion [GO:0071277]; cellular response to insulin stimulus [GO:0032869]; cellular response to nitric oxide [GO:0071732]; cellular response to xenobiotic stimulus [GO:0071466]; glutathione catabolic process [GO:0006751]; GPI anchor release [GO:0006507]; homocysteine metabolic process [GO:0050667]; leukotriene D4 catabolic process…	apical part of cell [GO:0045177]; apical plasma membrane [GO:0016324]; endoplasmic reticulum membrane [GO:0005789]; extracellular space [GO:0005615]; microvillus membrane [GO:0031528]; plasma membrane [GO:0005886]; side of membrane [GO:0098552]	CARBOHYD 57; /note="N-linked (GlcNAc...) asparagine"; /evidence="ECO:0000269|PubMed:2173907"; CARBOHYD 279; /note="N-linked (GlcNAc...) asparagine"; /evidence="ECO:0000255"		Dipeptidase 1 (EC 3.4.13.19) (Beta-lactamase) (EC 3.5.2.6) (Microsomal dipeptidase) (Renal dipeptidase)		SUBCELLULAR LOCATION: Apical cell membrane; Lipid-anchor, GPI-anchor {ECO:0000269|PubMed:16689534}. Cell projection, microvillus membrane; Lipid-anchor, GPI-anchor {ECO:0000269|PubMed:16689534}. Cell membrane {ECO:0000269|PubMed:8045301}; Lipid-anchor, GPI-anchor {ECO:0000269|PubMed:8045301}. Note=Brush border membrane. {ECO:0000250|UniProtKB:P31429}.
I3LDH7	I3LDH7	unreviewed	I3LDH7_PIG	FTCD	Cytoplasm;Cytoskeleton;Folate-binding;Golgi apparatus;Histidine metabolism;Lyase;Multifunctional enzyme;Reference proteome;Transferase	folic acid binding [GO:0005542]; formimidoyltetrahydrofolate cyclodeaminase activity [GO:0030412]; glutamate formimidoyltransferase activity [GO:0030409]; microtubule binding [GO:0008017]	L-histidine catabolic process to glutamate and formamide [GO:0019556]; L-histidine catabolic process to glutamate and formate [GO:0019557]	centriole [GO:0005814]; cytosol [GO:0005829]; Golgi membrane [GO:0000139]; plasma membrane [GO:0005886]; smooth endoplasmic reticulum membrane [GO:0030868]			Formimidoyltransferase-cyclodeaminase (EC 2.1.2.5) (EC 4.3.1.4) (Formiminotransferase-cyclodeaminase)		SUBCELLULAR LOCATION: Cytoplasm, cytoskeleton, microtubule organizing center, centrosome, centriole {ECO:0000256|ARBA:ARBA00004114}. Golgi apparatus {ECO:0000256|ARBA:ARBA00004555}.
P53603	P53603	reviewed	FTCD_PIG	FTCD	3D-structure;Cytoplasm;Cytoskeleton;Direct protein sequencing;Folate-binding;Golgi apparatus;Histidine metabolism;Lyase;Multifunctional enzyme;Phosphoprotein;Reference proteome;Transferase	folic acid binding [GO:0005542]; formimidoyltetrahydrofolate cyclodeaminase activity [GO:0030412]; glutamate formimidoyltransferase activity [GO:0030409]	L-histidine catabolic process [GO:0006548]; L-histidine catabolic process to glutamate and formamide [GO:0019556]; L-histidine catabolic process to glutamate and formate [GO:0019557]	centriole [GO:0005814]; cytosol [GO:0005829]; Golgi apparatus [GO:0005794]			Formimidoyltransferase-cyclodeaminase (Formiminotransferase-cyclodeaminase) (FTCD) [Includes: Glutamate formimidoyltransferase (EC 2.1.2.5) (Glutamate formiminotransferase) (Glutamate formyltransferase); Formimidoyltetrahydrofolate cyclodeaminase (EC 4.3.1.4) (Formiminotetrahydrofolate cyclodeaminase)]		SUBCELLULAR LOCATION: Cytoplasm, cytosol {ECO:0000250|UniProtKB:Q9YH58}. Golgi apparatus {ECO:0000250|UniProtKB:Q9YH58}. Cytoplasm, cytoskeleton, microtubule organizing center, centrosome, centriole {ECO:0000250|UniProtKB:O95954}. Note=More abundantly located around the mother centriole. {ECO:0000250|UniProtKB:O95954}.
I3LPL7	I3LPL7	unreviewed	I3LPL7_PIG	GLG1	Glycoprotein;Membrane;Proteomics identification;Reference proteome;Repeat;Sialic acid;Signal;Transmembrane;Transmembrane helix	fibroblast growth factor binding [GO:0017134]	bone morphogenesis [GO:0060349]; negative regulation of protein processing [GO:0010955]; negative regulation of transforming growth factor beta receptor signaling pathway [GO:0030512]; protein processing [GO:0016485]; regulation of chondrocyte differentiation [GO:0032330]; transforming growth factor beta receptor signaling pathway [GO:0007179]	extracellular matrix [GO:0031012]; Golgi membrane [GO:0000139]; microtubule organizing center [GO:0005815]			Golgi apparatus protein 1		SUBCELLULAR LOCATION: Golgi outpost {ECO:0000256|ARBA:ARBA00024182}. Membrane {ECO:0000256|ARBA:ARBA00004479}; Single-pass type I membrane protein {ECO:0000256|ARBA:ARBA00004479}.		TRANSMEM 1162..1185; /note="Helical"; /evidence="ECO:0000256|SAM:Phobius"
I3LUD1	I3LUD1	unreviewed	I3LUD1_PIG	SOD3	Copper;Metal-binding;Oxidoreductase;Proteomics identification;Reference proteome;Zinc	copper ion binding [GO:0005507]; superoxide dismutase activity [GO:0004784]	removal of superoxide radicals [GO:0019430]	collagen-containing extracellular matrix [GO:0062023]			Superoxide dismutase [Cu-Zn] (EC 1.15.1.1)
K7GKU8	K7GKU8	unreviewed	K7GKU8_PIG	MASP2	Autocatalytic cleavage;Calcium;Complement pathway;Disulfide bond;EGF-like domain;Glycoprotein;Hydrolase;Hydroxylation;Immunity;Innate immunity;Metal-binding;Phosphoprotein;Protease;Reference proteome;Repeat;Serine protease;Sushi	calcium ion binding [GO:0005509]; calcium-dependent protein binding [GO:0048306]; complement component C4b binding [GO:0001855]; serine-type endopeptidase activity [GO:0004252]	complement activation, classical pathway [GO:0006958]; complement activation, lectin pathway [GO:0001867]; proteolysis [GO:0006508]	extracellular space [GO:0005615]			MBL associated serine protease 2
K7GLM4	K7GLM4	unreviewed	K7GLM4_PIG	ACE2	Carboxypeptidase;Cell membrane;Cell projection;Chloride;Cytoplasm;Disulfide bond;Glycoprotein;Hydrolase;Membrane;Metal-binding;Metalloprotease;Phosphoprotein;Protease;Proteomics identification;Reference proteome;Secreted;Signal;Transmembrane;Transmembrane helix;Zinc	carboxypeptidase activity [GO:0004180]; endopeptidase activity [GO:0004175]; identical protein binding [GO:0042802]; metal ion binding [GO:0046872]; metallopeptidase activity [GO:0008237]; peptidyl-dipeptidase activity [GO:0008241]; virus receptor activity [GO:0001618]	angiotensin-mediated drinking behavior [GO:0003051]; entry receptor-mediated virion attachment to host cell [GO:0098670]; negative regulation of signaling receptor activity [GO:2000272]; positive regulation of cardiac muscle contraction [GO:0060452]; positive regulation of gap junction assembly [GO:1903598]; positive regulation of L-proline import across plasma membrane [GO:1905737]; proteolysis …	apical plasma membrane [GO:0016324]; brush border membrane [GO:0031526]; cell surface [GO:0009986]; cilium [GO:0005929]; cytoplasm [GO:0005737]; extracellular space [GO:0005615]; plasma membrane [GO:0005886]	CARBOHYD 53; /note="N-linked (GlcNAc...) asparagine"; /evidence="ECO:0000256|PIRSR:PIRSR601548-10"; CARBOHYD 136; /note="N-linked (GlcNAc...) asparagine; partial"; /evidence="ECO:0000256|PIRSR:PIRSR601548-10"; CARBOHYD 329; /note="N-linked (GlcNAc...) asparagine; partial"; /evidence="ECO:0000256|PIRSR:PIRSR601548-10"		Angiotensin-converting enzyme (EC 3.4.-.-)		SUBCELLULAR LOCATION: Apical cell membrane {ECO:0000256|ARBA:ARBA00004221}. Cell membrane {ECO:0000256|ARBA:ARBA00004251, ECO:0000256|PROSITE-ProRule:PRU01354}; Single-pass type I membrane protein {ECO:0000256|ARBA:ARBA00004251, ECO:0000256|PROSITE-ProRule:PRU01354}. Cell projection, cilium {ECO:0000256|ARBA:ARBA00004138}. Cytoplasm {ECO:0000256|ARBA:ARBA00004496}. Secreted {ECO:0000256|ARBA:ARBA…		TRANSMEM 739..762; /note="Helical"; /evidence="ECO:0000256|SAM:Phobius"
K7GT68	K7GT68	unreviewed	K7GT68_PIG	ITGA6	Cell adhesion;Glycoprotein;Integrin;Membrane;Proteomics identification;Receptor;Reference proteome;Repeat;Signal;Transmembrane;Transmembrane helix	integrin binding [GO:0005178]	cell adhesion mediated by integrin [GO:0033627]; cell-cell adhesion [GO:0098609]; cell-matrix adhesion [GO:0007160]; integrin-mediated signaling pathway [GO:0007229]; leukocyte migration [GO:0050900]	external side of plasma membrane [GO:0009897]; integrin complex [GO:0008305]			Integrin subunit alpha 6		SUBCELLULAR LOCATION: Membrane {ECO:0000256|ARBA:ARBA00004479, ECO:0000256|RuleBase:RU003762}; Single-pass type I membrane protein {ECO:0000256|ARBA:ARBA00004479, ECO:0000256|RuleBase:RU003762}.		TRANSMEM 1012..1036; /note="Helical"; /evidence="ECO:0000256|RuleBase:RU003762"
P02067	P02067	reviewed	HBB_PIG	HBB	3D-structure;Acetylation;Direct protein sequencing;Heme;Iron;Metal-binding;Oxygen transport;Phosphoprotein;Reference proteome;S-nitrosylation;Transport	heme binding [GO:0020037]; hemoglobin alpha binding [GO:0031721]; metal ion binding [GO:0046872]; organic acid binding [GO:0043177]; oxygen binding [GO:0019825]; oxygen carrier activity [GO:0005344]	cellular oxidant detoxification [GO:0098869]; hydrogen peroxide catabolic process [GO:0042744]	haptoglobin-hemoglobin complex [GO:0031838]; hemoglobin complex [GO:0005833]		TISSUE SPECIFICITY: Red blood cells.	Hemoglobin subunit beta (Beta-globin) (Hemoglobin beta chain)
P15145	P15145	reviewed	AMPN_PIG	ANPEP	3D-structure;Aminopeptidase;Angiogenesis;Cell membrane;Developmental protein;Differentiation;Direct protein sequencing;Disulfide bond;Glycoprotein;Host cell receptor for virus entry;Host-virus interaction;Hydrolase;Membrane;Metal-binding;Metalloprotease;Protease;Receptor;Reference proteome;Signal-anchor;Sulfation;Transmembrane;Transmembrane helix;Zinc	metalloaminopeptidase activity [GO:0070006]; peptide binding [GO:0042277]; virus receptor activity [GO:0001618]; zinc ion binding [GO:0008270]	angiogenesis [GO:0001525]; cell differentiation [GO:0030154]; peptide catabolic process [GO:0043171]; proteolysis [GO:0006508]	cytoplasm [GO:0005737]; extracellular space [GO:0005615]; plasma membrane [GO:0005886]	CARBOHYD 82; /note="N-linked (GlcNAc...) asparagine"; /evidence="ECO:0000269|PubMed:22876187, ECO:0007744|PDB:4F5C"; CARBOHYD 124; /note="N-linked (GlcNAc...) asparagine"; /evidence="ECO:0000269|PubMed:22876187, ECO:0007744|PDB:4F5C"; CARBOHYD 229; /note="N-linked (GlcNAc...) asparagine"; /evidence="ECO:0000269|PubMed:22876187, ECO:0007744|PDB:4F5C"; CARBOHYD 237; /note="N-linked (GlcNAc...) aspa…		Aminopeptidase N (AP-N) (pAPN) (EC 3.4.11.2) (Alanyl aminopeptidase) (Aminopeptidase M) (AP-M) (Microsomal aminopeptidase) (gp130) (CD antigen CD13)		SUBCELLULAR LOCATION: Cell membrane {ECO:0000269|PubMed:7913510}; Single-pass type II membrane protein {ECO:0000305|PubMed:7913510}. Note=Also found as a soluble form. {ECO:0000250|UniProtKB:P15144}.	TOPO_DOM 2..8; /note="Cytoplasmic"; /evidence="ECO:0000305|PubMed:7913510"; TOPO_DOM 33..963; /note="Extracellular"; /evidence="ECO:0000269|PubMed:7913510"	TRANSMEM 9..32; /note="Helical; Signal-anchor for type II membrane protein"; /evidence="ECO:0000255"
P19133	P19133	reviewed	FRIL_PIG	FTL	Cytoplasm;Cytoplasmic vesicle;Direct protein sequencing;Iron;Iron storage;Lysosome;Metal-binding;Reference proteome	ferric iron binding [GO:0008199]; iron ion binding [GO:0005506]	intracellular iron ion homeostasis [GO:0006879]; iron ion transport [GO:0006826]	autolysosome [GO:0044754]; autophagosome [GO:0005776]; cytoplasmic vesicle [GO:0031410]; ferritin complex [GO:0070288]			Ferritin light chain (Ferritin L subunit)		SUBCELLULAR LOCATION: Cytoplasmic vesicle, autophagosome {ECO:0000250|UniProtKB:P02792}. Cytoplasm {ECO:0000250|UniProtKB:P29391}. Autolysosome {ECO:0000250|UniProtKB:P29391}.
P22411	P22411	reviewed	DPP4_PIG	DPP4 CD26	3D-structure;Aminopeptidase;Cell adhesion;Cell junction;Cell membrane;Cell projection;Direct protein sequencing;Disulfide bond;Glycoprotein;Hydrolase;Membrane;Protease;Reference proteome;Secreted;Serine protease;Signal-anchor;Transmembrane;Transmembrane helix	aminopeptidase activity [GO:0004177]; dipeptidyl-peptidase activity [GO:0008239]; protease binding [GO:0002020]; protein homodimerization activity [GO:0042803]; serine-type endopeptidase activity [GO:0004252]; signaling receptor binding [GO:0005102]	cell adhesion [GO:0007155]; endothelial cell migration [GO:0043542]; negative regulation of extracellular matrix disassembly [GO:0010716]; positive regulation of cell population proliferation [GO:0008284]; proteolysis [GO:0006508]; T cell costimulation [GO:0031295]	anchoring junction [GO:0070161]; apical plasma membrane [GO:0016324]; cell surface [GO:0009986]; endocytic vesicle [GO:0030139]; extracellular region [GO:0005576]; lamellipodium [GO:0030027]; lamellipodium membrane [GO:0031258]; membrane raft [GO:0045121]; plasma membrane [GO:0005886]	CARBOHYD 85; /note="N-linked (GlcNAc...) asparagine"; /evidence="ECO:0000269|PubMed:12690074"; CARBOHYD 92; /note="N-linked (GlcNAc...) asparagine"; /evidence="ECO:0000269|PubMed:12690074"; CARBOHYD 150; /note="N-linked (GlcNAc...) asparagine"; /evidence="ECO:0000255|PROSITE-ProRule:PRU00498"; CARBOHYD 179; /note="N-linked (GlcNAc...) asparagine"; /evidence="ECO:0000255|PROSITE-ProRule:PRU00498";…		Dipeptidyl peptidase 4 (EC 3.4.14.5) (Dipeptidyl peptidase IV) (DPP IV) (T-cell activation antigen CD26) (CD antigen CD26) [Cleaved into: Dipeptidyl peptidase 4 membrane form (Dipeptidyl peptidase IV membrane form); Dipeptidyl peptidase 4 soluble form (Dipeptidyl peptidase IV soluble form)]		SUBCELLULAR LOCATION: [Dipeptidyl peptidase 4 soluble form]: Secreted. Note=Detected in the serum and the seminal fluid. {ECO:0000250}.; SUBCELLULAR LOCATION: Cell membrane; Single-pass type II membrane protein. Apical cell membrane {ECO:0000250}; Single-pass type II membrane protein {ECO:0000250}. Cell projection, invadopodium membrane {ECO:0000250}; Single-pass type II membrane protein {ECO:000…	TOPO_DOM 1..6; /note="Cytoplasmic"; /evidence="ECO:0000255"; TOPO_DOM 28..766; /note="Extracellular"; /evidence="ECO:0000255"	TRANSMEM 7..27; /note="Helical; Signal-anchor for type II membrane protein"; /evidence="ECO:0000255"
P50447	P50447	reviewed	A1AT_PIG	SERPINA1 PI	Glycoprotein;Phosphoprotein;Protease inhibitor;Reference proteome;Secreted;Serine protease inhibitor;Signal	serine-type endopeptidase inhibitor activity [GO:0004867]	negative regulation of peptidase activity [GO:0010466]	extracellular space [GO:0005615]	CARBOHYD 73; /note="N-linked (GlcNAc...) asparagine"; /evidence="ECO:0000255"; CARBOHYD 110; /note="N-linked (GlcNAc...) asparagine"; /evidence="ECO:0000255"		Alpha-1-antitrypsin (Alpha-1 protease inhibitor) (Alpha-1-antiproteinase) (Serpin A1)		SUBCELLULAR LOCATION: Secreted.
Q07717	Q07717	reviewed	B2MG_PIG	B2M	3D-structure;Disulfide bond;Immunity;Immunoglobulin domain;MHC I;Reference proteome;Secreted;Signal	MHC class II protein complex binding [GO:0023026]; peptide antigen binding [GO:0042605]	antigen processing and presentation of exogenous peptide antigen via MHC class II [GO:0019886]; antigen processing and presentation of peptide antigen via MHC class I [GO:0002474]; immune response [GO:0006955]; peptide antigen assembly with MHC class II protein complex [GO:0002503]; positive regulation of immune response [GO:0050778]; positive regulation of T cell activation [GO:0050870]	extracellular region [GO:0005576]; late endosome membrane [GO:0031902]; lysosomal membrane [GO:0005765]; MHC class I protein complex [GO:0042612]; MHC class II protein complex [GO:0042613]			Beta-2-microglobulin (Lactollin)		SUBCELLULAR LOCATION: Secreted {ECO:0000250}.
Q2LE37	Q2LE37	reviewed	APOM_PIG	APOM	Disulfide bond;HDL;Lipid transport;Reference proteome;Secreted;Signal;Transport	lipid transporter activity [GO:0005319]; phospholipid binding [GO:0005543]	cholesterol efflux [GO:0033344]; high-density lipoprotein particle assembly [GO:0034380]; high-density lipoprotein particle clearance [GO:0034384]; high-density lipoprotein particle remodeling [GO:0034375]	high-density lipoprotein particle [GO:0034364]; low-density lipoprotein particle [GO:0034362]; very-low-density lipoprotein particle [GO:0034361]			Apolipoprotein M (Apo-M) (ApoM)		SUBCELLULAR LOCATION: Secreted {ECO:0000250}.
Q6QR67	Q6QR67	unreviewed	Q6QR67_PIG	RETN	Hormone;Proteomics identification;Reference proteome;Secreted;Signal	hormone activity [GO:0005179]		extracellular space [GO:0005615]			Resistin		SUBCELLULAR LOCATION: Secreted {ECO:0000256|ARBA:ARBA00004613}.
Q8MJ39	Q8MJ39	reviewed	MGP_PIG	MGP	Chondrogenesis;Developmental protein;Differentiation;Disulfide bond;Gamma-carboxyglutamic acid;Osteogenesis;Phosphoprotein;Reference proteome;Secreted;Signal	calcium ion binding [GO:0005509]	cartilage development [GO:0051216]; cell differentiation [GO:0030154]; ossification [GO:0001503]; regulation of bone mineralization [GO:0030500]	collagen-containing extracellular matrix [GO:0062023]; extracellular matrix [GO:0031012]; extracellular region [GO:0005576]			Matrix Gla protein (MGP)		SUBCELLULAR LOCATION: Secreted.
Q8SPS7	Q8SPS7	reviewed	HPT_PIG	HP	3D-structure;Acute phase;Antibiotic;Antimicrobial;Antioxidant;Disulfide bond;Glycoprotein;Hemoglobin-binding;Immunity;Reference proteome;Secreted;Serine protease homolog;Signal;Sushi	antioxidant activity [GO:0016209]; hemoglobin binding [GO:0030492]; serine-type endopeptidase activity [GO:0004252]	acute-phase response [GO:0006953]; defense response to bacterium [GO:0042742]; immune system process [GO:0002376]	extracellular space [GO:0005615]	CARBOHYD 125; /note="N-linked (GlcNAc...) asparagine"; /evidence="ECO:0000269|PubMed:22922649"; CARBOHYD 151; /note="N-linked (GlcNAc...) asparagine"; /evidence="ECO:0000269|PubMed:22922649"; CARBOHYD 183; /note="N-linked (GlcNAc...) asparagine"; /evidence="ECO:0000269|PubMed:22922649"; CARBOHYD 232; /note="N-linked (GlcNAc...) asparagine"; /evidence="ECO:0000269|PubMed:22922649"	TISSUE SPECIFICITY: Expressed by the liver and secreted in plasma.	Haptoglobin [Cleaved into: Haptoglobin alpha chain; Haptoglobin beta chain]		SUBCELLULAR LOCATION: Secreted {ECO:0000250}.
Q8SQ26	Q8SQ26	reviewed	CRYL1_PIG	CRYL1 CRY	Cytoplasm;NAD;Oxidoreductase;Phosphoprotein;Reference proteome	L-gulonate 3-dehydrogenase activity [GO:0050104]; NAD+ binding [GO:0070403]	fatty acid metabolic process [GO:0006631]	cytosol [GO:0005829]			Lambda-crystallin homolog (EC 1.1.1.45) (L-gulonate 3-dehydrogenase) (Gul3DH)		SUBCELLULAR LOCATION: Cytoplasm {ECO:0000250|UniProtKB:P14755}.
A0A286ZFW3	A0A286ZFW3	unreviewed	A0A286ZFW3_PIG	APOH	Disulfide bond;Heparin-binding;Proteomics identification;Reference proteome;Repeat;Secreted;Signal;Sushi	heparin binding [GO:0008201]; identical protein binding [GO:0042802]; lipoprotein lipase activator activity [GO:0060230]; phospholipid binding [GO:0005543]	blood coagulation, intrinsic pathway [GO:0007597]; negative regulation of angiogenesis [GO:0016525]; negative regulation of blood coagulation [GO:0030195]; negative regulation of endothelial cell migration [GO:0010596]; negative regulation of endothelial cell proliferation [GO:0001937]; negative regulation of fibrinolysis [GO:0051918]; negative regulation of myeloid cell apoptotic process [GO:003…	cell surface [GO:0009986]; chylomicron [GO:0042627]; high-density lipoprotein particle [GO:0034364]; very-low-density lipoprotein particle [GO:0034361]			Beta-2-glycoprotein 1 (Apolipoprotein H) (Beta-2-glycoprotein I)		SUBCELLULAR LOCATION: Secreted {ECO:0000256|ARBA:ARBA00004613}.
A0A286ZV83	A0A286ZV83	unreviewed	A0A286ZV83_PIG	SEC16A	Endoplasmic reticulum;ER-Golgi transport;Golgi apparatus;Membrane;Protein transport;Proteomics identification;Reference proteome;Transport		autophagy [GO:0006914]; COPII vesicle coating [GO:0048208]; endoplasmic reticulum organization [GO:0007029]; Golgi organization [GO:0007030]; Golgi to plasma membrane transport [GO:0006893]; protein exit from endoplasmic reticulum [GO:0032527]; protein localization to endoplasmic reticulum exit site [GO:0070973]; protein localization to plasma membrane [GO:0072659]; protein stabilization [GO:0050…	cytosol [GO:0005829]; endoplasmic reticulum exit site [GO:0070971]; endoplasmic reticulum membrane [GO:0005789]; ER to Golgi transport vesicle membrane [GO:0012507]; Golgi membrane [GO:0000139]; perinuclear region of cytoplasm [GO:0048471]			Protein transport protein sec16		SUBCELLULAR LOCATION: Endoplasmic reticulum {ECO:0000256|ARBA:ARBA00004240}. Golgi apparatus membrane {ECO:0000256|ARBA:ARBA00004395}; Peripheral membrane protein {ECO:0000256|ARBA:ARBA00004395}.
A0A287AHB3	A0A287AHB3	unreviewed	A0A287AHB3_PIG	HECW1	Reference proteome;Ubl conjugation pathway	ubiquitin protein ligase activity [GO:0061630]	protein ubiquitination [GO:0016567]; regulation of dendrite morphogenesis [GO:0048814]; ubiquitin-dependent protein catabolic process [GO:0006511]	cytoplasm [GO:0005737]			HECT-type E3 ubiquitin transferase (EC 2.3.2.26)
A0A5G2QFH7	A0A5G2QFH7	unreviewed	A0A5G2QFH7_PIG	DBT	Acyltransferase;Lipoyl;Proteomics identification;Reference proteome;Transferase;Transit peptide	acetyltransferase activity [GO:0016407]; lipoic acid binding [GO:0031405]		cytoplasm [GO:0005737]; mitochondrial matrix [GO:0005759]; mitochondrion [GO:0005739]			Dihydrolipoamide acetyltransferase component of pyruvate dehydrogenase complex (EC 2.3.1.-)		SUBCELLULAR LOCATION: Mitochondrion matrix {ECO:0000256|ARBA:ARBA00004305}.
A0A5G2QIU0	A0A5G2QIU0	unreviewed	A0A5G2QIU0_PIG	CSF1R	ATP-binding;Disulfide bond;Glycoprotein;Immunoglobulin domain;Kinase;Magnesium;Membrane;Metal-binding;Nucleotide-binding;Phosphoprotein;Receptor;Reference proteome;Repeat;Transferase;Transmembrane;Transmembrane helix;Tyrosine-protein kinase	ATP binding [GO:0005524]; cytokine binding [GO:0019955]; growth factor binding [GO:0019838]; macrophage colony-stimulating factor receptor activity [GO:0005011]; metal ion binding [GO:0046872]; protein homodimerization activity [GO:0042803]; protein phosphatase binding [GO:0019903]	axon guidance [GO:0007411]; cell surface receptor protein tyrosine kinase signaling pathway [GO:0007169]; cell-cell junction maintenance [GO:0045217]; forebrain neuron differentiation [GO:0021879]; microglial cell proliferation [GO:0061518]; negative regulation of apoptotic process [GO:0043066]; negative regulation of cell population proliferation [GO:0008285]; olfactory bulb development [GO:0021…	cell surface [GO:0009986]; CSF1-CSF1R complex [GO:1990682]; nucleoplasm [GO:0005654]; plasma membrane [GO:0005886]; receptor complex [GO:0043235]			receptor protein-tyrosine kinase (EC 2.7.10.1)		SUBCELLULAR LOCATION: Cell membrane {ECO:0000256|ARBA:ARBA00004251}; Single-pass type I membrane protein {ECO:0000256|ARBA:ARBA00004251}.		TRANSMEM 600..624; /note="Helical"; /evidence="ECO:0000256|SAM:Phobius"
A0A8D1PE04	A0A8D1PE04	unreviewed	A0A8D1PE04_PIG	MANF	Disulfide bond;Reference proteome;Secreted;Signal	growth factor activity [GO:0008083]; sulfatide binding [GO:0120146]	regulation of response to endoplasmic reticulum stress [GO:1905897]; vasoconstriction of artery involved in ischemic response to lowering of systemic arterial blood pressure [GO:0002014]	endoplasmic reticulum lumen [GO:0005788]; extracellular region [GO:0005576]			Mesencephalic astrocyte derived neurotrophic factor		SUBCELLULAR LOCATION: Secreted {ECO:0000256|ARBA:ARBA00004613}.
A0A8W4FFD2	A0A8W4FFD2	unreviewed	A0A8W4FFD2_PIG		Reference proteome;Signal	lipid binding [GO:0008289]					Lipid-binding serum glycoprotein C-terminal domain-containing protein
F1SGI4	F1SGI4	unreviewed	F1SGI4_PIG	LOC100523670	Coiled coil;Intermediate filament;Keratin;Reference proteome	structural constituent of skin epidermis [GO:0030280]	intermediate filament organization [GO:0045109]; keratinization [GO:0031424]	keratin filament [GO:0045095]			IF rod domain-containing protein
F1SLR6	F1SLR6	unreviewed	F1SLR6_PIG	NOP2	Methyltransferase;Reference proteome;Ribosome biogenesis;RNA-binding;S-adenosyl-L-methionine;Transferase	RNA binding [GO:0003723]; rRNA (cytosine-C5-)-methyltransferase activity [GO:0009383]	maturation of LSU-rRNA [GO:0000470]; positive regulation of cell population proliferation [GO:0008284]; regulation of signal transduction by p53 class mediator [GO:1901796]; ribosomal large subunit assembly [GO:0000027]; rRNA base methylation [GO:0070475]	nucleolus [GO:0005730]			NOP2 nucleolar protein		SUBCELLULAR LOCATION: Nucleus, nucleolus {ECO:0000256|ARBA:ARBA00004604}.
K7GS31	K7GS31	unreviewed	K7GS31_PIG	PECAM1	Cell membrane;Glycoprotein;Membrane;Reference proteome;Signal;Transmembrane;Transmembrane helix	protein homodimerization activity [GO:0042803]	bicellular tight junction assembly [GO:0070830]; diapedesis [GO:0050904]; establishment of endothelial barrier [GO:0061028]; glomerular endothelium development [GO:0072011]; homophilic cell adhesion via plasma membrane adhesion molecules [GO:0007156]; leukocyte cell-cell adhesion [GO:0007159]; monocyte extravasation [GO:0035696]; neutrophil extravasation [GO:0072672]; phagocytosis [GO:0006909]; p…	cell-cell junction [GO:0005911]; extracellular space [GO:0005615]; plasma membrane [GO:0005886]; protein-containing complex [GO:0032991]			Platelet and endothelial cell adhesion molecule 1		SUBCELLULAR LOCATION: Cell membrane {ECO:0000256|ARBA:ARBA00004251}; Single-pass type I membrane protein {ECO:0000256|ARBA:ARBA00004251}.		TRANSMEM 604..625; /note="Helical"; /evidence="ECO:0000256|SAM:Phobius"
Q95242	Q95242	reviewed	PECA1_PIG	PECAM1	Cell adhesion;Cell junction;Cell membrane;Disulfide bond;Glycoprotein;Immunoglobulin domain;Membrane;Phosphoprotein;Reference proteome;Repeat;Signal;Transmembrane;Transmembrane helix	transmembrane signaling receptor activity [GO:0004888]	cell surface receptor signaling pathway [GO:0007166]; cell-cell adhesion via plasma-membrane adhesion molecules [GO:0098742]; immune response [GO:0006955]	anchoring junction [GO:0070161]; external side of plasma membrane [GO:0009897]; membrane raft [GO:0045121]	CARBOHYD 52; /note="N-linked (GlcNAc...) asparagine"; /evidence="ECO:0000255"; CARBOHYD 84; /note="N-linked (GlcNAc...) asparagine"; /evidence="ECO:0000255"; CARBOHYD 284; /note="N-linked (GlcNAc...) asparagine"; /evidence="ECO:0000255"; CARBOHYD 301; /note="N-linked (GlcNAc...) asparagine"; /evidence="ECO:0000255"; CARBOHYD 320; /note="N-linked (GlcNAc...) asparagine"; /evidence="ECO:0000255"; C…		Platelet endothelial cell adhesion molecule (PECAM-1) (CD antigen CD31)		SUBCELLULAR LOCATION: Cell membrane {ECO:0000250|UniProtKB:P16284}; Single-pass type I membrane protein {ECO:0000250|UniProtKB:P16284}. Membrane raft {ECO:0000250|UniProtKB:P16284}. Cell junction {ECO:0000250|UniProtKB:P16284}. Note=Localizes to the lateral border recycling compartment (LBRC) and recycles from the LBRC to the junction in resting endothelial cells. Cell surface expression on neutr…	TOPO_DOM 28..602; /note="Extracellular"; /evidence="ECO:0000255"; TOPO_DOM 622..740; /note="Cytoplasmic"; /evidence="ECO:0000255"	TRANSMEM 603..621; /note="Helical"; /evidence="ECO:0000255"

## Sheet: Sheet2
Protein-level enriched proteins
plasma membrane	mitochondrion	Golgi apparatus	endoplasmic reticulum	cell surface	extracellular	..set..	..values..	..count..
FALSE	FALSE	FALSE	FALSE	FALSE	TRUE	(extracellular)∖(plasma membrane∪mitochondrion∪Golgi apparatus∪endoplasmic reticulum∪cell surface)	A0A287A6Q0, A0A287AT48, A0A287AWR7, A0A287BD18, A0A287BMX9, A0A5G2QHH9, A0A5G2RLP2, A0A8D1LFT0, F1RPW2, F1S3G7, F1S663, F1SC57, F1SLV7, F2Z5B1, I3LPL7, I3LUD1, K7GKU8, P18650, P50447, Q07717, Q6QR67, Q8MJ39, Q8SPS7, Q9GLP1	24
TRUE	FALSE	FALSE	FALSE	FALSE	TRUE	(plasma membrane∩extracellular)∖(mitochondrion∪Golgi apparatus∪endoplasmic reticulum∪cell surface)	A0A5G2R0G8, A0A5S6FVG3, A0A5S6G8U0, A0A8W4FBV2, F1RRW5, F1RWC3, K7GS31, P15145, Q95334	9
TRUE	FALSE	FALSE	FALSE	FALSE	FALSE	(plasma membrane)∖(mitochondrion∪Golgi apparatus∪endoplasmic reticulum∪cell surface∪extracellular)	A0A287AQI5, A0A5G2RDG3, C0HL13, F1RN44, F1S3A1, F1SAM7, I3L719, K7GT68, Q95242	9
FALSE	TRUE	FALSE	FALSE	FALSE	FALSE	(mitochondrion)∖(plasma membrane∪Golgi apparatus∪endoplasmic reticulum∪cell surface∪extracellular)	A0A286ZVG1, A0A287ASY8, A0A287B088, A0A5G2QFH7, A0A5G2QIZ1, A0A5G2QSG9, F1RTZ1, Q9N0F1	8
TRUE	FALSE	FALSE	TRUE	FALSE	TRUE	(plasma membrane∩endoplasmic reticulum∩extracellular)∖(mitochondrion∪Golgi apparatus∪cell surface)	F1RX37, F1SS24, P22412	3
TRUE	FALSE	FALSE	FALSE	TRUE	TRUE	(plasma membrane∩cell surface∩extracellular)∖(mitochondrion∪Golgi apparatus∪endoplasmic reticulum)	K7GLM4, P22411	2
TRUE	FALSE	FALSE	FALSE	TRUE	FALSE	(plasma membrane∩cell surface)∖(mitochondrion∪Golgi apparatus∪endoplasmic reticulum∪extracellular)	A0A5G2QIU0, F1SB67	2
FALSE	FALSE	FALSE	FALSE	TRUE	FALSE	(cell surface)∖(plasma membrane∪mitochondrion∪Golgi apparatus∪endoplasmic reticulum∪extracellular)	A0A286ZFW3, F1RGX2	2
TRUE	FALSE	TRUE	TRUE	FALSE	FALSE	(plasma membrane∩Golgi apparatus∩endoplasmic reticulum)∖(mitochondrion∪cell surface∪extracellular)	A0A286ZSI3, A0A287AZ36	2
TRUE	FALSE	FALSE	TRUE	FALSE	FALSE	(plasma membrane∩endoplasmic reticulum)∖(mitochondrion∪Golgi apparatus∪cell surface∪extracellular)	F1S8M9, I3LDH7	2
TRUE	FALSE	TRUE	TRUE	FALSE	TRUE	(plasma membrane∩Golgi apparatus∩endoplasmic reticulum∩extracellular)∖(mitochondrion∪cell surface)	F1RM45	1
TRUE	TRUE	FALSE	TRUE	FALSE	TRUE	(plasma membrane∩mitochondrion∩endoplasmic reticulum∩extracellular)∖(Golgi apparatus∪cell surface)	A0A8D1Z1H8	1
FALSE	TRUE	FALSE	TRUE	FALSE	TRUE	(mitochondrion∩endoplasmic reticulum∩extracellular)∖(plasma membrane∪Golgi apparatus∪cell surface)	Q29549	1
FALSE	FALSE	FALSE	TRUE	FALSE	TRUE	(endoplasmic reticulum∩extracellular)∖(plasma membrane∪mitochondrion∪Golgi apparatus∪cell surface)	A0A8D1PE04	1
FALSE	FALSE	FALSE	TRUE	TRUE	FALSE	(endoplasmic reticulum∩cell surface)∖(plasma membrane∪mitochondrion∪Golgi apparatus∪extracellular)	A0A5S8KLN1	1
TRUE	TRUE	FALSE	FALSE	TRUE	FALSE	(plasma membrane∩mitochondrion∩cell surface)∖(Golgi apparatus∪endoplasmic reticulum∪extracellular)	F2Z543	1
FALSE	FALSE	FALSE	TRUE	FALSE	FALSE	(endoplasmic reticulum)∖(plasma membrane∪mitochondrion∪Golgi apparatus∪cell surface∪extracellular)	A0A286ZV83	1
TRUE	FALSE	TRUE	FALSE	FALSE	FALSE	(plasma membrane∩Golgi apparatus)∖(mitochondrion∪endoplasmic reticulum∪cell surface∪extracellular)	A0A286ZZD3	1
FALSE	FALSE	TRUE	FALSE	FALSE	FALSE	(Golgi apparatus)∖(plasma membrane∪mitochondrion∪endoplasmic reticulum∪cell surface∪extracellular)	P53603	1
TRUE	TRUE	FALSE	FALSE	FALSE	FALSE	(plasma membrane∩mitochondrion)∖(Golgi apparatus∪endoplasmic reticulum∪cell surface∪extracellular)	A0A481C5X7	1

## Sheet: Sheet3
Peptide-level enriched proteins
From	Entry	Reviewed	Entry Name	Gene Names	Keywords	Gene Ontology (molecular function)	Gene Ontology (biological process)	Gene Ontology (cellular component)	Glycosylation	Tissue specificity	Protein names	Intramembrane	Subcellular location [CC]	Topological domain	Transmembrane
F1SHC1	F1SHC1	unreviewed	F1SHC1_PIG	LOC100127131	Acetylation;Cytoplasm;Cytoskeleton;GTP-binding;Hydrolase;Microtubule;Nucleotide-binding;Proteomics identification;Reference proteome	GTP binding [GO:0005525]; hydrolase activity [GO:0016787]; structural constituent of cytoskeleton [GO:0005200]	microtubule-based process [GO:0007017]	cytoplasm [GO:0005737]; microtubule [GO:0005874]			Tubulin alpha chain		SUBCELLULAR LOCATION: Cytoplasm, cytoskeleton {ECO:0000256|ARBA:ARBA00004245}.
A0A287B5T6	A0A287B5T6	unreviewed	A0A287B5T6_PIG	ARF3	ER-Golgi transport;Golgi apparatus;GTP-binding;Lipoprotein;Myristate;Nucleotide-binding;Protein transport;Reference proteome;Transport	GTP binding [GO:0005525]; GTPase activity [GO:0003924]; peptidyl-prolyl cis-trans isomerase activity [GO:0003755]	intracellular protein transport [GO:0006886]; vesicle-mediated transport [GO:0016192]	Golgi apparatus [GO:0005794]; plasma membrane [GO:0005886]			ADP-ribosylation factor		SUBCELLULAR LOCATION: Golgi apparatus {ECO:0000256|ARBA:ARBA00004555, ECO:0000256|RuleBase:RU369003}.
A0A287BM57	A0A287BM57	unreviewed	A0A287BM57_PIG	ARF2	ER-Golgi transport;Golgi apparatus;GTP-binding;Lipoprotein;Myristate;Nucleotide-binding;Protein transport;Proteomics identification;Reference proteome;Transport	GTP binding [GO:0005525]; GTPase activity [GO:0003924]	protein transport [GO:0015031]; vesicle-mediated transport [GO:0016192]	Golgi apparatus [GO:0005794]			ADP-ribosylation factor		SUBCELLULAR LOCATION: Golgi apparatus {ECO:0000256|ARBA:ARBA00004555, ECO:0000256|RuleBase:RU369003}.
A0A8W4F8A7	A0A8W4F8A7	unreviewed	A0A8W4F8A7_PIG	ARF1	ER-Golgi transport;Golgi apparatus;GTP-binding;Hydrolase;Lipoprotein;Membrane;Myristate;Nucleotide-binding;Protein transport;Proteomics identification;Reference proteome;Synapse;Synaptosome;Transport	GTP binding [GO:0005525]; GTPase activity [GO:0003924]; magnesium ion binding [GO:0000287]; protein domain specific binding [GO:0019904]	cellular response to virus [GO:0098586]; intracellular copper ion homeostasis [GO:0006878]; mitotic cleavage furrow ingression [GO:1990386]; protein transport [GO:0015031]; vesicle-mediated transport [GO:0016192]	cell leading edge [GO:0031252]; cytosol [GO:0005829]; Golgi membrane [GO:0000139]; postsynaptic density [GO:0014069]; protein-containing complex [GO:0032991]; sarcomere [GO:0030017]			ADP-ribosylation factor 1 (EC 3.6.5.2)		SUBCELLULAR LOCATION: Golgi apparatus membrane {ECO:0000256|ARBA:ARBA00004444}; Lipid-anchor {ECO:0000256|ARBA:ARBA00004444}; Cytoplasmic side {ECO:0000256|ARBA:ARBA00004444}. Synapse, synaptosome {ECO:0000256|ARBA:ARBA00034102}.
B9V4F0	B9V4F0	unreviewed	B9V4F0_PIG	ARF5	ER-Golgi transport;Golgi apparatus;GTP-binding;Lipoprotein;Myristate;Nucleotide-binding;Protein transport;Proteomics identification;Reference proteome;Transport	GTP binding [GO:0005525]; GTPase activity [GO:0003924]	protein transport [GO:0015031]; vesicle-mediated transport [GO:0016192]	Golgi apparatus [GO:0005794]			ADP-ribosylation factor		SUBCELLULAR LOCATION: Golgi apparatus {ECO:0000256|ARBA:ARBA00004555, ECO:0000256|RuleBase:RU369003}.
A0A287B6S5	A0A287B6S5	unreviewed	A0A287B6S5_PIG	ENO1	Glycolysis;Lyase;Magnesium;Metal-binding;Proteomics identification;Reference proteome	magnesium ion binding [GO:0000287]; phosphopyruvate hydratase activity [GO:0004634]	glycolytic process [GO:0006096]	phosphopyruvate hydratase complex [GO:0000015]			phosphopyruvate hydratase (EC 4.2.1.11) (2-phospho-D-glycerate hydro-lyase)
P62936	P62936	reviewed	PPIA_PIG	PPIA	Acetylation;Apoptosis;Cytoplasm;Direct protein sequencing;Disulfide bond;Glycoprotein;Isomerase;Isopeptide bond;Nucleus;Phosphoprotein;Reference proteome;Rotamase;Secreted;Ubl conjugation	cyclosporin A binding [GO:0016018]; heparan sulfate binding [GO:1904399]; integrin binding [GO:0005178]; peptidyl-prolyl cis-trans isomerase activity [GO:0003755]	activation of protein kinase B activity [GO:0032148]; apoptotic process [GO:0006915]; cell adhesion molecule production [GO:0060352]; cellular response to oxidative stress [GO:0034599]; endothelial cell activation [GO:0042118]; leukocyte chemotaxis [GO:0030595]; negative regulation of oxidative stress-induced intrinsic apoptotic signaling pathway [GO:1902176]; negative regulation of protein K48-l…	cytoplasm [GO:0005737]; cytosol [GO:0005829]; extracellular region [GO:0005576]; nucleus [GO:0005634]	CARBOHYD 108; /note="N-linked (GlcNAc...) asparagine"; /evidence="ECO:0000255"		Peptidyl-prolyl cis-trans isomerase A (PPIase A) (EC 5.2.1.8) (Cyclophilin A) (Cyclosporin A-binding protein) (Rotamase A) [Cleaved into: Peptidyl-prolyl cis-trans isomerase A, N-terminally processed]		SUBCELLULAR LOCATION: Cytoplasm {ECO:0000250|UniProtKB:P62937}. Secreted {ECO:0000250|UniProtKB:P62937}. Nucleus {ECO:0000250|UniProtKB:P62937}. Note=Secretion occurs in response to oxidative stress in vascular smooth muscle through a vesicular secretory pathway that involves actin remodeling and myosin II activation, and mediates ERK1/2 activation. {ECO:0000250|UniProtKB:P62937}.
Q9MZ16	Q9MZ16	reviewed	VDAC1_PIG	VDAC1	Acetylation;Apoptosis;ATP-binding;Cell membrane;Ion transport;Isopeptide bond;Lipid transport;Lipid-binding;Membrane;Mitochondrion;Mitochondrion outer membrane;NAD;Nucleotide-binding;Phosphoprotein;Porin;Reference proteome;Transmembrane;Transmembrane beta strand;Transport;Ubl conjugation	ATP binding [GO:0005524]; oxysterol binding [GO:0008142]; porin activity [GO:0015288]; voltage-gated channel activity [GO:0022832]; voltage-gated monoatomic anion channel activity [GO:0008308]	apoptotic process [GO:0006915]; calcium import into the mitochondrion [GO:0036444]; lipid transport [GO:0006869]; monoatomic anion transport [GO:0006820]	membrane [GO:0016020]; membrane raft [GO:0045121]; mitochondrial outer membrane [GO:0005741]; mitochondrial permeability transition pore complex [GO:0005757]; plasma membrane [GO:0005886]			Non-selective voltage-gated ion channel VDAC1 (Voltage-dependent anion-selective channel protein 1) (VDAC-1)		SUBCELLULAR LOCATION: Mitochondrion outer membrane {ECO:0000250|UniProtKB:P21796}; Multi-pass membrane protein {ECO:0000250|UniProtKB:P21796}. Cell membrane {ECO:0000250|UniProtKB:P21796}; Multi-pass membrane protein {ECO:0000250|UniProtKB:P21796}. Membrane raft {ECO:0000250|UniProtKB:P21796}; Multi-pass membrane protein {ECO:0000250|UniProtKB:P21796}. Note=Found in a complex with HSPA9 and VDAC1…		TRANSMEM 26..35; /note="Beta stranded"; /evidence="ECO:0000250|UniProtKB:P21796"; TRANSMEM 39..47; /note="Beta stranded"; /evidence="ECO:0000250|UniProtKB:P21796"; TRANSMEM 54..64; /note="Beta stranded"; /evidence="ECO:0000250|UniProtKB:P21796"; TRANSMEM 69..76; /note="Beta stranded"; /evidence="ECO:0000250|UniProtKB:P21796"; TRANSMEM 80..89; /note="Beta stranded"; /evidence="ECO:0000250|UniProtK…
F2Z567	F2Z567	unreviewed	F2Z567_PIG	RPL8	3D-structure;Proteomics identification;Reference proteome;Ribonucleoprotein;Ribosomal protein	RNA binding [GO:0003723]; structural constituent of ribosome [GO:0003735]	translation [GO:0006412]	cytosolic ribosome [GO:0022626]; intracellular membrane-bounded organelle [GO:0043231]; large ribosomal subunit [GO:0015934]; organelle membrane [GO:0031090]			Large ribosomal subunit protein uL2 (60S ribosomal protein L8)
I3LUP6	I3LUP6	unreviewed	I3LUP6_PIG	NPM1	Chaperone;Cytoplasm;Nucleus;Phosphoprotein;Proteomics identification;Reference proteome;RNA-binding	chromatin binding [GO:0003682]; histone binding [GO:0042393]; RNA binding [GO:0003723]	chromatin remodeling [GO:0006338]; positive regulation of transcription by RNA polymerase II [GO:0045944]; regulation of centrosome duplication [GO:0010824]; ribosomal large subunit biogenesis [GO:0042273]; ribosomal large subunit export from nucleus [GO:0000055]; ribosomal small subunit biogenesis [GO:0042274]; ribosomal small subunit export from nucleus [GO:0000056]	centrosome [GO:0005813]; cytoplasm [GO:0005737]; nucleolus [GO:0005730]; nucleoplasm [GO:0005654]; ribonucleoprotein complex [GO:1990904]			Nucleophosmin		SUBCELLULAR LOCATION: Cytoplasm {ECO:0000256|ARBA:ARBA00004496}. Nucleus, nucleolus {ECO:0000256|ARBA:ARBA00004604}. Nucleus, nucleoplasm {ECO:0000256|ARBA:ARBA00004642}.
A0A480VU46	A0A480VU46	unreviewed	A0A480VU46_PIG	RPN1	Endoplasmic reticulum;Membrane;Reference proteome;Signal;Transferase;Transmembrane;Transmembrane helix	transferase activity [GO:0016740]	protein N-linked glycosylation via asparagine [GO:0018279]	cytosol [GO:0005829]; oligosaccharyltransferase complex [GO:0008250]; rough endoplasmic reticulum [GO:0005791]			Dolichyl-diphosphooligosaccharide--protein glycosyltransferase subunit 1		SUBCELLULAR LOCATION: Endoplasmic reticulum membrane {ECO:0000256|ARBA:ARBA00004115, ECO:0000256|RuleBase:RU361143}; Single-pass type I membrane protein {ECO:0000256|ARBA:ARBA00004115, ECO:0000256|RuleBase:RU361143}.		TRANSMEM 472..491; /note="Helical"; /evidence="ECO:0000256|RuleBase:RU361143"
Q9GMB0	Q9GMB0	reviewed	RPN1_PIG	RPN1	Acetylation;Endoplasmic reticulum;Glycoprotein;Isopeptide bond;Membrane;Reference proteome;Signal;Transmembrane;Transmembrane helix;Ubl conjugation		protein N-linked glycosylation via asparagine [GO:0018279]	oligosaccharyltransferase complex [GO:0008250]	CARBOHYD 300; /note="N-linked (GlcNAc...) asparagine"; /evidence="ECO:0000255"	TISSUE SPECIFICITY: Detected in liver (at protein level). {ECO:0000269|PubMed:7737165}.	Dolichyl-diphosphooligosaccharide--protein glycosyltransferase subunit 1 (Dolichyl-diphosphooligosaccharide--protein glycosyltransferase 67 kDa subunit) (Ribophorin I) (RPN-I) (Ribophorin-1)		SUBCELLULAR LOCATION: Endoplasmic reticulum membrane {ECO:0000269|PubMed:7737165}; Single-pass type I membrane protein {ECO:0000250|UniProtKB:E2RQ08}.	TOPO_DOM 25..435; /note="Lumenal"; /evidence="ECO:0000255"; TOPO_DOM 457..607; /note="Cytoplasmic"; /evidence="ECO:0000250"	TRANSMEM 436..456; /note="Helical"; /evidence="ECO:0000255"
I3L5T3	I3L5T3	unreviewed	I3L5T3_PIG	FBL	Methyltransferase;Proteomics identification;Reference proteome;RNA-binding;rRNA processing;Transferase	ATPase binding [GO:0051117]; histone H2AQ104 methyltransferase activity [GO:1990259]; RNA binding [GO:0003723]; rRNA methyltransferase activity [GO:0008649]; TFIID-class transcription factor complex binding [GO:0001094]	box C/D sno(s)RNA 3'-end processing [GO:0000494]; ribosomal small subunit biogenesis [GO:0042274]; rRNA methylation [GO:0031167]; snoRNA localization [GO:0048254]	box C/D methylation guide snoRNP complex [GO:0031428]; Cajal body [GO:0015030]; fibrillar center [GO:0001650]; granular component [GO:0001652]; nucleolus [GO:0005730]; small-subunit processome [GO:0032040]			Fibrillarin
A0A286ZUI3	A0A286ZUI3	unreviewed	A0A286ZUI3_PIG	EEF1A1	Elongation factor;GTP-binding;Methylation;Nucleotide-binding;Protein biosynthesis;Reference proteome	GTP binding [GO:0005525]; GTPase activity [GO:0003924]; translation elongation factor activity [GO:0003746]	translation [GO:0006412]; translational elongation [GO:0006414]	cytoplasm [GO:0005737]			Eukaryotic translation elongation factor 1 alpha 1		SUBCELLULAR LOCATION: Cytoplasm {ECO:0000256|ARBA:ARBA00004496}.
Q2XVP4	Q2XVP4	reviewed	TBA1B_PIG	TUBA1B	3D-structure;Acetylation;Cytoplasm;Cytoskeleton;GTP-binding;Hydrolase;Isopeptide bond;Magnesium;Metal-binding;Methylation;Microtubule;Nitration;Nucleotide-binding;Phosphoprotein;Reference proteome;Ubl conjugation	GTP binding [GO:0005525]; GTPase activity [GO:0003924]; metal ion binding [GO:0046872]; structural constituent of cytoskeleton [GO:0005200]	microtubule cytoskeleton organization [GO:0000226]; mitotic cell cycle [GO:0000278]	cytoplasm [GO:0005737]; microtubule [GO:0005874]; microtubule cytoskeleton [GO:0015630]			Tubulin alpha-1B chain (EC 3.6.5.-) (Alpha-tubulin ubiquitous) (Tubulin K-alpha-1) (Tubulin alpha-ubiquitous chain) [Cleaved into: Detyrosinated tubulin alpha-1B chain]		SUBCELLULAR LOCATION: Cytoplasm, cytoskeleton {ECO:0000269|PubMed:7225365}.
A0A480UV25	A0A480UV25	unreviewed	A0A480UV25_PIG	TUBB4A	Cytoplasm;Cytoskeleton;GTP-binding;Isopeptide bond;Microtubule;Nucleotide-binding;Proteomics identification;Reference proteome	GTP binding [GO:0005525]; GTPase activity [GO:0003924]; structural constituent of cytoskeleton [GO:0005200]	microtubule-based process [GO:0007017]	cytoplasm [GO:0005737]; microtubule [GO:0005874]			Tubulin beta chain		SUBCELLULAR LOCATION: Cytoplasm, cytoskeleton {ECO:0000256|ARBA:ARBA00004245}.
P00339	P00339	reviewed	LDHA_PIG	LDHA	3D-structure;Acetylation;Cytoplasm;Direct protein sequencing;Isopeptide bond;NAD;Oxidoreductase;Phosphoprotein;Reference proteome;Ubl conjugation	identical protein binding [GO:0042802]; L-lactate dehydrogenase activity [GO:0004459]	lactate metabolic process [GO:0006089]; pyruvate metabolic process [GO:0006090]	mitochondrion [GO:0005739]; oxidoreductase complex [GO:1990204]			L-lactate dehydrogenase A chain (LDH-A) (EC 1.1.1.27) (LDH muscle subunit) (LDH-M)		SUBCELLULAR LOCATION: Cytoplasm.
A0A287AZA7	A0A287AZA7	unreviewed	A0A287AZA7_PIG	RPS27A	Cytoplasm;Isopeptide bond;Nucleus;Proteomics identification;Reference proteome;Ribonucleoprotein;Ribosomal protein;Ubl conjugation;Zinc	protein tag activity [GO:0031386]; structural constituent of ribosome [GO:0003735]; ubiquitin protein ligase binding [GO:0031625]	modification-dependent protein catabolic process [GO:0019941]; protein ubiquitination [GO:0016567]; translation [GO:0006412]	cytosolic small ribosomal subunit [GO:0022627]; nucleus [GO:0005634]; small-subunit processome [GO:0032040]; synapse [GO:0045202]			Ubiquitin-ribosomal protein eS31 fusion protein		SUBCELLULAR LOCATION: Cytoplasm {ECO:0000256|ARBA:ARBA00004496}. Nucleus {ECO:0000256|ARBA:ARBA00004123}.
A0A2C9F3G2	A0A2C9F3G2	unreviewed	A0A2C9F3G2_PIG	UBC	Isopeptide bond;Reference proteome;Ubl conjugation	protein tag activity [GO:0031386]; ubiquitin protein ligase binding [GO:0031625]	modification-dependent protein catabolic process [GO:0019941]; protein ubiquitination [GO:0016567]	cytoplasm [GO:0005737]; nucleus [GO:0005634]			Ubiquitin C		SUBCELLULAR LOCATION: Cytoplasm {ECO:0000256|ARBA:ARBA00004496}. Nucleus {ECO:0000256|ARBA:ARBA00004123}.
A7U5U2	A7U5U2	unreviewed	A7U5U2_PIG	UBB	Isopeptide bond;Reference proteome;Ubl conjugation	protein tag activity [GO:0031386]; structural constituent of ribosome [GO:0003735]; ubiquitin protein ligase binding [GO:0031625]	energy homeostasis [GO:0097009]; fat pad development [GO:0060613]; female gonad development [GO:0008585]; female meiosis I [GO:0007144]; hypothalamus gonadotrophin-releasing hormone neuron development [GO:0021888]; male meiosis I [GO:0007141]; mitochondrion transport along microtubule [GO:0047497]; modification-dependent protein catabolic process [GO:0019941]; neuron projection morphogenesis [GO:…	cytosolic small ribosomal subunit [GO:0022627]; mitochondrion [GO:0005739]; neuron projection [GO:0043005]; neuronal cell body [GO:0043025]; nucleus [GO:0005634]			Ubiquitin B		SUBCELLULAR LOCATION: Cytoplasm {ECO:0000256|ARBA:ARBA00004496}. Nucleus {ECO:0000256|ARBA:ARBA00004123}.
F1S911	F1S911	unreviewed	F1S911_PIG	UBA52	ADP-ribosylation;Cytoplasm;Isopeptide bond;Nucleus;Reference proteome;Ribonucleoprotein;Ribosomal protein	structural constituent of ribosome [GO:0003735]	lysosome localization [GO:0032418]; translation [GO:0006412]	BORC complex [GO:0099078]; cytosolic large ribosomal subunit [GO:0022625]; endoplasmic reticulum [GO:0005783]; nucleoplasm [GO:0005654]; plasma membrane [GO:0005886]; synapse [GO:0045202]			Ubiquitin-ribosomal protein eL40 fusion protein (Ubiquitin A-52 residue ribosomal protein fusion product 1)		SUBCELLULAR LOCATION: Cytoplasm {ECO:0000256|ARBA:ARBA00004496}. Nucleus {ECO:0000256|ARBA:ARBA00004123}.
P0CG68	P0CG68	reviewed	UBC_PIG	UBC	ADP-ribosylation;Cytoplasm;Isopeptide bond;Membrane;Mitochondrion;Mitochondrion outer membrane;Nucleus;Phosphoprotein;Reference proteome;Repeat;Ubl conjugation	protein tag activity [GO:0031386]; ubiquitin protein ligase binding [GO:0031625]	modification-dependent protein catabolic process [GO:0019941]; protein ubiquitination [GO:0016567]	mitochondrial outer membrane [GO:0005741]; nucleus [GO:0005634]			Polyubiquitin-C [Cleaved into: Ubiquitin-related; Ubiquitin]		SUBCELLULAR LOCATION: [Ubiquitin]: Cytoplasm {ECO:0000250}. Nucleus {ECO:0000250}. Mitochondrion outer membrane {ECO:0000250|UniProtKB:P0CG48}; Peripheral membrane protein {ECO:0000250|UniProtKB:P0CG48}.
P63053	P63053	reviewed	RL40_PIG	UBA52 UBCEP2	3D-structure;ADP-ribosylation;Cytoplasm;Isopeptide bond;Methylation;Nucleus;Phosphoprotein;Reference proteome;Ribonucleoprotein;Ribosomal protein;Ubl conjugation	protein tag activity [GO:0031386]; structural constituent of ribosome [GO:0003735]; ubiquitin protein ligase binding [GO:0031625]	modification-dependent protein catabolic process [GO:0019941]; protein ubiquitination [GO:0016567]; translation [GO:0006412]	cytoplasmic side of rough endoplasmic reticulum membrane [GO:0098556]; cytosolic small ribosomal subunit [GO:0022627]; large ribosomal subunit [GO:0015934]; nucleus [GO:0005634]			Ubiquitin-ribosomal protein eL40 fusion protein (CEP52) (Ubiquitin A-52 residue ribosomal protein fusion product 1) [Cleaved into: Ubiquitin; Large ribosomal subunit protein eL40 (60S ribosomal protein L40)]		SUBCELLULAR LOCATION: [Ubiquitin]: Cytoplasm {ECO:0000250}. Nucleus {ECO:0000250}.; SUBCELLULAR LOCATION: [Large ribosomal subunit protein eL40]: Cytoplasm {ECO:0000250|UniProtKB:P62984}.
F1SMZ6	F1SMZ6	unreviewed	F1SMZ6_PIG	HSPE1	Chaperone;Proteomics identification;Reference proteome	ATP binding [GO:0005524]; metal ion binding [GO:0046872]; protein folding chaperone [GO:0044183]; protein-folding chaperone binding [GO:0051087]; unfolded protein binding [GO:0051082]	chaperone cofactor-dependent protein refolding [GO:0051085]	mitochondrial matrix [GO:0005759]			10 kDa heat shock protein, mitochondrial (10 kDa chaperonin) (Chaperonin 10)
A0A287B0L6	A0A287B0L6	unreviewed	A0A287B0L6_PIG	H2AC12	Acetylation;Chromosome;DNA-binding;Isopeptide bond;Methylation;Nucleosome core;Nucleus;Reference proteome;Ubl conjugation	nucleosomal DNA binding [GO:0031492]; protein heterodimerization activity [GO:0046982]; structural constituent of chromatin [GO:0030527]	heterochromatin formation [GO:0031507]	nucleosome [GO:0000786]; nucleus [GO:0005634]			Histone H2A		SUBCELLULAR LOCATION: Chromosome {ECO:0000256|ARBA:ARBA00004286}. Nucleus {ECO:0000256|ARBA:ARBA00004123, ECO:0000256|RuleBase:RU003767}.
A0A287BFK0	A0A287BFK0	unreviewed	A0A287BFK0_PIG	H2AC25	Acetylation;Chromosome;DNA-binding;Nucleosome core;Nucleus;Reference proteome;Ubl conjugation	nucleosomal DNA binding [GO:0031492]; protein heterodimerization activity [GO:0046982]; structural constituent of chromatin [GO:0030527]	heterochromatin formation [GO:0031507]; nucleosome disassembly [GO:0006337]; UV-damage excision repair [GO:0070914]	nucleosome [GO:0000786]; nucleus [GO:0005634]			Histone H2A		SUBCELLULAR LOCATION: Chromosome {ECO:0000256|ARBA:ARBA00004286}. Nucleus {ECO:0000256|ARBA:ARBA00004123, ECO:0000256|RuleBase:RU003767}.
A0A480JJE7	A0A480JJE7	unreviewed	A0A480JJE7_PIG	H2AC8 H2AC4	Acetylation;Chromosome;Citrullination;DNA-binding;Hydroxylation;Isopeptide bond;Nucleosome core;Nucleus;Reference proteome;Ubl conjugation	DNA binding [GO:0003677]; protein heterodimerization activity [GO:0046982]; structural constituent of chromatin [GO:0030527]	negative regulation of cell population proliferation [GO:0008285]	CENP-A containing nucleosome [GO:0043505]; nucleus [GO:0005634]			Histone H2A		SUBCELLULAR LOCATION: Chromosome {ECO:0000256|ARBA:ARBA00004286}. Nucleus {ECO:0000256|ARBA:ARBA00004123, ECO:0000256|RuleBase:RU003767}.
A0A480SJY5	A0A480SJY5	unreviewed	A0A480SJY5_PIG	H2AC6	Acetylation;Chromosome;DNA-binding;Isopeptide bond;Methylation;Nucleosome core;Nucleus;Reference proteome;Ubl conjugation	DNA binding [GO:0003677]; protein heterodimerization activity [GO:0046982]; structural constituent of chromatin [GO:0030527]	negative regulation of cell population proliferation [GO:0008285]	nucleosome [GO:0000786]; nucleus [GO:0005634]			Histone H2A		SUBCELLULAR LOCATION: Chromosome {ECO:0000256|ARBA:ARBA00004286}. Nucleus {ECO:0000256|ARBA:ARBA00004123, ECO:0000256|RuleBase:RU003767}.
A0A4X1V434	A0A4X1V434	unreviewed	A0A4X1V434_PIG	H2AJ	Acetylation;Chromosome;DNA-binding;Isopeptide bond;Methylation;Nucleosome core;Nucleus;Reference proteome;Ubl conjugation	DNA binding [GO:0003677]; protein heterodimerization activity [GO:0046982]; structural constituent of chromatin [GO:0030527]		nucleosome [GO:0000786]; nucleus [GO:0005634]			Histone H2A		SUBCELLULAR LOCATION: Chromosome {ECO:0000256|ARBA:ARBA00004286}. Nucleus {ECO:0000256|ARBA:ARBA00004123, ECO:0000256|RuleBase:RU003767}.
A0A8W4F948	A0A8W4F948	unreviewed	A0A8W4F948_PIG		Acetylation;Chromosome;Citrullination;DNA-binding;Hydroxylation;Isopeptide bond;Nucleosome core;Nucleus;Reference proteome;Ubl conjugation	DNA binding [GO:0003677]; protein heterodimerization activity [GO:0046982]; structural constituent of chromatin [GO:0030527]		nucleosome [GO:0000786]; nucleus [GO:0005634]			Histone H2A		SUBCELLULAR LOCATION: Chromosome {ECO:0000256|ARBA:ARBA00004286}. Nucleus {ECO:0000256|ARBA:ARBA00004123, ECO:0000256|RuleBase:RU003767}.
F1RPL1	F1RPL1	unreviewed	F1RPL1_PIG	H2AC14	Acetylation;Chromosome;DNA-binding;Isopeptide bond;Methylation;Nucleosome core;Nucleus;Reference proteome;Ubl conjugation	nucleosomal DNA binding [GO:0031492]; protein heterodimerization activity [GO:0046982]; structural constituent of chromatin [GO:0030527]	heterochromatin formation [GO:0031507]	nucleosome [GO:0000786]; nucleus [GO:0005634]			Histone H2A		SUBCELLULAR LOCATION: Chromosome {ECO:0000256|ARBA:ARBA00004286}. Nucleus {ECO:0000256|ARBA:ARBA00004123, ECO:0000256|RuleBase:RU003767}.
F2Z587	F2Z587	unreviewed	F2Z587_PIG	H2AC11 H2AC10 H2AC17 H2AC7	Acetylation;Chromosome;DNA-binding;Isopeptide bond;Methylation;Nucleosome core;Nucleus;Reference proteome;Ubl conjugation	nucleosomal DNA binding [GO:0031492]; protein heterodimerization activity [GO:0046982]; structural constituent of chromatin [GO:0030527]	heterochromatin formation [GO:0031507]	nucleosome [GO:0000786]; nucleus [GO:0005634]			Histone H2A		SUBCELLULAR LOCATION: Chromosome {ECO:0000256|ARBA:ARBA00004286}. Nucleus {ECO:0000256|ARBA:ARBA00004123, ECO:0000256|RuleBase:RU003767}.
F2Z5L2	F2Z5L2	unreviewed	F2Z5L2_PIG	H2AC18 H2AC19	Acetylation;Chromosome;DNA-binding;Isopeptide bond;Methylation;Nucleosome core;Nucleus;Reference proteome;Ubl conjugation	nucleosomal DNA binding [GO:0031492]; protein heterodimerization activity [GO:0046982]; structural constituent of chromatin [GO:0030527]	heterochromatin formation [GO:0031507]	nucleosome [GO:0000786]; nucleus [GO:0005634]			Histone H2A		SUBCELLULAR LOCATION: Chromosome {ECO:0000256|ARBA:ARBA00004286}. Nucleus {ECO:0000256|ARBA:ARBA00004123, ECO:0000256|RuleBase:RU003767}.
F2Z5L5	F2Z5L5	unreviewed	F2Z5L5_PIG	H2AC20	Acetylation;Chromosome;DNA-binding;Isopeptide bond;Methylation;Nucleosome core;Nucleus;Proteomics identification;Reference proteome;Ubl conjugation	nucleosomal DNA binding [GO:0031492]; protein heterodimerization activity [GO:0046982]; structural constituent of chromatin [GO:0030527]	heterochromatin formation [GO:0031507]	nucleosome [GO:0000786]; nucleus [GO:0005634]			Histone H2A		SUBCELLULAR LOCATION: Chromosome {ECO:0000256|ARBA:ARBA00004286}. Nucleus {ECO:0000256|ARBA:ARBA00004123, ECO:0000256|RuleBase:RU003767}.
C0LZL0	C0LZL0	unreviewed	C0LZL0_PIG	FSCN1	Actin-binding;Cytoplasm;Cytoskeleton;Proteomics identification;Reference proteome	actin filament binding [GO:0051015]; protein-macromolecule adaptor activity [GO:0030674]	cell migration [GO:0016477]; cell-cell junction assembly [GO:0007043]; establishment of apical/basal cell polarity [GO:0035089]; microspike assembly [GO:0030035]; parallel actin filament bundle assembly [GO:0030046]; positive regulation of extracellular matrix disassembly [GO:0090091]; positive regulation of filopodium assembly [GO:0051491]; positive regulation of lamellipodium assembly [GO:00105…	cell projection membrane [GO:0031253]; cell-cell junction [GO:0005911]; cytosol [GO:0005829]; filopodium [GO:0030175]; growth cone [GO:0030426]; lamellipodium [GO:0030027]; microspike [GO:0044393]; microvillus [GO:0005902]; podosome [GO:0002102]; ruffle [GO:0001726]; stress fiber [GO:0001725]			Fascin		SUBCELLULAR LOCATION: Cytoplasm, cytoskeleton {ECO:0000256|ARBA:ARBA00004245, ECO:0000256|PIRNR:PIRNR005682}.
Q767L7	Q767L7	reviewed	TBB5_PIG	TUBB TUBB5	Acetylation;Cytoplasm;Cytoskeleton;GTP-binding;Isopeptide bond;Magnesium;Metal-binding;Methylation;Microtubule;Nucleotide-binding;Phosphoprotein;Reference proteome;Ubl conjugation	GTP binding [GO:0005525]; GTPase activity [GO:0003924]; metal ion binding [GO:0046872]; structural constituent of cytoskeleton [GO:0005200]	microtubule cytoskeleton organization [GO:0000226]; mitotic cell cycle [GO:0000278]	cytoplasm [GO:0005737]; microtubule [GO:0005874]			Tubulin beta chain (Tubulin beta-5 chain)		SUBCELLULAR LOCATION: Cytoplasm, cytoskeleton {ECO:0000269|PubMed:7225365}.
A0A5G2Q9S8	A0A5G2Q9S8	unreviewed	A0A5G2Q9S8_PIG	TXN	Disulfide bond;Redox-active center;Reference proteome						Thioredoxin		SUBCELLULAR LOCATION: Cytoplasm {ECO:0000256|ARBA:ARBA00004496}.
P82460	P82460	reviewed	THIO_PIG	TXN	Acetylation;Activator;Cytoplasm;Direct protein sequencing;Disulfide bond;Electron transport;Nucleus;Redox-active center;Reference proteome;S-nitrosylation;Secreted;Transcription;Transcription regulation;Transport	protein-disulfide reductase activity [GO:0015035]	positive regulation of DNA binding [GO:0043388]; response to radiation [GO:0009314]	cytoplasm [GO:0005737]; extracellular region [GO:0005576]; nucleus [GO:0005634]		TISSUE SPECIFICITY: Erythrocytes.	Thioredoxin (Trx)		SUBCELLULAR LOCATION: Nucleus {ECO:0000250|UniProtKB:P10599}. Cytoplasm {ECO:0000250|UniProtKB:P10599}. Secreted {ECO:0000250|UniProtKB:P10599}. Note=Translocates from the cytoplasm into the nucleus after phorbol 12-myristate 13-acetate induction (PMA). Predominantly in the cytoplasm in non irradiated cells. Radiation induces translocation of TRX from the cytoplasm to the nucleus. Secreted by a l…
Q6QAQ1	Q6QAQ1	reviewed	ACTB_PIG	ACTB	3D-structure;Acetylation;ATP-binding;Cytoplasm;Cytoskeleton;Hydrolase;Methylation;Nucleotide-binding;Nucleus;Oxidation;Reference proteome;Ubl conjugation	ATP binding [GO:0005524]; hydrolase activity [GO:0016787]; protein kinase binding [GO:0019901]; structural constituent of postsynaptic actin cytoskeleton [GO:0098973]	axonogenesis [GO:0007409]; cell motility [GO:0048870]	actin cytoskeleton [GO:0015629]; actin filament [GO:0005884]; axon [GO:0030424]; cytoplasm [GO:0005737]; cytoskeleton [GO:0005856]; dense body [GO:0097433]; focal adhesion [GO:0005925]; membrane [GO:0016020]; NuA4 histone acetyltransferase complex [GO:0035267]; nucleus [GO:0005634]; plasma membrane [GO:0005886]; protein-containing complex [GO:0032991]; synapse [GO:0045202]			Actin, cytoplasmic 1 (EC 3.6.4.-) (Beta-actin) [Cleaved into: Actin, cytoplasmic 1, N-terminally processed]		SUBCELLULAR LOCATION: Cytoplasm, cytoskeleton {ECO:0000250|UniProtKB:P60709}. Nucleus {ECO:0000250|UniProtKB:P60709}. Note=Localized in cytoplasmic mRNP granules containing untranslated mRNAs. {ECO:0000250|UniProtKB:P60709}.
D0G0C8	D0G0C8	unreviewed	D0G0C8_PIG	CCT2	ATP-binding;Chaperone;Nucleotide-binding;Proteomics identification;Reference proteome	ATP binding [GO:0005524]; ATP hydrolysis activity [GO:0016887]; ATP-dependent protein folding chaperone [GO:0140662]; ubiquitin protein ligase binding [GO:0031625]; unfolded protein binding [GO:0051082]	binding of sperm to zona pellucida [GO:0007339]; chaperone mediated protein folding independent of cofactor [GO:0051086]; chaperone-mediated protein complex assembly [GO:0051131]; positive regulation of telomerase RNA localization to Cajal body [GO:1904874]; positive regulation of telomere maintenance via telomerase [GO:0032212]; protein stabilization [GO:0050821]; scaRNA localization to Cajal bo…	cell body [GO:0044297]; chaperonin-containing T-complex [GO:0005832]; microtubule [GO:0005874]; zona pellucida receptor complex [GO:0002199]			T-complex protein 1 subunit beta (CCT-beta)		SUBCELLULAR LOCATION: Cytoplasm {ECO:0000256|ARBA:ARBA00004496}.
F1SPF6	F1SPF6	unreviewed	F1SPF6_PIG	RUVBL1	ATP-binding;DNA damage;DNA recombination;DNA repair;Helicase;Hydrolase;Nucleotide-binding;Nucleus;Proteomics identification;Reference proteome;Transcription;Transcription regulation	ATP binding [GO:0005524]; ATP hydrolysis activity [GO:0016887]; ATP-dependent activity, acting on DNA [GO:0008094]; helicase activity [GO:0004386]	chromosome organization [GO:0051276]; DNA recombination [GO:0006310]; DNA repair [GO:0006281]	dynein axonemal particle [GO:0120293]; nucleus [GO:0005634]			RuvB-like helicase (EC 3.6.4.12)		SUBCELLULAR LOCATION: Dynein axonemal particle {ECO:0000256|ARBA:ARBA00024190}. Nucleus {ECO:0000256|ARBA:ARBA00004123, ECO:0000256|RuleBase:RU363048}.
A5GFY8	A5GFY8	reviewed	SERA_PIG	PHGDH	Acetylation;Amino-acid biosynthesis;NAD;Oxidoreductase;Phosphoprotein;Reference proteome;Serine biosynthesis	L-malate dehydrogenase (NAD+) activity [GO:0030060]; NAD binding [GO:0051287]; phosphoglycerate dehydrogenase activity [GO:0004617]	L-serine biosynthetic process [GO:0006564]				D-3-phosphoglycerate dehydrogenase (3-PGDH) (EC 1.1.1.95) (2-oxoglutarate reductase) (EC 1.1.1.399) (Malate dehydrogenase) (EC 1.1.1.37)
F2Z543	F2Z543	unreviewed	F2Z543_PIG	PHB1 PHB	DNA synthesis;Membrane;Mitochondrion;Mitochondrion inner membrane;Proteomics identification;Reference proteome	complement component C3a binding [GO:0001850]; complement component C3b binding [GO:0001851]; histone deacetylase binding [GO:0042826]; protein heterodimerization activity [GO:0046982]; proteinase activated receptor binding [GO:0031871]; transcription corepressor activity [GO:0003714]	antiviral innate immune response [GO:0140374]; B cell activation [GO:0042113]; cellular response to interleukin-6 [GO:0071354]; DNA biosynthetic process [GO:0071897]; epigenetic regulation of gene expression [GO:0040029]; mitochondrion organization [GO:0007005]; modulation by host of viral RNA genome replication [GO:0044830]; negative regulation of androgen receptor signaling pathway [GO:0060766]…	cell surface [GO:0009986]; early endosome [GO:0005769]; mitochondrial prohibitin complex [GO:0035632]; mitochondrion [GO:0005739]; nucleoplasm [GO:0005654]; plasma membrane [GO:0005886]			Prohibitin		SUBCELLULAR LOCATION: Mitochondrion inner membrane {ECO:0000256|RuleBase:RU366048}.
A0A287BN15	A0A287BN15	unreviewed	A0A287BN15_PIG	KRT14	Coiled coil;Intermediate filament;Reference proteome	keratin filament binding [GO:1990254]; structural molecule activity [GO:0005198]	epithelial cell differentiation [GO:0030855]; hair cycle [GO:0042633]; intermediate filament bundle assembly [GO:0045110]; intermediate filament organization [GO:0045109]; keratinocyte differentiation [GO:0030216]; response to radiation [GO:0009314]; stem cell differentiation [GO:0048863]	basal part of cell [GO:0045178]; cornified envelope [GO:0001533]; cytoplasm [GO:0005737]; cytoskeleton [GO:0005856]; keratin filament [GO:0045095]; nucleus [GO:0005634]			Keratin 14
A0A5G2RJ62	A0A5G2RJ62	unreviewed	A0A5G2RJ62_PIG	LOC110255272	Coiled coil;Intermediate filament;Reference proteome	structural molecule activity [GO:0005198]		intermediate filament [GO:0005882]			IF rod domain-containing protein
F1SLC4	F1SLC4	unreviewed	F1SLC4_PIG	ANXA4	Acetylation;Annexin;Calcium;Calcium/phospholipid-binding;Cytoplasmic vesicle;Reference proteome;Repeat	calcium ion binding [GO:0005509]; calcium-dependent phospholipid binding [GO:0005544]; calcium-dependent protein binding [GO:0048306]; identical protein binding [GO:0042802]; NF-kappaB binding [GO:0051059]; phosphatidylserine binding [GO:0001786]	epithelial cell differentiation [GO:0030855]; negative regulation of interleukin-8 production [GO:0032717]; negative regulation of NF-kappaB transcription factor activity [GO:0032088]; Notch signaling pathway [GO:0007219]; regulation of transcription by RNA polymerase II [GO:0006357]	cell surface [GO:0009986]; cytoplasm [GO:0005737]; nuclear membrane [GO:0031965]; nucleus [GO:0005634]; perinuclear region of cytoplasm [GO:0048471]; plasma membrane [GO:0005886]; vesicle membrane [GO:0012506]; zymogen granule membrane [GO:0042589]			Annexin		SUBCELLULAR LOCATION: Zymogen granule membrane {ECO:0000256|ARBA:ARBA00024321}; Peripheral membrane protein {ECO:0000256|ARBA:ARBA00024321}.
P08132	P08132	reviewed	ANXA4_PIG	ANXA4 ANX4	Acetylation;Annexin;Calcium;Calcium/phospholipid-binding;Cytoplasmic vesicle;Direct protein sequencing;Membrane;Phosphoprotein;Reference proteome;Repeat	calcium ion binding [GO:0005509]; calcium-dependent phospholipid binding [GO:0005544]; phosphatidylserine binding [GO:0001786]		cytoplasm [GO:0005737]; nucleus [GO:0005634]; plasma membrane [GO:0005886]; vesicle membrane [GO:0012506]; zymogen granule membrane [GO:0042589]			Annexin A4 (35-beta calcimedin) (Annexin IV) (Annexin-4) (Chromobindin-4) (Endonexin I) (Lipocortin IV) (P32.5) (PP4-X) (Placental anticoagulant protein II) (PAP-II) (Protein II)		SUBCELLULAR LOCATION: Zymogen granule membrane {ECO:0000250|UniProtKB:P50994}; Peripheral membrane protein {ECO:0000250|UniProtKB:P50994}.
A8U4R4	A8U4R4	unreviewed	A8U4R4_PIG	TKT tkt	Acetylation;Calcium;Isopeptide bond;Magnesium;Metal-binding;Phosphoprotein;Proteomics identification;Reference proteome;Thiamine pyrophosphate;Transferase;Ubl conjugation	calcium ion binding [GO:0005509]; magnesium ion binding [GO:0000287]; protein homodimerization activity [GO:0042803]; transketolase activity [GO:0004802]	glyceraldehyde-3-phosphate biosynthetic process [GO:0046166]; pentose-phosphate shunt, non-oxidative branch [GO:0009052]; regulation of growth [GO:0040008]; xylulose 5-phosphate biosynthetic process [GO:1901159]	cytosol [GO:0005829]; nuclear body [GO:0016604]			Transketolase (EC 2.2.1.1)
Q29205	Q29205	reviewed	RL11_PIG	RPL11	3D-structure;Acetylation;Cytoplasm;Isopeptide bond;Nucleus;Phosphoprotein;Reference proteome;Ribonucleoprotein;Ribosomal protein;RNA-binding;rRNA-binding;Ubl conjugation	RNA binding [GO:0003723]; rRNA binding [GO:0019843]; structural constituent of ribosome [GO:0003735]	negative regulation of proteasomal ubiquitin-dependent protein catabolic process [GO:0032435]; positive regulation of signal transduction by p53 class mediator [GO:1901798]; protein localization to nucleus [GO:0034504]; translation [GO:0006412]	cytoplasm [GO:0005737]; cytoplasmic side of rough endoplasmic reticulum membrane [GO:0098556]; cytosolic large ribosomal subunit [GO:0022625]; large ribosomal subunit [GO:0015934]; nucleolus [GO:0005730]; nucleoplasm [GO:0005654]			Large ribosomal subunit protein uL5 (60S ribosomal protein L11)		SUBCELLULAR LOCATION: Nucleus, nucleolus {ECO:0000250|UniProtKB:Q9CXW4}. Cytoplasm {ECO:0000250|UniProtKB:Q9CXW4}.
P02543	P02543	reviewed	VIME_PIG	VIM	Acetylation;Cell membrane;Coiled coil;Cytoplasm;Cytoskeleton;Direct protein sequencing;Glycoprotein;Intermediate filament;Isopeptide bond;Membrane;Nucleus;Phosphoprotein;Reference proteome;S-nitrosylation;Ubl conjugation	structural constituent of cytoskeleton [GO:0005200]	cellular response to lipopolysaccharide [GO:0071222]; cellular response to muramyl dipeptide [GO:0071225]; intermediate filament organization [GO:0045109]; positive regulation of epithelial cell migration [GO:0010634]	axon [GO:0030424]; cytoplasm [GO:0005737]; intermediate filament [GO:0005882]; nuclear matrix [GO:0016363]; plasma membrane [GO:0005886]	CARBOHYD 7; /note="O-linked (GlcNAc) serine; alternate"; /evidence="ECO:0000250"; CARBOHYD 33; /note="O-linked (GlcNAc) threonine"; /evidence="ECO:0000250"; CARBOHYD 34; /note="O-linked (GlcNAc) serine; alternate"; /evidence="ECO:0000250"		Vimentin		SUBCELLULAR LOCATION: Cytoplasm {ECO:0000250|UniProtKB:P08670}. Cytoplasm, cytoskeleton {ECO:0000250|UniProtKB:P08670}. Nucleus matrix {ECO:0000250|UniProtKB:P31000}. Cell membrane {ECO:0000250|UniProtKB:P20152}.
F2Z5B4	F2Z5B4	unreviewed	F2Z5B4_PIG	HNRNPA3	Membrane;Reference proteome;Transmembrane;Transmembrane helix	mRNA 3'-UTR binding [GO:0003730]	mRNA splicing, via spliceosome [GO:0000398]	catalytic step 2 spliceosome [GO:0071013]; membrane [GO:0016020]			RRM domain-containing protein				TRANSMEM 279..301; /note="Helical"; /evidence="ECO:0000256|SAM:Phobius"; TRANSMEM 327..346; /note="Helical"; /evidence="ECO:0000256|SAM:Phobius"
P00348	P00348	reviewed	HCDH_PIG	HADH HAD HADHSC SCHAD	3D-structure;Acetylation;Differentiation;Direct protein sequencing;Fatty acid metabolism;Hydroxylation;Lipid metabolism;Mitochondrion;NAD;Oxidoreductase;Reference proteome;Spermatogenesis;Transit peptide	3-hydroxyacyl-CoA dehydrogenase activity [GO:0003857]; identical protein binding [GO:0042802]; NAD+ binding [GO:0070403]	cell differentiation [GO:0030154]; fatty acid beta-oxidation [GO:0006635]; regulation of insulin secretion [GO:0050796]; spermatogenesis [GO:0007283]	mitochondrial matrix [GO:0005759]; mitochondrion [GO:0005739]			Hydroxyacyl-coenzyme A dehydrogenase, mitochondrial (HCDH) (EC 1.1.1.35) (L-3-hydroxyacyl CoA dehydrogenase) (Medium and short-chain L-3-hydroxyacyl-coenzyme A dehydrogenase) (Short-chain 3-hydroxyacyl-CoA dehydrogenase)		SUBCELLULAR LOCATION: Mitochondrion matrix {ECO:0000250|UniProtKB:Q61425}.
A0A8I8C3K7	A0A8I8C3K7	unreviewed	A0A8I8C3K7_PIG	HSP90AA1	ATP-binding;Chaperone;Nucleotide-binding;Phosphoprotein;Reference proteome;Stress response	ATP binding [GO:0005524]; ATP hydrolysis activity [GO:0016887]; ATP-dependent protein folding chaperone [GO:0140662]; disordered domain specific binding [GO:0097718]; DNA polymerase binding [GO:0070182]; GTPase binding [GO:0051020]; histone deacetylase binding [GO:0042826]; nitric-oxide synthase regulator activity [GO:0030235]; protein homodimerization activity [GO:0042803]; protein tyrosine kina…	activation of innate immune response [GO:0002218]; cellular response to heat [GO:0034605]; cellular response to virus [GO:0098586]; chaperone-mediated protein complex assembly [GO:0051131]; positive regulation of defense response to virus by host [GO:0002230]; positive regulation of interferon-beta production [GO:0032728]; positive regulation of nitric oxide biosynthetic process [GO:0045429]; pos…	axonal growth cone [GO:0044295]; cytosol [GO:0005829]; dendritic growth cone [GO:0044294]; melanosome [GO:0042470]; mitochondrion [GO:0005739]; neuronal cell body [GO:0043025]; nucleoplasm [GO:0005654]; perinuclear region of cytoplasm [GO:0048471]; protein-containing complex [GO:0032991]			Heat shock protein HSP 90-alpha		SUBCELLULAR LOCATION: Cytoplasm {ECO:0000256|ARBA:ARBA00004496}. Melanosome {ECO:0000256|ARBA:ARBA00004223}.
O02705	O02705	reviewed	HS90A_PIG	HSP90AA1 HSP90A HSPCA	Acetylation;ATP-binding;Cell membrane;Chaperone;Cytoplasm;Hydrolase;Membrane;Mitochondrion;Nucleotide-binding;Nucleus;Phosphoprotein;Reference proteome;S-nitrosylation;Stress response;Ubl conjugation	ATP binding [GO:0005524]; ATP hydrolysis activity [GO:0016887]; ATP-dependent protein folding chaperone [GO:0140662]; disordered domain specific binding [GO:0097718]; nitric-oxide synthase regulator activity [GO:0030235]; TPR domain binding [GO:0030911]; unfolded protein binding [GO:0051082]	activation of innate immune response [GO:0002218]; cellular response to heat [GO:0034605]; cellular response to virus [GO:0098586]; positive regulation of defense response to virus by host [GO:0002230]; positive regulation of interferon-beta production [GO:0032728]; positive regulation of nitric oxide biosynthetic process [GO:0045429]; protein folding [GO:0006457]; protein stabilization [GO:00508…	cytoplasm [GO:0005737]; cytosol [GO:0005829]; melanosome [GO:0042470]; mitochondrion [GO:0005739]; myelin sheath [GO:0043209]; neuronal cell body [GO:0043025]; nucleus [GO:0005634]; perinuclear region of cytoplasm [GO:0048471]; plasma membrane [GO:0005886]; protein-containing complex [GO:0032991]		TISSUE SPECIFICITY: Preferentially expressed in pituitary gland, brain, adrenal gland, and testis, in comparison to other tissues.	Heat shock protein HSP 90-alpha (EC 3.6.4.10)		SUBCELLULAR LOCATION: Nucleus {ECO:0000250|UniProtKB:P07901}. Cytoplasm {ECO:0000250|UniProtKB:P07901}. Melanosome {ECO:0000250|UniProtKB:P07900}. Cell membrane {ECO:0000250|UniProtKB:P07900}. Mitochondrion {ECO:0000250|UniProtKB:P07900}.
A0A480J3V8	A0A480J3V8	unreviewed	A0A480J3V8_PIG	KRT19	Coiled coil;Intermediate filament;Keratin;Proteomics identification;Reference proteome	structural constituent of muscle [GO:0008307]	cell differentiation involved in embryonic placenta development [GO:0060706]; Notch signaling pathway [GO:0007219]; response to estrogen [GO:0043627]; sarcomere organization [GO:0045214]	apicolateral plasma membrane [GO:0016327]; costamere [GO:0043034]; intermediate filament [GO:0005882]; sarcolemma [GO:0042383]; terminal web [GO:1990357]; Z disc [GO:0030018]			Keratin, type I cytoskeletal 19 (Cytokeratin-19) (Keratin-19)
A0A287BIL8	A0A287BIL8	unreviewed	A0A287BIL8_PIG	HSPA5	ATP-binding;Coiled coil;Endoplasmic reticulum;Nucleotide-binding;Proteomics identification;Reference proteome;Signal	ATP binding [GO:0005524]; ATP hydrolysis activity [GO:0016887]; ATP-dependent protein folding chaperone [GO:0140662]; heat shock protein binding [GO:0031072]; misfolded protein binding [GO:0051787]; protein domain specific binding [GO:0019904]; protein folding chaperone [GO:0044183]; ribosome binding [GO:0043022]; ubiquitin protein ligase binding [GO:0031625]	cellular response to glucose starvation [GO:0042149]; cellular response to interleukin-4 [GO:0071353]; cerebellar Purkinje cell layer development [GO:0021680]; cerebellum structural organization [GO:0021589]; chaperone cofactor-dependent protein refolding [GO:0051085]; endoplasmic reticulum unfolded protein response [GO:0030968]; ER overload response [GO:0006983]; ERAD pathway [GO:0036503]; maint…	cell surface [GO:0009986]; COP9 signalosome [GO:0008180]; cytoplasm [GO:0005737]; cytosol [GO:0005829]; endoplasmic reticulum chaperone complex [GO:0034663]; endoplasmic reticulum lumen [GO:0005788]; endoplasmic reticulum membrane [GO:0005789]; endoplasmic reticulum-Golgi intermediate compartment [GO:0005793]; membrane [GO:0016020]; midbody [GO:0030496]; mitochondrion [GO:0005739]; nucleus [GO:00…			78 kDa glucose-regulated protein (Binding-immunoglobulin protein) (Heat shock protein 70 family protein 5) (Heat shock protein family A member 5) (Immunoglobulin heavy chain-binding protein)		SUBCELLULAR LOCATION: Endoplasmic reticulum lumen {ECO:0000256|ARBA:ARBA00004319}.
I3LK71	I3LK71	unreviewed	I3LK71_PIG	HNRNPC	Coiled coil;Nucleus;Proteomics identification;Reference proteome;Ribonucleoprotein;RNA-binding	mRNA binding [GO:0003729]; RNA binding [GO:0003723]		nucleus [GO:0005634]; pronucleus [GO:0045120]; ribonucleoprotein complex [GO:1990904]			Heterogeneous nuclear ribonucleoproteins C1/C2 isoform X1 (Heteroous nuclear ribonucleoprotein C)		SUBCELLULAR LOCATION: Nucleus {ECO:0000256|ARBA:ARBA00004123}.
F1S418	F1S418	unreviewed	F1S418_PIG	PRDX3	Antioxidant;Oxidoreductase;Peroxidase;Proteomics identification;Redox-active center;Reference proteome	cysteine-type endopeptidase inhibitor activity involved in apoptotic process [GO:0043027]; identical protein binding [GO:0042802]; protein kinase binding [GO:0019901]; thioredoxin peroxidase activity [GO:0008379]	cell redox homeostasis [GO:0045454]; cellular response to reactive oxygen species [GO:0034614]; cellular response to stress [GO:0033554]; hydrogen peroxide catabolic process [GO:0042744]; maternal placenta development [GO:0001893]; mitochondrion organization [GO:0007005]; myeloid cell differentiation [GO:0030099]; negative regulation of apoptotic process [GO:0043066]; negative regulation of kinas…	cytosol [GO:0005829]; early endosome [GO:0005769]; mitochondrion [GO:0005739]; nucleoplasm [GO:0005654]; plasma membrane [GO:0005886]; protein-containing complex [GO:0032991]			Thioredoxin-dependent peroxide reductase, mitochondrial (EC 1.11.1.24) (Thioredoxin-dependent peroxiredoxin 3)
A0A4X1VS57	A0A4X1VS57	unreviewed	A0A4X1VS57_PIG	EEF2	Elongation factor;GTP-binding;Nucleotide-binding;Protein biosynthesis;Reference proteome	GTP binding [GO:0005525]; GTPase activity [GO:0003924]; protein kinase binding [GO:0019901]; ribosome binding [GO:0043022]; translation elongation factor activity [GO:0003746]	hematopoietic progenitor cell differentiation [GO:0002244]; positive regulation of translation [GO:0045727]	aggresome [GO:0016235]; cytosol [GO:0005829]; plasma membrane [GO:0005886]; ribonucleoprotein complex [GO:1990904]; ribosome [GO:0005840]; synapse [GO:0045202]			Eukaryotic translation elongation factor 2		SUBCELLULAR LOCATION: Cytoplasm {ECO:0000256|ARBA:ARBA00004496}.
A0A4X1W928	A0A4X1W928	unreviewed	A0A4X1W928_PIG	CCT7	ATP-binding;Chaperone;Cytoplasm;Nucleotide-binding;Reference proteome	ATP binding [GO:0005524]; ATP hydrolysis activity [GO:0016887]; ATP-dependent protein folding chaperone [GO:0140662]; identical protein binding [GO:0042802]; unfolded protein binding [GO:0051082]	binding of sperm to zona pellucida [GO:0007339]; chaperone mediated protein folding independent of cofactor [GO:0051086]; positive regulation of telomere maintenance via telomerase [GO:0032212]; protein stabilization [GO:0050821]	cell body [GO:0044297]; chaperonin-containing T-complex [GO:0005832]; microtubule [GO:0005874]			T-complex protein 1 subunit eta (TCP-1-eta) (CCT-eta)		SUBCELLULAR LOCATION: Cytoplasm {ECO:0000256|ARBA:ARBA00004496, ECO:0000256|RuleBase:RU365042}.
F2Z5N0	F2Z5N0	unreviewed	F2Z5N0_PIG	PSMA6	Cytoplasm;Nucleus;Proteasome;Proteomics identification;Reference proteome	NF-kappaB binding [GO:0051059]; RNA binding [GO:0003723]	positive regulation of NF-kappaB transcription factor activity [GO:0051092]; ubiquitin-dependent protein catabolic process [GO:0006511]	nuclear matrix [GO:0016363]; nucleoplasm [GO:0005654]; P-body [GO:0000932]; proteasome core complex, alpha-subunit complex [GO:0019773]; ribosome [GO:0005840]			Proteasome subunit alpha type		SUBCELLULAR LOCATION: Cytoplasm {ECO:0000256|RuleBase:RU000551}. Nucleus {ECO:0000256|RuleBase:RU000551}.
A0A287B5Q4	A0A287B5Q4	unreviewed	A0A287B5Q4_PIG	RTN4	Endoplasmic reticulum;Membrane;Proteomics identification;Reference proteome;Transmembrane;Transmembrane helix	ubiquitin protein ligase binding [GO:0031625]	axonal fasciculation [GO:0007413]; blastocyst formation [GO:0001825]; brain development [GO:0007420]; cardiac epithelial to mesenchymal transition [GO:0060317]; cerebral cortex radial glia-guided migration [GO:0021801]; endoplasmic reticulum tubular network formation [GO:0071787]; endoplasmic reticulum tubular network membrane organization [GO:1990809]; intracellular sphingolipid homeostasis [GO:…	endoplasmic reticulum membrane [GO:0005789]; endoplasmic reticulum tubular network membrane [GO:0098826]; glutamatergic synapse [GO:0098978]; neuron projection [GO:0043005]; neuronal cell body [GO:0043025]; nuclear envelope [GO:0005635]; postsynaptic density [GO:0014069]			Reticulon		SUBCELLULAR LOCATION: Endoplasmic reticulum membrane {ECO:0000256|ARBA:ARBA00004477, ECO:0000256|RuleBase:RU210713}; Multi-pass membrane protein {ECO:0000256|ARBA:ARBA00004477, ECO:0000256|RuleBase:RU210713}.		TRANSMEM 1032..1055; /note="Helical"; /evidence="ECO:0000256|RuleBase:RU210713"; TRANSMEM 1141..1162; /note="Helical"; /evidence="ECO:0000256|RuleBase:RU210713"
A0A287AG48	A0A287AG48	unreviewed	A0A287AG48_PIG	KRT7	Coiled coil;Intermediate filament;Keratin;Reference proteome	structural constituent of skin epidermis [GO:0030280]	intermediate filament organization [GO:0045109]; keratinization [GO:0031424]	cytosol [GO:0005829]; keratin filament [GO:0045095]			Keratin, type II cytoskeletal 7 (Cytokeratin-7) (Keratin-7) (Type-II keratin Kb7)
A0A287B2T9	A0A287B2T9	unreviewed	A0A287B2T9_PIG	CSDE1	Cytoplasm;Proteomics identification;Reference proteome;RNA-binding	lncRNA binding [GO:0106222]; RISC complex binding [GO:1905172]; RNA stem-loop binding [GO:0035613]	CRD-mediated mRNA stabilization [GO:0070934]; IRES-dependent viral translational initiation [GO:0075522]; negative regulation of nuclear-transcribed mRNA catabolic process, deadenylation-dependent decay [GO:1900152]; nuclear-transcribed mRNA catabolic process, no-go decay [GO:0070966]; positive regulation of cytoplasmic translation [GO:2000767]; stress granule assembly [GO:0034063]	CRD-mediated mRNA stability complex [GO:0070937]; Golgi apparatus [GO:0005794]; mCRD-mediated mRNA stability complex [GO:0106002]; plasma membrane [GO:0005886]			Cold shock domain containing E1		SUBCELLULAR LOCATION: Cytoplasm {ECO:0000256|ARBA:ARBA00004496}.
F6QA08	F6QA08	unreviewed	F6QA08_PIG	PDIA3	Disulfide bond;Endoplasmic reticulum;Isomerase;Proteomics identification;Redox-active center;Reference proteome;Repeat;Signal	identical protein binding [GO:0042802]; protein disulfide isomerase activity [GO:0003756]; protein-disulfide reductase activity [GO:0015035]	cellular response to interleukin-7 [GO:0098761]; extrinsic apoptotic signaling pathway [GO:0097191]; peptide antigen assembly with MHC class I protein complex [GO:0002502]; platelet aggregation [GO:0070527]; positive regulation of extrinsic apoptotic signaling pathway [GO:2001238]; protein folding [GO:0006457]; response to endoplasmic reticulum stress [GO:0034976]	cell surface [GO:0009986]; endoplasmic reticulum [GO:0005783]; endoplasmic reticulum lumen [GO:0005788]; extracellular space [GO:0005615]; melanosome [GO:0042470]; Tapasin-ERp57 complex [GO:0061779]			Protein disulfide-isomerase (EC 5.3.4.1)		SUBCELLULAR LOCATION: Endoplasmic reticulum lumen {ECO:0000256|ARBA:ARBA00004319}. Melanosome {ECO:0000256|ARBA:ARBA00004223}.
A0A5G2QGE1	A0A5G2QGE1	unreviewed	A0A5G2QGE1_PIG	PCBP2	Proteomics identification;Reference proteome;Repeat;RNA-binding	RNA binding [GO:0003723]					Poly(rC) binding protein 2
A0A286ZI36	A0A286ZI36	unreviewed	A0A286ZI36_PIG	PKM	Allosteric enzyme;ATP-binding;Glycolysis;Kinase;Magnesium;Metal-binding;Nucleotide-binding;Proteomics identification;Pyruvate;Reference proteome;Transferase	ATP binding [GO:0005524]; kinase activity [GO:0016301]; magnesium ion binding [GO:0000287]; mRNA binding [GO:0003729]; potassium ion binding [GO:0030955]; pyruvate kinase activity [GO:0004743]	canonical glycolysis [GO:0061621]; phosphorylation [GO:0016310]; positive regulation of cytoplasmic translation [GO:2000767]; positive regulation of sprouting angiogenesis [GO:1903672]; programmed cell death [GO:0012501]	cilium [GO:0005929]; cytosol [GO:0005829]; nucleus [GO:0005634]; rough endoplasmic reticulum [GO:0005791]			Pyruvate kinase (EC 2.7.1.40)
A0A5G2RBD3	A0A5G2RBD3	unreviewed	A0A5G2RBD3_PIG	KRT18	Coiled coil;Intermediate filament;Keratin;Phosphoprotein;Proteomics identification;Reference proteome	scaffold protein binding [GO:0097110]; structural molecule activity [GO:0005198]	extrinsic apoptotic signaling pathway [GO:0097191]; Golgi to plasma membrane protein transport [GO:0043001]; hepatocyte apoptotic process [GO:0097284]; intermediate filament cytoskeleton organization [GO:0045104]; negative regulation of apoptotic process [GO:0043066]; tumor necrosis factor-mediated signaling pathway [GO:0033209]	cell periphery [GO:0071944]; centriolar satellite [GO:0034451]; cytoskeleton [GO:0005856]; cytosol [GO:0005829]; keratin filament [GO:0045095]			Keratin 18
F1S3I3	F1S3I3	unreviewed	F1S3I3_PIG	EIF3G EIF3S4	Cytoplasm;Initiation factor;Phosphoprotein;Protein biosynthesis;Proteomics identification;Reference proteome;RNA-binding	RNA binding [GO:0003723]; translation initiation factor activity [GO:0003743]	formation of cytoplasmic translation initiation complex [GO:0001732]	eukaryotic 43S preinitiation complex [GO:0016282]; eukaryotic 48S preinitiation complex [GO:0033290]; eukaryotic translation initiation factor 3 complex [GO:0005852]; nucleus [GO:0005634]; perinuclear region of cytoplasm [GO:0048471]			Eukaryotic translation initiation factor 3 subunit G (eIF3g) (Eukaryotic translation initiation factor 3 RNA-binding subunit) (eIF-3 RNA-binding subunit) (Eukaryotic translation initiation factor 3 subunit 4) (eIF-3-delta) (eIF3 p42) (eIF3 p44)		SUBCELLULAR LOCATION: Cytoplasm {ECO:0000256|HAMAP-Rule:MF_03006}. Nucleus {ECO:0000256|HAMAP-Rule:MF_03006}. Cytoplasm, perinuclear region {ECO:0000256|HAMAP-Rule:MF_03006}. Note=Colocalizes with AIFM1 in the nucleus and perinuclear region. {ECO:0000256|HAMAP-Rule:MF_03006}.
F1RX37	F1RX37	unreviewed	F1RX37_PIG	FGB	Blood coagulation;Coiled coil;Disulfide bond;Hemostasis;Proteomics identification;Reference proteome;Secreted;Signal	cell adhesion molecule binding [GO:0050839]; protein-folding chaperone binding [GO:0051087]; signaling receptor binding [GO:0005102]; structural molecule activity [GO:0005198]	blood coagulation, fibrin clot formation [GO:0072378]; cell-matrix adhesion [GO:0007160]; fibrinolysis [GO:0042730]; induction of bacterial agglutination [GO:0043152]; negative regulation of endothelial cell apoptotic process [GO:2000352]; negative regulation of extrinsic apoptotic signaling pathway via death domain receptors [GO:1902042]; plasminogen activation [GO:0031639]; platelet aggregation…	cell cortex [GO:0005938]; collagen-containing extracellular matrix [GO:0062023]; endoplasmic reticulum [GO:0005783]; external side of plasma membrane [GO:0009897]; extracellular space [GO:0005615]; fibrinogen complex [GO:0005577]; platelet alpha granule [GO:0031091]; synapse [GO:0045202]			Fibrinogen beta chain		SUBCELLULAR LOCATION: Secreted {ECO:0000256|ARBA:ARBA00004613}.
A0A287B5W2	A0A287B5W2	unreviewed	A0A287B5W2_PIG	LOC100302368	Disulfide bond;Hydrolase;Protease;Reference proteome;Secreted;Serine protease;Signal	serine-type endopeptidase activity [GO:0004252]	proteolysis [GO:0006508]	extracellular space [GO:0005615]			Trypsinogen isoform X1		SUBCELLULAR LOCATION: Secreted {ECO:0000256|ARBA:ARBA00004613}.
P00761	P00761	reviewed	TRYP_PIG		3D-structure;Calcium;Digestion;Direct protein sequencing;Disulfide bond;Hydrolase;Metal-binding;Protease;Reference proteome;Secreted;Serine protease;Zymogen	metal ion binding [GO:0046872]; serine-type endopeptidase activity [GO:0004252]	digestion [GO:0007586]; proteolysis [GO:0006508]	extracellular space [GO:0005615]			Trypsin (EC 3.4.21.4)		SUBCELLULAR LOCATION: Secreted, extracellular space.
A0A287BID4	A0A287BID4	unreviewed	A0A287BID4_PIG	H2BC21 H2BC19 H2BC20	Acetylation;Chromosome;DNA-binding;Isopeptide bond;Nucleosome core;Nucleus;Reference proteome;Ubl conjugation	DNA binding [GO:0003677]; protein heterodimerization activity [GO:0046982]; structural constituent of chromatin [GO:0030527]		nucleosome [GO:0000786]; nucleus [GO:0005634]			Histone H2B		SUBCELLULAR LOCATION: Chromosome {ECO:0000256|ARBA:ARBA00004286}. Nucleus {ECO:0000256|ARBA:ARBA00004123, ECO:0000256|RuleBase:RU000451}.
A0A480NQT2	A0A480NQT2	unreviewed	A0A480NQT2_PIG	H2BC18	Acetylation;Chromosome;DNA-binding;Isopeptide bond;Nucleosome core;Nucleus;Reference proteome;Ubl conjugation	DNA binding [GO:0003677]; protein heterodimerization activity [GO:0046982]; structural constituent of chromatin [GO:0030527]		cytosol [GO:0005829]; nucleoplasm [GO:0005654]; nucleosome [GO:0000786]			Histone H2B		SUBCELLULAR LOCATION: Chromosome {ECO:0000256|ARBA:ARBA00004286}. Nucleus {ECO:0000256|ARBA:ARBA00004123, ECO:0000256|RuleBase:RU000451}.
A0A4X1UDX4	A0A4X1UDX4	unreviewed	A0A4X1UDX4_PIG	H2BC26	Chromosome;DNA-binding;Nucleosome core;Nucleus;Reference proteome	DNA binding [GO:0003677]; protein heterodimerization activity [GO:0046982]; structural constituent of chromatin [GO:0030527]		cytosol [GO:0005829]; nucleoplasm [GO:0005654]; nucleosome [GO:0000786]			Histone H2B		SUBCELLULAR LOCATION: Nucleus {ECO:0000256|RuleBase:RU000451}.
A0A4X1VJL1	A0A4X1VJL1	unreviewed	A0A4X1VJL1_PIG	H2BC9 H2BC10	Acetylation;ADP-ribosylation;Chromosome;DNA-binding;Hydroxylation;Isopeptide bond;Methylation;Nucleosome core;Nucleus;Reference proteome;Ubl conjugation	DNA binding [GO:0003677]; identical protein binding [GO:0042802]; protein heterodimerization activity [GO:0046982]; structural constituent of chromatin [GO:0030527]	antibacterial humoral response [GO:0019731]; antimicrobial humoral immune response mediated by antimicrobial peptide [GO:0061844]; defense response to Gram-positive bacterium [GO:0050830]; innate immune response in mucosa [GO:0002227]	cytosol [GO:0005829]; extracellular space [GO:0005615]; nucleoplasm [GO:0005654]; nucleosome [GO:0000786]			Histone H2B		SUBCELLULAR LOCATION: Chromosome {ECO:0000256|ARBA:ARBA00004286}. Nucleus {ECO:0000256|ARBA:ARBA00004123, ECO:0000256|RuleBase:RU000451}.
A0A5G2QML3	A0A5G2QML3	unreviewed	A0A5G2QML3_PIG	H1-3	Chromosome;DNA-binding;Isopeptide bond;Nucleosome core;Nucleus;Proteomics identification;Reference proteome;Ubl conjugation	chromatin DNA binding [GO:0031490]; protein heterodimerization activity [GO:0046982]; structural constituent of chromatin [GO:0030527]	nucleosome assembly [GO:0006334]	euchromatin [GO:0000791]; nucleosome [GO:0000786]; nucleus [GO:0005634]			Histone H2B		SUBCELLULAR LOCATION: Chromosome {ECO:0000256|ARBA:ARBA00004286}. Nucleus {ECO:0000256|ARBA:ARBA00004123, ECO:0000256|RuleBase:RU000451}.
A0A8W4FA99	A0A8W4FA99	unreviewed	A0A8W4FA99_PIG	H2BC12	Acetylation;ADP-ribosylation;Chromosome;DNA-binding;Hydroxylation;Isopeptide bond;Methylation;Nucleosome core;Nucleus;Reference proteome;Ubl conjugation	DNA binding [GO:0003677]; protein heterodimerization activity [GO:0046982]; structural constituent of chromatin [GO:0030527]	antibacterial humoral response [GO:0019731]; antimicrobial humoral immune response mediated by antimicrobial peptide [GO:0061844]; defense response to Gram-negative bacterium [GO:0050829]; defense response to Gram-positive bacterium [GO:0050830]; innate immune response in mucosa [GO:0002227]; killing of cells of another organism [GO:0031640]	cytosol [GO:0005829]; extracellular space [GO:0005615]; nucleoplasm [GO:0005654]; nucleosome [GO:0000786]			Histone H2B		SUBCELLULAR LOCATION: Chromosome {ECO:0000256|ARBA:ARBA00004286}. Nucleus {ECO:0000256|ARBA:ARBA00004123, ECO:0000256|RuleBase:RU000451}.
A0A8W4FCQ5	A0A8W4FCQ5	unreviewed	A0A8W4FCQ5_PIG	H1-2	Chromosome;DNA-binding;Nucleosome core;Nucleus;Reference proteome	DNA binding [GO:0003677]; protein heterodimerization activity [GO:0046982]; structural constituent of chromatin [GO:0030527]	nucleosome assembly [GO:0006334]	nucleosome [GO:0000786]; nucleus [GO:0005634]			Histone H2B		SUBCELLULAR LOCATION: Nucleus {ECO:0000256|RuleBase:RU000451}.
A0A8W4FNL8	A0A8W4FNL8	unreviewed	A0A8W4FNL8_PIG	H2BC11	Chromosome;DNA-binding;Nucleosome core;Nucleus;Reference proteome	DNA binding [GO:0003677]; lipopolysaccharide binding [GO:0001530]; protein heterodimerization activity [GO:0046982]; structural constituent of chromatin [GO:0030527]	antibacterial humoral response [GO:0019731]; antimicrobial humoral immune response mediated by antimicrobial peptide [GO:0061844]; defense response to Gram-negative bacterium [GO:0050829]; defense response to Gram-positive bacterium [GO:0050830]; innate immune response in mucosa [GO:0002227]; killing of cells of another organism [GO:0031640]; negative regulation of tumor necrosis factor-mediated …	CENP-A containing nucleosome [GO:0043505]; cytosol [GO:0005829]; extracellular space [GO:0005615]; nucleoplasm [GO:0005654]; plasma membrane [GO:0005886]			Histone H2B		SUBCELLULAR LOCATION: Nucleus {ECO:0000256|RuleBase:RU000451}.
F2Z584	F2Z584	unreviewed	F2Z584_PIG	H2BC5	Acetylation;ADP-ribosylation;Chromosome;DNA-binding;Hydroxylation;Isopeptide bond;Methylation;Nucleosome core;Nucleus;Reference proteome;Ubl conjugation	DNA binding [GO:0003677]; protein heterodimerization activity [GO:0046982]; structural constituent of chromatin [GO:0030527]		cytosol [GO:0005829]; nucleoplasm [GO:0005654]; nucleosome [GO:0000786]			Histone H2B		SUBCELLULAR LOCATION: Chromosome {ECO:0000256|ARBA:ARBA00004286}. Nucleus {ECO:0000256|ARBA:ARBA00004123, ECO:0000256|RuleBase:RU000451}.
P63246	P63246	reviewed	RACK1_PIG	RACK1 GNB2L1	3D-structure;Acetylation;Apoptosis;Biological rhythms;Cell cycle;Cell membrane;Cell projection;Cytoplasm;Developmental protein;Gastrulation;Growth regulation;Membrane;Nucleus;Phosphoprotein;Reference proteome;Repeat;Ribonucleoprotein;Ribosomal protein;Translation regulation;WD repeat	BH3 domain binding [GO:0051434]; cyclin binding [GO:0030332]; cysteine-type endopeptidase activator activity involved in apoptotic process [GO:0008656]; protein homodimerization activity [GO:0042803]; protein kinase C binding [GO:0005080]; protein phosphatase binding [GO:0019903]; protein tyrosine kinase inhibitor activity [GO:0030292]; receptor tyrosine kinase binding [GO:0030971]; ribosome bind…	activation of cysteine-type endopeptidase activity involved in apoptotic process [GO:0006919]; cellular response to glucose stimulus [GO:0071333]; cellular response to growth factor stimulus [GO:0071363]; gastrulation [GO:0007369]; negative regulation of cell growth [GO:0030308]; negative regulation of gene expression [GO:0010629]; negative regulation of intrinsic apoptotic signaling pathway in r…	cytoplasm [GO:0005737]; cytosol [GO:0005829]; dendrite [GO:0030425]; IRE1-RACK1-PP2A complex [GO:1990630]; midbody [GO:0030496]; mitochondrion [GO:0005739]; neuronal cell body [GO:0043025]; nucleoplasm [GO:0005654]; nucleus [GO:0005634]; perikaryon [GO:0043204]; perinuclear region of cytoplasm [GO:0048471]; phagocytic cup [GO:0001891]; ribonucleoprotein complex [GO:1990904]; ribosome [GO:0005840]		TISSUE SPECIFICITY: Differentially expressed in various tissues, with highest expression observed in thymus, pituitary, spleen and liver, whereas there was no detectable expression in muscle. {ECO:0000269|PubMed:10673032}.	Small ribosomal subunit protein RACK1 (Guanine nucleotide-binding protein subunit beta-2-like 1) (Receptor for activated C kinase) (Receptor of activated protein C kinase 1) (Receptor of activated protein kinase C 1) [Cleaved into: Small ribosomal subunit protein RACK1, N-terminally processed (Receptor of activated protein C kinase 1, N-terminally processed)]		SUBCELLULAR LOCATION: Cell membrane {ECO:0000250|UniProtKB:P63244}; Peripheral membrane protein {ECO:0000250|UniProtKB:P63244}. Cytoplasm {ECO:0000250|UniProtKB:P63244}. Cytoplasm, perinuclear region {ECO:0000250|UniProtKB:P63244}. Nucleus {ECO:0000250|UniProtKB:P63244}. Perikaryon {ECO:0000250|UniProtKB:P68040}. Cell projection, dendrite {ECO:0000250|UniProtKB:P68040}. Note=Recruited to the plas…
A0A287B9W3	A0A287B9W3	unreviewed	A0A287B9W3_PIG	DYNC1H1	ATP-binding;Coiled coil;Cytoplasm;Cytoskeleton;Dynein;Microtubule;Motor protein;Nucleotide-binding;Proteomics identification;Reference proteome	ATP binding [GO:0005524]; ATP hydrolysis activity [GO:0016887]; dynein intermediate chain binding [GO:0045505]; dynein light intermediate chain binding [GO:0051959]; minus-end-directed microtubule motor activity [GO:0008569]	establishment of spindle localization [GO:0051293]; microtubule-based movement [GO:0007018]; P-body assembly [GO:0033962]; positive regulation of cold-induced thermogenesis [GO:0120162]; positive regulation of intracellular transport [GO:0032388]; positive regulation of spindle assembly [GO:1905832]; regulation of metaphase plate congression [GO:0090235]; regulation of mitotic spindle organizatio…	centrosome [GO:0005813]; cytoplasm [GO:0005737]; cytoplasmic dynein complex [GO:0005868]; filopodium [GO:0030175]; microtubule [GO:0005874]			Dynein heavy chain, cytosolic		SUBCELLULAR LOCATION: Cytoplasm, cytoskeleton {ECO:0000256|ARBA:ARBA00004245}.
A0A4X1TY93	A0A4X1TY93	unreviewed	A0A4X1TY93_PIG	HNRNPA2B1	Nucleus;Proteomics identification;Reference proteome;Repeat;Ribonucleoprotein;RNA-binding	RNA binding [GO:0003723]	mRNA transport [GO:0051028]	nucleus [GO:0005634]; ribonucleoprotein complex [GO:1990904]			Heterogeneous nuclear ribonucleoproteins A2/B1		SUBCELLULAR LOCATION: Nucleus {ECO:0000256|ARBA:ARBA00004123}.
A0A286ZIE8	A0A286ZIE8	unreviewed	A0A286ZIE8_PIG	SLC25A4	Acetylation;Antiport;Membrane;Methylation;Mitochondrion;Mitochondrion inner membrane;Proteomics identification;Reference proteome;Repeat;S-nitrosylation;Transmembrane;Transmembrane helix;Transport	ATP:ADP antiporter activity [GO:0005471]; oxidative phosphorylation uncoupler activity [GO:0017077]; proton transmembrane transporter activity [GO:0015078]	adaptive thermogenesis [GO:1990845]; apoptotic mitochondrial changes [GO:0008637]; mitochondrial ADP transmembrane transport [GO:0140021]; mitochondrial ATP transmembrane transport [GO:1990544]; negative regulation of mitochondrial outer membrane permeabilization involved in apoptotic signaling pathway [GO:1901029]; negative regulation of necroptotic process [GO:0060546]; positive regulation of m…	mitochondrial inner membrane [GO:0005743]; mitochondrial permeability transition pore complex [GO:0005757]			ADP/ATP translocase (ADP,ATP carrier protein)		SUBCELLULAR LOCATION: Membrane {ECO:0000256|RuleBase:RU368008}; Multi-pass membrane protein {ECO:0000256|RuleBase:RU368008}. Mitochondrion inner membrane {ECO:0000256|ARBA:ARBA00004448}; Multi-pass membrane protein {ECO:0000256|ARBA:ARBA00004448}.		TRANSMEM 211..231; /note="Helical"; /evidence="ECO:0000256|RuleBase:RU368008"
F2Z565	F2Z565	unreviewed	F2Z565_PIG	SLC25A5	Acetylation;Antiport;Chromosome partition;Membrane;Methylation;Mitochondrion;Mitochondrion inner membrane;Phosphoprotein;Proteomics identification;Reference proteome;Repeat;Transmembrane;Transmembrane helix;Transport	ATP:ADP antiporter activity [GO:0005471]; oxidative phosphorylation uncoupler activity [GO:0017077]; proton transmembrane transporter activity [GO:0015078]; ubiquitin protein ligase binding [GO:0031625]	adaptive thermogenesis [GO:1990845]; B cell differentiation [GO:0030183]; cellular response to leukemia inhibitory factor [GO:1990830]; chromosome segregation [GO:0007059]; erythrocyte differentiation [GO:0030218]; mitochondrial ADP transmembrane transport [GO:0140021]; mitochondrial ATP transmembrane transport [GO:1990544]; negative regulation of mitochondrial outer membrane permeabilization inv…	mitochondrial inner membrane [GO:0005743]; mitochondrial nucleoid [GO:0042645]; mitochondrial permeability transition pore complex [GO:0005757]; MMXD complex [GO:0071817]			ADP/ATP translocase (ADP,ATP carrier protein)		SUBCELLULAR LOCATION: Membrane {ECO:0000256|RuleBase:RU368008}; Multi-pass membrane protein {ECO:0000256|RuleBase:RU368008}. Mitochondrion inner membrane {ECO:0000256|ARBA:ARBA00004448}; Multi-pass membrane protein {ECO:0000256|ARBA:ARBA00004448}.		TRANSMEM 211..231; /note="Helical"; /evidence="ECO:0000256|RuleBase:RU368008"
A0A4X1W4Q9	A0A4X1W4Q9	unreviewed	A0A4X1W4Q9_PIG	HNRNPA1	Reference proteome	RNA binding [GO:0003723]		organelle [GO:0043226]			Heteroous nuclear ribonucleoprotein A1
Q8SPS7	Q8SPS7	reviewed	HPT_PIG	HP	3D-structure;Acute phase;Antibiotic;Antimicrobial;Antioxidant;Disulfide bond;Glycoprotein;Hemoglobin-binding;Immunity;Reference proteome;Secreted;Serine protease homolog;Signal;Sushi	antioxidant activity [GO:0016209]; hemoglobin binding [GO:0030492]; serine-type endopeptidase activity [GO:0004252]	acute-phase response [GO:0006953]; defense response to bacterium [GO:0042742]; immune system process [GO:0002376]	extracellular space [GO:0005615]	CARBOHYD 125; /note="N-linked (GlcNAc...) asparagine"; /evidence="ECO:0000269|PubMed:22922649"; CARBOHYD 151; /note="N-linked (GlcNAc...) asparagine"; /evidence="ECO:0000269|PubMed:22922649"; CARBOHYD 183; /note="N-linked (GlcNAc...) asparagine"; /evidence="ECO:0000269|PubMed:22922649"; CARBOHYD 232; /note="N-linked (GlcNAc...) asparagine"; /evidence="ECO:0000269|PubMed:22922649"	TISSUE SPECIFICITY: Expressed by the liver and secreted in plasma.	Haptoglobin [Cleaved into: Haptoglobin alpha chain; Haptoglobin beta chain]		SUBCELLULAR LOCATION: Secreted {ECO:0000250}.
F1RQU2	F1RQU2	unreviewed	F1RQU2_PIG	HSP90AB1	ATP-binding;Chaperone;Nucleotide-binding;Proteomics identification;Reference proteome;Stress response	ATP binding [GO:0005524]; ATP hydrolysis activity [GO:0016887]; ATP-dependent protein folding chaperone [GO:0140662]; unfolded protein binding [GO:0051082]		dynein axonemal particle [GO:0120293]; melanosome [GO:0042470]			Heat shock protein HSP 90-beta		SUBCELLULAR LOCATION: Dynein axonemal particle {ECO:0000256|ARBA:ARBA00024190}. Melanosome {ECO:0000256|ARBA:ARBA00004223}.
A0A8W4FCU2	A0A8W4FCU2	unreviewed	A0A8W4FCU2_PIG	MYH9	Actin-binding;ATP-binding;Calmodulin-binding;Cell shape;Coiled coil;Cytoplasm;Cytoplasmic vesicle;Cytoskeleton;Methylation;Motor protein;Myosin;Nucleotide-binding;Proteomics identification;Reference proteome	actin filament binding [GO:0051015]; ADP binding [GO:0043531]; ATP binding [GO:0005524]; integrin binding [GO:0005178]; microfilament motor activity [GO:0000146]; protein domain specific binding [GO:0019904]; protein homodimerization activity [GO:0042803]; protein-membrane adaptor activity [GO:0043495]	actin filament-based movement [GO:0030048]; actomyosin structure organization [GO:0031032]; angiogenesis [GO:0001525]; blood vessel endothelial cell migration [GO:0043534]; cell-cell adhesion [GO:0098609]; cortical granule exocytosis [GO:0060471]; cytokinetic process [GO:0032506]; endodermal cell differentiation [GO:0035987]; establishment of meiotic spindle localization [GO:0051295]; establishme…	actomyosin contractile ring [GO:0005826]; adherens junction [GO:0005912]; brush border [GO:0005903]; cleavage furrow [GO:0032154]; COP9 signalosome [GO:0008180]; cortical granule [GO:0060473]; cytoplasmic side of plasma membrane [GO:0009898]; cytosol [GO:0005829]; focal adhesion [GO:0005925]; immunological synapse [GO:0001772]; myosin II complex [GO:0016460]; myosin II filament [GO:0097513]; neur…			Myosin-9 (Myosin heavy chain 9) (Myosin heavy chain, non-muscle IIa) (Non-muscle myosin heavy chain IIa)		SUBCELLULAR LOCATION: Cytoplasm, cell cortex {ECO:0000256|ARBA:ARBA00004544}. Cytoplasm, cytoskeleton {ECO:0000256|ARBA:ARBA00004245}. Cytoplasmic vesicle, secretory vesicle, Cortical granule {ECO:0000256|ARBA:ARBA00037865}.
P11607	P11607	reviewed	AT2A2_PIG	ATP2A2	3D-structure;Alternative splicing;ATP-binding;Calcium;Calcium transport;Disulfide bond;Endoplasmic reticulum;Ion transport;Magnesium;Membrane;Metal-binding;Nitration;Nucleotide-binding;Phosphoprotein;Reference proteome;Sarcoplasmic reticulum;Translocase;Transmembrane;Transmembrane helix;Transport	ATP binding [GO:0005524]; ATP hydrolysis activity [GO:0016887]; metal ion binding [GO:0046872]; P-type calcium transporter activity involved in regulation of cardiac muscle cell membrane potential [GO:0086039]	autophagosome assembly [GO:0000045]; autophagosome membrane docking [GO:0016240]; calcium ion transmembrane transport [GO:0070588]; intracellular calcium ion homeostasis [GO:0006874]; mitochondrion-endoplasmic reticulum membrane tethering [GO:1990456]; organelle localization by membrane tethering [GO:0140056]; regulation of cardiac muscle contraction by calcium ion signaling [GO:0010882]	membrane [GO:0016020]; sarcoplasmic reticulum membrane [GO:0033017]		TISSUE SPECIFICITY: [Isoform 2]: Detected in heart left ventricle (at protein level) (PubMed:30777856). Isoform 2 is highly expressed in heart and slow twitch skeletal muscle. Isoform 1 is widely expressed. {ECO:0000269|PubMed:2158303, ECO:0000269|PubMed:30777856}.	Sarcoplasmic/endoplasmic reticulum calcium ATPase 2 (SERCA2) (SR Ca(2+)-ATPase 2) (EC 7.2.2.10) (Calcium pump 2) (Calcium-transporting ATPase sarcoplasmic reticulum type, slow twitch skeletal muscle isoform) (Endoplasmic reticulum class 1/2 Ca(2+) ATPase)		SUBCELLULAR LOCATION: Endoplasmic reticulum membrane {ECO:0000250|UniProtKB:O55143}; Multi-pass membrane protein {ECO:0000269|PubMed:30777856}. Sarcoplasmic reticulum membrane {ECO:0000269|PubMed:30777856}; Multi-pass membrane protein {ECO:0000269|PubMed:30777856}. Note=Colocalizes with FLVCR2 at the mitochondrial-ER contact junction. {ECO:0000250|UniProtKB:O55143}.	TOPO_DOM 1..48; /note="Cytoplasmic"; /evidence="ECO:0000305"; TOPO_DOM 70..89; /note="Lumenal"; /evidence="ECO:0000305"; TOPO_DOM 111..253; /note="Cytoplasmic"; /evidence="ECO:0000305"; TOPO_DOM 274..295; /note="Lumenal"; /evidence="ECO:0000305"; TOPO_DOM 314..756; /note="Cytoplasmic"; /evidence="ECO:0000305"; TOPO_DOM 777..786; /note="Lumenal"; /evidence="ECO:0000305"; TOPO_DOM 808..827; /note="…	TRANSMEM 49..69; /note="Helical; Name=1"; /evidence="ECO:0000250|UniProtKB:P04191"; TRANSMEM 90..110; /note="Helical; Name=2"; /evidence="ECO:0000250|UniProtKB:P04191"; TRANSMEM 254..273; /note="Helical; Name=3"; /evidence="ECO:0000250|UniProtKB:P04191"; TRANSMEM 296..313; /note="Helical; Name=4"; /evidence="ECO:0000250|UniProtKB:P04191"; TRANSMEM 757..776; /note="Helical; Name=5"; /evidence="ECO…
A0A8W4FMW6	A0A8W4FMW6	unreviewed	A0A8W4FMW6_PIG	HSPD1	ATP-binding;Chaperone;Nucleotide-binding;Proteomics identification;Reference proteome	ATP binding [GO:0005524]; ATP-dependent protein folding chaperone [GO:0140662]	protein refolding [GO:0042026]	chaperonin-containing T-complex [GO:0005832]			60 kDa heat shock protein, mitochondrial (EC 5.6.1.7) (60 kDa chaperonin) (Chaperonin 60) (Heat shock protein 60)
F1SPF3	F1SPF3	unreviewed	F1SPF3_PIG	MCM2	ATP-binding;Cell cycle;Chromosome;DNA replication;DNA-binding;Helicase;Hydrolase;Metal-binding;Nucleotide-binding;Nucleus;Proteomics identification;Reference proteome;Zinc;Zinc-finger	ATP binding [GO:0005524]; DNA binding [GO:0003677]; helicase activity [GO:0004386]; hydrolase activity [GO:0016787]; metal ion binding [GO:0046872]	DNA duplex unwinding [GO:0032508]; DNA replication initiation [GO:0006270]; negative regulation of DNA helicase activity [GO:1905775]	chromosome [GO:0005694]; MCM complex [GO:0042555]; nucleus [GO:0005634]			DNA replication licensing factor MCM2 (EC 3.6.4.12)		SUBCELLULAR LOCATION: Chromosome {ECO:0000256|ARBA:ARBA00004286}. Nucleus {ECO:0000256|ARBA:ARBA00004123}.
A0A5G2QRW3	A0A5G2QRW3	unreviewed	A0A5G2QRW3_PIG	HBB	Heme;Iron;Metal-binding;Oxygen transport;Proteomics identification;Reference proteome;Transport	heme binding [GO:0020037]; hemoglobin alpha binding [GO:0031721]; organic acid binding [GO:0043177]; oxygen binding [GO:0019825]; oxygen carrier activity [GO:0005344]	cellular oxidant detoxification [GO:0098869]; hydrogen peroxide catabolic process [GO:0042744]	haptoglobin-hemoglobin complex [GO:0031838]; hemoglobin complex [GO:0005833]			Hemoglobin, beta
P02067	P02067	reviewed	HBB_PIG	HBB	3D-structure;Acetylation;Direct protein sequencing;Heme;Iron;Metal-binding;Oxygen transport;Phosphoprotein;Reference proteome;S-nitrosylation;Transport	heme binding [GO:0020037]; hemoglobin alpha binding [GO:0031721]; metal ion binding [GO:0046872]; organic acid binding [GO:0043177]; oxygen binding [GO:0019825]; oxygen carrier activity [GO:0005344]	cellular oxidant detoxification [GO:0098869]; hydrogen peroxide catabolic process [GO:0042744]	haptoglobin-hemoglobin complex [GO:0031838]; hemoglobin complex [GO:0005833]		TISSUE SPECIFICITY: Red blood cells.	Hemoglobin subunit beta (Beta-globin) (Hemoglobin beta chain)
A0A286ZWK2	A0A286ZWK2	unreviewed	A0A286ZWK2_PIG	HSPA8	ATP-binding;mRNA processing;mRNA splicing;Nucleotide-binding;Proteomics identification;Reference proteome;Spliceosome;Stress response	ATP binding [GO:0005524]; ATP hydrolysis activity [GO:0016887]; ATP-dependent protein disaggregase activity [GO:0140545]; ATP-dependent protein folding chaperone [GO:0140662]; C3HC4-type RING finger domain binding [GO:0055131]; G protein-coupled receptor binding [GO:0001664]; heat shock protein binding [GO:0031072]; phosphatidylserine binding [GO:0001786]; protein folding chaperone [GO:0044183]; …	ATP metabolic process [GO:0046034]; chaperone cofactor-dependent protein refolding [GO:0051085]; clathrin coat disassembly [GO:0072318]; late endosomal microautophagy [GO:0061738]; mRNA processing [GO:0006397]; negative regulation of DNA-templated transcription [GO:0045892]; negative regulation of NLRP3 inflammasome complex assembly [GO:1900226]; negative regulation of supramolecular fiber organi…	cytoplasm [GO:0005737]; cytosol [GO:0005829]; extracellular exosome [GO:0070062]; glutamatergic synapse [GO:0098978]; glycinergic synapse [GO:0098690]; late endosome [GO:0005770]; lysosomal membrane [GO:0005765]; nucleus [GO:0005634]; perinuclear region of cytoplasm [GO:0048471]; photoreceptor ribbon synapse [GO:0098684]; plasma membrane [GO:0005886]; postsynaptic specialization membrane [GO:0099…			Heat shock cognate 71 kDa protein (EC 3.6.4.10) (Heat shock 70 kDa protein 8)
A0A4X1UGE4	A0A4X1UGE4	unreviewed	A0A4X1UGE4_PIG	EIF4A2	ATP-binding;Helicase;Hydrolase;Initiation factor;Nucleotide-binding;Protein biosynthesis;Reference proteome	ATP binding [GO:0005524]; ATP hydrolysis activity [GO:0016887]; nucleic acid binding [GO:0003676]; RNA helicase activity [GO:0003724]	cellular response to leukemia inhibitory factor [GO:1990830]; negative regulation of RNA-dependent RNA polymerase activity [GO:1900260]	perinuclear region of cytoplasm [GO:0048471]			Eukaryotic initiation factor 4A-II (EC 3.6.4.13) (ATP-dependent RNA helicase eIF4A-2)
A0A287A9H4	A0A287A9H4	unreviewed	A0A287A9H4_PIG	HNRNPH2	Acetylation;Isopeptide bond;Methylation;Nucleus;Phosphoprotein;Proteomics identification;Reference proteome;Ribonucleoprotein;RNA-binding;Ubl conjugation	RNA binding [GO:0003723]	regulation of RNA splicing [GO:0043484]	cytosol [GO:0005829]; nucleoplasm [GO:0005654]; ribonucleoprotein complex [GO:1990904]			Heterogeneous nuclear ribonucleoprotein H2 (Heterogeneous nuclear ribonucleoprotein H')		SUBCELLULAR LOCATION: Nucleus, nucleoplasm {ECO:0000256|ARBA:ARBA00004642}.
P00355	P00355	reviewed	G3P_PIG	GAPDH GAPD	3D-structure;Acetylation;ADP-ribosylation;Apoptosis;Cytoplasm;Cytoskeleton;Direct protein sequencing;Glycolysis;Immunity;Innate immunity;Isopeptide bond;Methylation;NAD;Nucleus;Oxidoreductase;Phosphoprotein;Reference proteome;S-nitrosylation;Transferase;Translation regulation;Ubl conjugation	glyceraldehyde-3-phosphate dehydrogenase (NAD+) (phosphorylating) activity [GO:0004365]; microtubule binding [GO:0008017]; NAD binding [GO:0051287]; NADP binding [GO:0050661]; peptidyl-cysteine S-nitrosylase activity [GO:0035605]	glucose metabolic process [GO:0006006]; glycolytic process [GO:0006096]; innate immune response [GO:0045087]; microtubule cytoskeleton organization [GO:0000226]; neuron apoptotic process [GO:0051402]; peptidyl-cysteine S-trans-nitrosylation [GO:0035606]; positive regulation of canonical NF-kappaB signal transduction [GO:0043123]; positive regulation of type I interferon production [GO:0032481]; p…	cytoplasm [GO:0005737]; cytosol [GO:0005829]; GAIT complex [GO:0097452]; microtubule cytoskeleton [GO:0015630]; nucleus [GO:0005634]			Glyceraldehyde-3-phosphate dehydrogenase (GAPDH) (EC 1.2.1.12) (Peptidyl-cysteine S-nitrosylase GAPDH) (EC 2.6.99.-)		SUBCELLULAR LOCATION: Cytoplasm, cytosol {ECO:0000250|UniProtKB:P04797}. Cytoplasm, cytoskeleton {ECO:0000250|UniProtKB:P04797}. Nucleus {ECO:0000250|UniProtKB:P04797}. Note=Translocates to the nucleus following S-nitrosylation and interaction with SIAH1, which contains a nuclear localization signal. Colocalizes with CHP1 to small punctate structures along the microtubules tracks. {ECO:0000250|Un…
A6M928	A6M928	unreviewed	A6M928_PIG	EIF4A1	Acetylation;ATP-binding;Helicase;Hydrolase;Initiation factor;Isopeptide bond;Nucleotide-binding;Protein biosynthesis;Proteomics identification;Reference proteome;Ubl conjugation	ATP binding [GO:0005524]; hydrolase activity [GO:0016787]; RNA helicase activity [GO:0003724]; translation initiation factor activity [GO:0003743]	cytoplasmic translational initiation [GO:0002183]				Eukaryotic initiation factor 4A-I (EC 3.6.4.13) (ATP-dependent RNA helicase eIF4A-1)
A0A287ANW0	A0A287ANW0	unreviewed	A0A287ANW0_PIG	ACTA2	Acetylation;ATP-binding;Cytoplasm;Cytoskeleton;Methylation;Muscle protein;Nucleotide-binding;Oxidation;Reference proteome	ATP binding [GO:0005524]; hydrolase activity [GO:0016787]		cytoplasm [GO:0005737]; cytoskeleton [GO:0005856]			Actin, aortic smooth muscle (Alpha-actin-2)		SUBCELLULAR LOCATION: Cytoplasm, cytoskeleton {ECO:0000256|ARBA:ARBA00004245}.
A0A4X1W7T1	A0A4X1W7T1	unreviewed	A0A4X1W7T1_PIG	ACTG2	Acetylation;ATP-binding;Cytoplasm;Cytoskeleton;Hydrolase;Methylation;Muscle protein;Nucleotide-binding;Oxidation;Reference proteome	ATP binding [GO:0005524]; hydrolase activity [GO:0016787]		cell periphery [GO:0071944]; cytoplasm [GO:0005737]; cytoskeleton [GO:0005856]			Actin, gamma-enteric smooth muscle (Gamma-2-actin) (Smooth muscle gamma-actin)		SUBCELLULAR LOCATION: Cytoplasm, cytoskeleton {ECO:0000256|ARBA:ARBA00004245}.
A0A287BFY0	A0A287BFY0	unreviewed	A0A287BFY0_PIG	ALDOA	Glycolysis;Lyase;Proteomics identification;Reference proteome;Schiff base	cytoskeletal protein binding [GO:0008092]; fructose binding [GO:0070061]; fructose-bisphosphate aldolase activity [GO:0004332]; identical protein binding [GO:0042802]	ATP biosynthetic process [GO:0006754]; binding of sperm to zona pellucida [GO:0007339]; fructose 1,6-bisphosphate metabolic process [GO:0030388]; fructose metabolic process [GO:0006000]; glycolytic process [GO:0006096]; muscle cell cellular homeostasis [GO:0046716]; regulation of cell shape [GO:0008360]; striated muscle contraction [GO:0006941]	actin cytoskeleton [GO:0015629]; cytosol [GO:0005829]; extracellular exosome [GO:0070062]; I band [GO:0031674]; M band [GO:0031430]; sperm head [GO:0061827]			Fructose-bisphosphate aldolase (EC 4.1.2.13)		SUBCELLULAR LOCATION: Cytoplasm, myofibril, sarcomere, I band {ECO:0000256|ARBA:ARBA00004355}. Cytoplasm, myofibril, sarcomere, M line {ECO:0000256|ARBA:ARBA00037833}.
A0A286ZXU2	A0A286ZXU2	unreviewed	A0A286ZXU2_PIG	FLNA	Actin-binding;Proteomics identification;Reference proteome;Repeat	actin filament binding [GO:0051015]	actin cytoskeleton organization [GO:0030036]	intracellular non-membrane-bounded organelle [GO:0043232]			Filamin A
A0A287AEQ0	A0A287AEQ0	unreviewed	A0A287AEQ0_PIG	PTMA	Proteomics identification;Reference proteome	histone binding [GO:0042393]	negative regulation of apoptotic process [GO:0043066]; positive regulation of transcription by RNA polymerase II [GO:0045944]	nucleus [GO:0005634]			Prothymosin alpha		SUBCELLULAR LOCATION: Nucleus {ECO:0000256|ARBA:ARBA00004123}.
A0A287ASU4	A0A287ASU4	unreviewed	A0A287ASU4_PIG	RPS2	Proteomics identification;Reference proteome;Ribonucleoprotein;Ribosomal protein	RNA binding [GO:0003723]; structural constituent of ribosome [GO:0003735]	translation [GO:0006412]	cytosolic small ribosomal subunit [GO:0022627]			Small ribosomal subunit protein uS5 (40S ribosomal protein S2)
K7GLT8	K7GLT8	unreviewed	K7GLT8_PIG	ATP5F1B	3D-structure;ATP synthesis;ATP-binding;CF(1);Hydrogen ion transport;Ion transport;Membrane;Nucleotide-binding;Proteomics identification;Reference proteome;Translocase;Transport	ATP binding [GO:0005524]; ATP hydrolysis activity [GO:0016887]; proton-transporting ATP synthase activity, rotational mechanism [GO:0046933]; proton-transporting ATPase activity, rotational mechanism [GO:0046961]	proton motive force-driven mitochondrial ATP synthesis [GO:0042776]	mitochondrion [GO:0005739]; proton-transporting ATP synthase complex [GO:0045259]; proton-transporting ATP synthase complex, catalytic core F(1) [GO:0045261]			ATP synthase subunit beta (EC 7.1.2.2)		SUBCELLULAR LOCATION: Membrane {ECO:0000256|ARBA:ARBA00004370}.
A0A286ZJV6	A0A286ZJV6	unreviewed	A0A286ZJV6_PIG	ANXA2	Annexin;Basement membrane;Calcium;Calcium/phospholipid-binding;Extracellular matrix;Phosphoprotein;Proteomics identification;Reference proteome;Repeat;Secreted	calcium ion binding [GO:0005509]; calcium-dependent phospholipid binding [GO:0005544]; calcium-dependent protein binding [GO:0048306]; cytoskeletal protein binding [GO:0008092]; identical protein binding [GO:0042802]; phosphatidylinositol-4,5-bisphosphate binding [GO:0005546]; phosphatidylserine binding [GO:0001786]; phospholipase A2 inhibitor activity [GO:0019834]; protease binding [GO:0002020];…	angiogenesis [GO:0001525]; cell-matrix adhesion [GO:0007160]; collagen fibril organization [GO:0030199]; epithelial cell apoptotic process [GO:1904019]; fibrinolysis [GO:0042730]; lung development [GO:0030324]; membrane raft assembly [GO:0001765]; mRNA transcription by RNA polymerase II [GO:0042789]; negative regulation of low-density lipoprotein particle receptor catabolic process [GO:0032804]; …	AnxA2-p11 complex [GO:1990665]; basement membrane [GO:0005604]; basolateral plasma membrane [GO:0016323]; cell surface [GO:0009986]; cornified envelope [GO:0001533]; cytoplasm [GO:0005737]; cytosol [GO:0005829]; early endosome [GO:0005769]; extracellular exosome [GO:0070062]; late endosome membrane [GO:0031902]; lipid droplet [GO:0005811]; lysosomal membrane [GO:0005765]; membrane raft [GO:004512…			Annexin		SUBCELLULAR LOCATION: Secreted, extracellular space, extracellular matrix, basement membrane {ECO:0000256|ARBA:ARBA00004302}.
P19620	P19620	reviewed	ANXA2_PIG	ANXA2 ANX2	Acetylation;Annexin;Basement membrane;Calcium;Calcium/phospholipid-binding;Direct protein sequencing;Extracellular matrix;Isopeptide bond;Phosphoprotein;Reference proteome;Repeat;Secreted;Ubl conjugation	calcium ion binding [GO:0005509]; calcium-dependent phospholipid binding [GO:0005544]; cytoskeletal protein binding [GO:0008092]; phosphatidylserine binding [GO:0001786]; phospholipase inhibitor activity [GO:0004859]; S100 protein binding [GO:0044548]	positive regulation by host of viral process [GO:0044794]; positive regulation of receptor-mediated endocytosis involved in cholesterol transport [GO:1905602]; positive regulation of viral life cycle [GO:1903902]	AnxA2-p11 complex [GO:1990665]; basement membrane [GO:0005604]; cytoplasm [GO:0005737]; endosome [GO:0005768]; extracellular region [GO:0005576]; melanosome [GO:0042470]; nucleus [GO:0005634]; plasma membrane [GO:0005886]; vesicle membrane [GO:0012506]			Annexin A2 (Annexin II) (Annexin-2) (Calpactin I heavy chain) (Calpactin-1 heavy chain) (Chromobindin-8) (Lipocortin II) (Placental anticoagulant protein IV) (PAP-IV) (Protein I) (p36)		SUBCELLULAR LOCATION: Secreted, extracellular space, extracellular matrix, basement membrane. Melanosome {ECO:0000250}. Note=In the lamina beneath the plasma membrane.
A0A286ZL51	A0A286ZL51	unreviewed	A0A286ZL51_PIG	RPL23A	Proteomics identification;Reference proteome;Ribonucleoprotein;Ribosomal protein;RNA-binding;rRNA-binding	rRNA binding [GO:0019843]; structural constituent of ribosome [GO:0003735]	ribosomal large subunit assembly [GO:0000027]; translation [GO:0006412]	cytosolic large ribosomal subunit [GO:0022625]; nucleus [GO:0005634]			Large ribosomal subunit protein uL23 (60S ribosomal protein L23a)
A0A286ZPT0	A0A286ZPT0	unreviewed	A0A286ZPT0_PIG	COPB2	Cytoplasm;Cytoplasmic vesicle;ER-Golgi transport;Golgi apparatus;Membrane;Protein transport;Reference proteome;Repeat;Transport;WD repeat	structural molecule activity [GO:0005198]	endoplasmic reticulum to Golgi vesicle-mediated transport [GO:0006888]; intra-Golgi vesicle-mediated transport [GO:0006891]; intracellular protein transport [GO:0006886]; retrograde vesicle-mediated transport, Golgi to endoplasmic reticulum [GO:0006890]	COPI vesicle coat [GO:0030126]; Golgi membrane [GO:0000139]			Coatomer subunit beta'		SUBCELLULAR LOCATION: Cytoplasmic vesicle, COPI-coated vesicle membrane {ECO:0000256|ARBA:ARBA00004347, ECO:0000256|PIRNR:PIRNR005567}; Peripheral membrane protein {ECO:0000256|ARBA:ARBA00004347, ECO:0000256|PIRNR:PIRNR005567}; Cytoplasmic side {ECO:0000256|ARBA:ARBA00004347, ECO:0000256|PIRNR:PIRNR005567}. Golgi apparatus membrane {ECO:0000256|PIRNR:PIRNR005567}; Peripheral membrane protein {ECO…
A0A286ZRJ3	A0A286ZRJ3	unreviewed	A0A286ZRJ3_PIG	ETFA	Electron transport;FAD;Flavoprotein;Mitochondrion;Proteomics identification;Reference proteome;Transport	electron transfer activity [GO:0009055]; flavin adenine dinucleotide binding [GO:0050660]; oxidoreductase activity [GO:0016491]	amino acid catabolic process [GO:0009063]; fatty acid beta-oxidation using acyl-CoA dehydrogenase [GO:0033539]; respiratory electron transport chain [GO:0022904]	electron transfer flavoprotein complex [GO:0045251]; mitochondrial matrix [GO:0005759]; mitochondrion [GO:0005739]			Electron transfer flavoprotein subunit alpha (Alpha-ETF)		SUBCELLULAR LOCATION: Mitochondrion matrix {ECO:0000256|ARBA:ARBA00004305, ECO:0000256|PIRNR:PIRNR000089}.
A0A287A2R9	A0A287A2R9	unreviewed	A0A287A2R9_PIG	YWHAE	Proteomics identification;Reference proteome	calcium channel inhibitor activity [GO:0019855]; histone deacetylase binding [GO:0042826]; identical protein binding [GO:0042802]; phosphoserine residue binding [GO:0050815]; potassium channel regulator activity [GO:0015459]; protein heterodimerization activity [GO:0046982]; protein sequestering activity [GO:0140311]; scaffold protein binding [GO:0097110]; signaling adaptor activity [GO:0035591];…	cellular response to heat [GO:0034605]; cytoplasmic pattern recognition receptor signaling pathway [GO:0002753]; cytoplasmic sequestering of protein [GO:0051220]; MAPK cascade [GO:0000165]; negative regulation of calcium ion export across plasma membrane [GO:1905913]; negative regulation of peptidyl-serine dephosphorylation [GO:1902309]; negative regulation of toll-like receptor signaling pathway…	cytosol [GO:0005829]; endoplasmic reticulum [GO:0005783]; nucleus [GO:0005634]; plasma membrane [GO:0005886]			14-3-3 protein epsilon
A0A287A8C7	A0A287A8C7	unreviewed	A0A287A8C7_PIG	PLEC	Actin-binding;Cell projection;Coiled coil;Cytoplasm;Cytoskeleton;Phosphoprotein;Proteomics identification;Reference proteome;Repeat	actin filament binding [GO:0051015]; ankyrin binding [GO:0030506]; dystroglycan binding [GO:0002162]; identical protein binding [GO:0042802]	actomyosin contractile ring assembly actin filament organization [GO:2000689]; adherens junction organization [GO:0034332]; cardiac muscle cell development [GO:0055013]; cell morphogenesis [GO:0000902]; cellular response to fluid shear stress [GO:0071498]; cellular response to hydrostatic pressure [GO:0071464]; cellular response to mechanical stimulus [GO:0071260]; establishment of skin barrier […	axon [GO:0030424]; brush border [GO:0005903]; cytosol [GO:0005829]; dendrite [GO:0030425]; focal adhesion [GO:0005925]; hemidesmosome [GO:0030056]; intermediate filament cytoskeleton [GO:0045111]; mitochondrial outer membrane [GO:0005741]; myelin sheath [GO:0043209]; podosome [GO:0002102]; sarcolemma [GO:0042383]; Z disc [GO:0030018]			Plectin		SUBCELLULAR LOCATION: Cell projection {ECO:0000256|ARBA:ARBA00004316}. Cytoplasm, cytoskeleton {ECO:0000256|ARBA:ARBA00004245}.
A0A287ACP7	A0A287ACP7	unreviewed	A0A287ACP7_PIG	SF3A1	mRNA processing;mRNA splicing;Nucleus;Proteomics identification;Reference proteome;Repeat;Spliceosome	RNA binding [GO:0003723]	mRNA cis splicing, via spliceosome [GO:0045292]; U2-type prespliceosome assembly [GO:1903241]	catalytic step 2 spliceosome [GO:0071013]; nuclear speck [GO:0016607]; U2 snRNP [GO:0005686]; U2-type precatalytic spliceosome [GO:0071005]; U2-type prespliceosome [GO:0071004]			Splicing factor 3a subunit 1		SUBCELLULAR LOCATION: Nucleus {ECO:0000256|ARBA:ARBA00004123}.
A0A287ADJ2	A0A287ADJ2	unreviewed	A0A287ADJ2_PIG	HSPA9	ATP-binding;Coiled coil;Nucleotide-binding;Proteomics identification;Reference proteome	ATP binding [GO:0005524]; ATP hydrolysis activity [GO:0016887]; ATP-dependent protein folding chaperone [GO:0140662]; heat shock protein binding [GO:0031072]; protein folding chaperone [GO:0044183]; ubiquitin protein ligase binding [GO:0031625]; unfolded protein binding [GO:0051082]	chaperone cofactor-dependent protein refolding [GO:0051085]; erythrocyte differentiation [GO:0030218]; iron-sulfur cluster assembly [GO:0016226]; negative regulation of erythrocyte differentiation [GO:0045647]; negative regulation of hematopoietic stem cell differentiation [GO:1902037]; negative regulation of hemopoiesis [GO:1903707]; positive regulation of apoptotic process [GO:0043065]; protein…	cytoplasm [GO:0005737]; mitochondrial nucleoid [GO:0042645]; mitochondrion [GO:0005739]; nucleus [GO:0005634]			Stress-70 protein, mitochondrial (75 kDa glucose-regulated protein) (Heat shock 70 kDa protein 9)
A0A287AH24	A0A287AH24	unreviewed	A0A287AH24_PIG	PDCD6IP	Coiled coil;Proteomics identification;Reference proteome	calcium-dependent protein binding [GO:0048306]; protein homodimerization activity [GO:0042803]; proteinase activated receptor binding [GO:0031871]	midbody abscission [GO:0061952]; mitotic cytokinesis [GO:0000281]; multivesicular body sorting pathway [GO:0071985]; positive regulation of exosomal secretion [GO:1903543]; positive regulation of extracellular exosome assembly [GO:1903553]; protein homooligomerization [GO:0051260]; regulation of centrosome duplication [GO:0010824]; ubiquitin-independent protein catabolic process via the multivesi…	endoplasmic reticulum exit site [GO:0070971]; endosome [GO:0005768]; extracellular exosome [GO:0070062]; Flemming body [GO:0090543]; immunological synapse [GO:0001772]			Programmed cell death 6 interacting protein
A0A287AJQ2	A0A287AJQ2	unreviewed	A0A287AJQ2_PIG	PGAM1	Acetylation;Glycolysis;Isomerase;Proteomics identification;Reference proteome	2,3-bisphosphoglycerate-dependent phosphoglycerate mutase activity [GO:0046538]; bisphosphoglycerate mutase activity [GO:0004082]; hydrolase activity [GO:0016787]; protein kinase binding [GO:0019901]	canonical glycolysis [GO:0061621]; gluconeogenesis [GO:0006094]	cytosol [GO:0005829]			Phosphoglycerate mutase (EC 5.4.2.11) (EC 5.4.2.4)
A0A287AKG8	A0A287AKG8	unreviewed	A0A287AKG8_PIG	IRF2BP2	Metal-binding;Nucleus;Reference proteome;Repressor;Transcription;Transcription regulation;Zinc;Zinc-finger	metal ion binding [GO:0046872]; transcription corepressor activity [GO:0003714]	immature B cell differentiation [GO:0002327]; negative regulation of transcription by RNA polymerase II [GO:0000122]; regulation of transcription by RNA polymerase II [GO:0006357]	nucleoplasm [GO:0005654]; nucleus [GO:0005634]			Interferon regulatory factor 2 binding protein 2		SUBCELLULAR LOCATION: Nucleus {ECO:0000256|ARBA:ARBA00004123}.
A0A287AL10	A0A287AL10	unreviewed	A0A287AL10_PIG	FTH1	Iron;Iron storage;Lysosome;Metal-binding;Proteomics identification;Reference proteome	ferric iron binding [GO:0008199]; ferrous iron binding [GO:0008198]	intracellular sequestering of iron ion [GO:0006880]; iron ion transport [GO:0006826]	autophagosome [GO:0005776]; cytoplasm [GO:0005737]			Ferritin		SUBCELLULAR LOCATION: Cytoplasmic vesicle, autophagosome {ECO:0000256|ARBA:ARBA00004419}. Lysosome {ECO:0000256|ARBA:ARBA00004371}.
P19130	P19130	reviewed	FRIH_PIG	FTH1 FTH	Acetylation;Cytoplasm;Cytoplasmic vesicle;Direct protein sequencing;Host-virus interaction;Iron;Iron storage;Lysosome;Metal-binding;Oxidoreductase;Phosphoprotein;Reference proteome	ferric iron binding [GO:0008199]; ferrous iron binding [GO:0008198]; ferroxidase activity [GO:0004322]	intracellular sequestering of iron ion [GO:0006880]; iron ion transport [GO:0006826]; negative regulation of ferroptosis [GO:0110076]	autophagosome [GO:0005776]; cytoplasm [GO:0005737]; cytoplasmic vesicle [GO:0031410]; lysosome [GO:0005764]			Ferritin heavy chain (Ferritin H subunit) (EC 1.16.3.1) [Cleaved into: Ferritin heavy chain, N-terminally processed]		SUBCELLULAR LOCATION: Cytoplasm {ECO:0000269|PubMed:29844394}. Lysosome {ECO:0000250|UniProtKB:P02794}. Cytoplasmic vesicle, autophagosome {ECO:0000250|UniProtKB:P02794}.
A0A287ASR3	A0A287ASR3	unreviewed	A0A287ASR3_PIG	PABPN1	Coiled coil;Proteomics identification;Reference proteome;RNA-binding	RNA binding [GO:0003723]	poly(A)+ mRNA export from nucleus [GO:0016973]	nuclear inclusion body [GO:0042405]; ribonucleoprotein complex [GO:1990904]			Poly(A)-binding protein nuclear 1 (Polyadenylate-binding protein 2 isoform 1)
A0A287B386	A0A287B386	unreviewed	A0A287B386_PIG	RPL17	3D-structure;Proteomics identification;Reference proteome;Ribonucleoprotein;Ribosomal protein	structural constituent of ribosome [GO:0003735]	cytoplasmic translation [GO:0002181]	cytosolic large ribosomal subunit [GO:0022625]			Large ribosomal subunit protein uL22 (60S ribosomal protein L17)
A0A287B4E6	A0A287B4E6	unreviewed	A0A287B4E6_PIG	TPT1	Reference proteome						Translationally-controlled tumor protein
P61288	P61288	reviewed	TCTP_PIG	TPT1	Calcium;Cytoplasm;Phosphoprotein;Reference proteome	calcium ion binding [GO:0005509]		cytoplasm [GO:0005737]; cytoplasmic microtubule [GO:0005881]; extracellular space [GO:0005615]; multivesicular body [GO:0005771]; spindle pole [GO:0000922]			Translationally-controlled tumor protein (TCTP)		SUBCELLULAR LOCATION: Cytoplasm {ECO:0000250|UniProtKB:P13693}.
A0A287B6X3	A0A287B6X3	unreviewed	A0A287B6X3_PIG	CRYL1	Oxidoreductase;Proteomics identification;Reference proteome	L-gulonate 3-dehydrogenase activity [GO:0050104]; NAD+ binding [GO:0070403]; protein homodimerization activity [GO:0042803]	D-glucuronate catabolic process to D-xylulose 5-phosphate [GO:0019640]; fatty acid metabolic process [GO:0006631]	cytosol [GO:0005829]			L-gulonate 3-dehydrogenase (EC 1.1.1.45) (L-gulonate 3-dehydrogenase)
Q8SQ26	Q8SQ26	reviewed	CRYL1_PIG	CRYL1 CRY	Cytoplasm;NAD;Oxidoreductase;Phosphoprotein;Reference proteome	L-gulonate 3-dehydrogenase activity [GO:0050104]; NAD+ binding [GO:0070403]	fatty acid metabolic process [GO:0006631]	cytosol [GO:0005829]			Lambda-crystallin homolog (EC 1.1.1.45) (L-gulonate 3-dehydrogenase) (Gul3DH)		SUBCELLULAR LOCATION: Cytoplasm {ECO:0000250|UniProtKB:P14755}.
A0A287BB59	A0A287BB59	unreviewed	A0A287BB59_PIG	ACOT7	Hydrolase;Proteomics identification;Reference proteome;Serine esterase	carboxylic ester hydrolase activity [GO:0052689]; long-chain fatty acyl-CoA binding [GO:0036042]; long-chain fatty acyl-CoA hydrolase activity [GO:0052816]; protein homodimerization activity [GO:0042803]	coenzyme A biosynthetic process [GO:0015937]; long-chain fatty-acyl-CoA catabolic process [GO:0036116]; medium-chain fatty acid biosynthetic process [GO:0051792]; medium-chain fatty-acyl-CoA catabolic process [GO:0036114]; palmitic acid biosynthetic process [GO:1900535]	cytosol [GO:0005829]; nucleoplasm [GO:0005654]			Acyl-CoA thioesterase 7
A0A287BD00	A0A287BD00	unreviewed	A0A287BD00_PIG	RAB1A	GTP-binding;Lipoprotein;Nucleotide-binding;Prenylation;Proteomics identification;Reference proteome	GTP binding [GO:0005525]; GTPase activity [GO:0003924]	vesicle-mediated transport [GO:0016192]				Ras-related protein Rab-1A		SUBCELLULAR LOCATION: Membrane {ECO:0000256|ARBA:ARBA00004370}.
A0A287BL93	A0A287BL93	unreviewed	A0A287BL93_PIG	HNRNPM	Proteomics identification;Reference proteome;RNA-binding	RNA binding [GO:0003723]					Heteroous nuclear ribonucleoprotein M
A0A287BMB6	A0A287BMB6	unreviewed	A0A287BMB6_PIG	HNRNPAB	Acetylation;Isopeptide bond;Methylation;Phosphoprotein;Proteomics identification;Reference proteome;RNA-binding;Ubl conjugation	RNA binding [GO:0003723]	positive regulation of macromolecule biosynthetic process [GO:0010557]; regulation of gene expression [GO:0010468]; regulation of RNA metabolic process [GO:0051252]	chromatin [GO:0000785]; cytoplasm [GO:0005737]; nucleoplasm [GO:0005654]			Heteroous nuclear ribonucleoprotein A/B		SUBCELLULAR LOCATION: Cytoplasm {ECO:0000256|ARBA:ARBA00004496}. Nucleus {ECO:0000256|ARBA:ARBA00004123}.
A0A288CFT0	A0A288CFT0	unreviewed	A0A288CFT0_PIG	TPI1	Gluconeogenesis;Glycolysis;Isomerase;Lyase;Proteomics identification;Reference proteome	methylglyoxal synthase activity [GO:0008929]; protein homodimerization activity [GO:0042803]; triose-phosphate isomerase activity [GO:0004807]; ubiquitin protein ligase binding [GO:0031625]	canonical glycolysis [GO:0061621]; gluconeogenesis [GO:0006094]; glyceraldehyde-3-phosphate biosynthetic process [GO:0046166]; glycerol catabolic process [GO:0019563]; glycolytic process [GO:0006096]	cytosol [GO:0005829]			Triosephosphate isomerase (EC 5.3.1.1)
Q29371	Q29371	reviewed	TPIS_PIG	TPI1	Acetylation;Cytoplasm;Gluconeogenesis;Glycolysis;Isomerase;Isopeptide bond;Lyase;Methylation;Nitration;Phosphoprotein;Reference proteome;Ubl conjugation	methylglyoxal synthase activity [GO:0008929]; protein homodimerization activity [GO:0042803]; triose-phosphate isomerase activity [GO:0004807]	gluconeogenesis [GO:0006094]; glyceraldehyde-3-phosphate biosynthetic process [GO:0046166]; glycerol catabolic process [GO:0019563]; glycolytic process [GO:0006096]; methylglyoxal biosynthetic process [GO:0019242]	cytosol [GO:0005829]			Triosephosphate isomerase (TIM) (EC 5.3.1.1) (Methylglyoxal synthase) (EC 4.2.3.3) (Triose-phosphate isomerase)		SUBCELLULAR LOCATION: Cytoplasm {ECO:0000255|PROSITE-ProRule:PRU10127}.
A0A481C216	A0A481C216	unreviewed	A0A481C216_PIG	RUVBL2	ATP-binding;DNA damage;DNA recombination;DNA repair;Helicase;Hydrolase;Nucleotide-binding;Nucleus;Proteomics identification;Reference proteome;Transcription;Transcription regulation	ATP binding [GO:0005524]; ATP hydrolysis activity [GO:0016887]; ATP-dependent activity, acting on DNA [GO:0008094]; helicase activity [GO:0004386]	chromosome organization [GO:0051276]; DNA recombination [GO:0006310]; DNA repair [GO:0006281]	dynein axonemal particle [GO:0120293]; nucleus [GO:0005634]			RuvB-like helicase (EC 3.6.4.12)		SUBCELLULAR LOCATION: Dynein axonemal particle {ECO:0000256|ARBA:ARBA00024190}. Nucleus {ECO:0000256|ARBA:ARBA00004123, ECO:0000256|RuleBase:RU363048}.
A0A4X1SK65	A0A4X1SK65	unreviewed	A0A4X1SK65_PIG	RPS3A	Cytoplasm;Differentiation;Nucleus;Reference proteome;Ribonucleoprotein;Ribosomal protein	structural constituent of ribosome [GO:0003735]	cell differentiation [GO:0030154]; translation [GO:0006412]	cytosolic small ribosomal subunit [GO:0022627]; nucleolus [GO:0005730]			Small ribosomal subunit protein eS1		SUBCELLULAR LOCATION: Cytoplasm {ECO:0000256|HAMAP-Rule:MF_03122}. Nucleus {ECO:0000256|HAMAP-Rule:MF_03122}. Nucleus, nucleolus {ECO:0000256|ARBA:ARBA00004604}. Note=Localized in cytoplasmic mRNP granules containing untranslated mRNAs. {ECO:0000256|HAMAP-Rule:MF_03122}.
A0A4X1T0H0	A0A4X1T0H0	unreviewed	A0A4X1T0H0_PIG	RPL10A	Acetylation;Cytoplasm;Isopeptide bond;Phosphoprotein;Reference proteome;Ribonucleoprotein;Ribosomal protein;Ubl conjugation	RNA binding [GO:0003723]; structural constituent of ribosome [GO:0003735]	translation [GO:0006412]	cytoplasm [GO:0005737]; large ribosomal subunit [GO:0015934]			Ribosomal protein		SUBCELLULAR LOCATION: Cytoplasm {ECO:0000256|ARBA:ARBA00004496}.
P53027	P53027	reviewed	RL10A_PIG	RPL10A	Acetylation;Cytoplasm;Isopeptide bond;Phosphoprotein;Reference proteome;Ribonucleoprotein;Ribosomal protein;Ubl conjugation	RNA binding [GO:0003723]		cytosolic large ribosomal subunit [GO:0022625]			Large ribosomal subunit protein uL1 (60S ribosomal protein L10a)		SUBCELLULAR LOCATION: Cytoplasm {ECO:0000250|UniProtKB:P62906}.
A0A4X1TP11	A0A4X1TP11	unreviewed	A0A4X1TP11_PIG	HNRNPH3	Reference proteome	RNA binding [GO:0003723]	epithelial cell differentiation [GO:0030855]	nucleoplasm [GO:0005654]			Heteroous nuclear ribonucleoprotein H3
A0A4X1U0L4	A0A4X1U0L4	unreviewed	A0A4X1U0L4_PIG	RPA2	DNA replication;DNA-binding;Nucleus;Proteomics identification;Reference proteome	DNA binding [GO:0003677]	DNA recombination [GO:0006310]; DNA repair [GO:0006281]; DNA replication [GO:0006260]	nucleus [GO:0005634]			Replication factor A protein 2		SUBCELLULAR LOCATION: Nucleus {ECO:0000256|ARBA:ARBA00004123}.
A0A4X1U700	A0A4X1U700	unreviewed	A0A4X1U700_PIG	RPL12	Acetylation;Cytoplasm;Isopeptide bond;Phosphoprotein;Reference proteome;Ribonucleoprotein;Ribosomal protein;Ubl conjugation	structural constituent of ribosome [GO:0003735]	translation [GO:0006412]	cytoplasm [GO:0005737]; ribonucleoprotein complex [GO:1990904]; ribosome [GO:0005840]			Large ribosomal subunit protein uL11 (60S ribosomal protein L12)		SUBCELLULAR LOCATION: Cytoplasm {ECO:0000256|ARBA:ARBA00004496}.
I3LBH4	I3LBH4	unreviewed	I3LBH4_PIG		Acetylation;Cytoplasm;Isopeptide bond;Phosphoprotein;Reference proteome;Ribonucleoprotein;Ribosomal protein;Ubl conjugation	large ribosomal subunit rRNA binding [GO:0070180]; structural constituent of ribosome [GO:0003735]	translation [GO:0006412]	cytosolic large ribosomal subunit [GO:0022625]			Large ribosomal subunit protein uL11 (60S ribosomal protein L12)		SUBCELLULAR LOCATION: Cytoplasm {ECO:0000256|ARBA:ARBA00004496}.
A0A4X1UMQ6	A0A4X1UMQ6	unreviewed	A0A4X1UMQ6_PIG	RPL37A	Reference proteome;Ribonucleoprotein;Ribosomal protein	structural constituent of ribosome [GO:0003735]	translation [GO:0006412]	cytosolic large ribosomal subunit [GO:0022625]			Ribosomal protein L37a
A0A4X1UTE2	A0A4X1UTE2	unreviewed	A0A4X1UTE2_PIG	HNRNPK	Acetylation;Activator;Cell junction;Cell projection;DNA-binding;Glycoprotein;Isopeptide bond;Methylation;mRNA processing;mRNA splicing;Nucleus;Phosphoprotein;Reference proteome;Repeat;Repressor;Ribonucleoprotein;RNA-binding;Spliceosome;Transcription;Transcription regulation;Ubl conjugation	DNA binding [GO:0003677]; identical protein binding [GO:0042802]; protein domain specific binding [GO:0019904]; RNA binding [GO:0003723]	negative regulation of apoptotic process [GO:0043066]; negative regulation of DNA-templated transcription [GO:0045892]; negative regulation of mRNA splicing, via spliceosome [GO:0048025]; positive regulation of low-density lipoprotein receptor activity [GO:1905599]; positive regulation of receptor-mediated endocytosis [GO:0048260]; positive regulation of transcription by RNA polymerase II [GO:004…	anchoring junction [GO:0070161]; catalytic step 2 spliceosome [GO:0071013]; chromatin [GO:0000785]; cytoplasmic stress granule [GO:0010494]; nucleoplasm [GO:0005654]; podosome [GO:0002102]			Heterogeneous nuclear ribonucleoprotein K		SUBCELLULAR LOCATION: Cell projection, podosome {ECO:0000256|ARBA:ARBA00004188}. Cytoplasm {ECO:0000256|ARBA:ARBA00004496}. Nucleus, nucleoplasm {ECO:0000256|ARBA:ARBA00004642}.
A0A4X1UWJ9	A0A4X1UWJ9	unreviewed	A0A4X1UWJ9_PIG	HSPA4	Acetylation;ATP-binding;Methylation;Nucleotide-binding;Reference proteome;Stress response	ATP binding [GO:0005524]; ATP-dependent protein folding chaperone [GO:0140662]	chaperone-mediated protein complex assembly [GO:0051131]; protein insertion into mitochondrial outer membrane [GO:0045040]	cytosol [GO:0005829]; extracellular exosome [GO:0070062]; mitochondrion [GO:0005739]			Heat shock 70 kDa protein 4		SUBCELLULAR LOCATION: Cytoplasm {ECO:0000256|ARBA:ARBA00004496}.
A0A4X1VC39	A0A4X1VC39	unreviewed	A0A4X1VC39_PIG	KPNA4	Protein transport;Reference proteome;Repeat;Transport	nuclear import signal receptor activity [GO:0061608]; nuclear localization sequence binding [GO:0008139]	dopamine secretion [GO:0014046]; gene expression [GO:0010467]; NLS-bearing protein import into nucleus [GO:0006607]	cytoplasm [GO:0005737]; NLS-dependent protein nuclear import complex [GO:0042564]; nuclear membrane [GO:0031965]; nuclear pore [GO:0005643]; nucleoplasm [GO:0005654]			Importin subunit alpha
A0A4X1VEP2	A0A4X1VEP2	unreviewed	A0A4X1VEP2_PIG	SYNCRIP	Reference proteome;RNA-binding	RNA binding [GO:0003723]	cellular response to type II interferon [GO:0071346]; CRD-mediated mRNA stabilization [GO:0070934]; negative regulation of nuclear-transcribed mRNA catabolic process, deadenylation-dependent decay [GO:1900152]; negative regulation of translation [GO:0017148]; positive regulation of cytoplasmic translation [GO:2000767]	catalytic step 2 spliceosome [GO:0071013]; CRD-mediated mRNA stability complex [GO:0070937]; GAIT complex [GO:0097452]; mCRD-mediated mRNA stability complex [GO:0106002]			Synaptotagmin binding cytoplasmic RNA interacting protein		SUBCELLULAR LOCATION: Cytoplasm {ECO:0000256|ARBA:ARBA00004496}.
A0A4X1W1R6	A0A4X1W1R6	unreviewed	A0A4X1W1R6_PIG	SND1	Acetylation;Cytoplasm;Endonuclease;Hydrolase;Isopeptide bond;Nuclease;Phosphoprotein;Reference proteome;Transcription;Transcription regulation;Ubl conjugation	endonuclease activity, active with either ribo- or deoxyribonucleic acids and producing 3'-phosphomonoesters [GO:0016894]; RISC complex binding [GO:1905172]; RNA binding [GO:0003723]; RNA endonuclease activity [GO:0004521]	miRNA catabolic process [GO:0010587]; mRNA catabolic process [GO:0006402]; regulation of cell cycle process [GO:0010564]; regulatory ncRNA-mediated gene silencing [GO:0031047]	cytosol [GO:0005829]; dense body [GO:0097433]; melanosome [GO:0042470]; nucleus [GO:0005634]; RNAi effector complex [GO:0031332]			Staphylococcal nuclease domain-containing protein (EC 3.1.31.1)		SUBCELLULAR LOCATION: Cytoplasm {ECO:0000256|ARBA:ARBA00004496, ECO:0000256|PIRNR:PIRNR017179}. Melanosome {ECO:0000256|ARBA:ARBA00004223}. Nucleus {ECO:0000256|ARBA:ARBA00004123}.
A0A4X1WBL9	A0A4X1WBL9	unreviewed	A0A4X1WBL9_PIG	CCT4	ATP-binding;Chaperone;Nucleotide-binding;Reference proteome	ATP binding [GO:0005524]; ATP hydrolysis activity [GO:0016887]; ATP-dependent protein folding chaperone [GO:0140662]; unfolded protein binding [GO:0051082]	binding of sperm to zona pellucida [GO:0007339]; chaperone mediated protein folding independent of cofactor [GO:0051086]; positive regulation of telomerase RNA localization to Cajal body [GO:1904874]; positive regulation of telomere maintenance via telomerase [GO:0032212]; protein stabilization [GO:0050821]; scaRNA localization to Cajal body [GO:0090666]	cell body [GO:0044297]; centrosome [GO:0005813]; chaperonin-containing T-complex [GO:0005832]; microtubule [GO:0005874]; nucleoplasm [GO:0005654]; zona pellucida receptor complex [GO:0002199]			T-complex protein 1 subunit delta		SUBCELLULAR LOCATION: Cytoplasm {ECO:0000256|ARBA:ARBA00004496}.
A0A5G2QES1	A0A5G2QES1	unreviewed	A0A5G2QES1_PIG	NPEPPS	Aminopeptidase;Hydrolase;Membrane;Metal-binding;Metalloprotease;Protease;Proteomics identification;Reference proteome;Signal-anchor;Transmembrane;Transmembrane helix;Zinc	aminopeptidase activity [GO:0004177]; metallopeptidase activity [GO:0008237]; zinc ion binding [GO:0008270]	proteolysis [GO:0006508]	membrane [GO:0016020]			Aminopeptidase (EC 3.4.11.-)		SUBCELLULAR LOCATION: Membrane {ECO:0000256|ARBA:ARBA00004606}; Single-pass type II membrane protein {ECO:0000256|ARBA:ARBA00004606}.
A0A5G2QUU1	A0A5G2QUU1	unreviewed	A0A5G2QUU1_PIG	FGG	Blood coagulation;Coiled coil;Disulfide bond;Hemostasis;Proteomics identification;Reference proteome;Secreted;Signal	cell adhesion molecule binding [GO:0050839]; signaling receptor binding [GO:0005102]; structural molecule activity [GO:0005198]	blood coagulation, fibrin clot formation [GO:0072378]; cell-matrix adhesion [GO:0007160]; fibrinolysis [GO:0042730]; negative regulation of endothelial cell apoptotic process [GO:2000352]; negative regulation of extrinsic apoptotic signaling pathway via death domain receptors [GO:1902042]; plasminogen activation [GO:0031639]; platelet aggregation [GO:0070527]; positive regulation of ERK1 and ERK2…	external side of plasma membrane [GO:0009897]; fibrinogen complex [GO:0005577]; platelet alpha granule [GO:0031091]			Fibrinogen gamma chain		SUBCELLULAR LOCATION: Secreted {ECO:0000256|ARBA:ARBA00004613}.
A0A5G2RAG2	A0A5G2RAG2	unreviewed	A0A5G2RAG2_PIG	DSTN	Acetylation;Actin-binding;Phosphoprotein;Reference proteome	actin binding [GO:0003779]	actin filament depolymerization [GO:0030042]	actin cytoskeleton [GO:0015629]			Destrin (Actin-depolymerizing factor)
P60982	P60982	reviewed	DEST_PIG	DSTN DSN	3D-structure;Acetylation;Actin-binding;Direct protein sequencing;Phosphoprotein;Reference proteome;Ubl conjugation	actin filament binding [GO:0051015]	actin filament fragmentation [GO:0030043]; actin filament severing [GO:0051014]; positive regulation of actin filament depolymerization [GO:0030836]	actin cytoskeleton [GO:0015629]; cortical actin cytoskeleton [GO:0030864]; cytoplasm [GO:0005737]		TISSUE SPECIFICITY: Widely distributed in various tissues.	Destrin (Actin-depolymerizing factor) (ADF)
A0A5G2RDZ2	A0A5G2RDZ2	unreviewed	A0A5G2RDZ2_PIG	SLC25A6	Antiport;Membrane;Reference proteome;Repeat;Transmembrane;Transmembrane helix;Transport	ATP:ADP antiporter activity [GO:0005471]	mitochondrial ADP transmembrane transport [GO:0140021]; mitochondrial ATP transmembrane transport [GO:1990544]	mitochondrial inner membrane [GO:0005743]			ADP/ATP translocase (ADP,ATP carrier protein)		SUBCELLULAR LOCATION: Membrane {ECO:0000256|ARBA:ARBA00004141, ECO:0000256|RuleBase:RU368008}; Multi-pass membrane protein {ECO:0000256|ARBA:ARBA00004141, ECO:0000256|RuleBase:RU368008}.		TRANSMEM 211..231; /note="Helical"; /evidence="ECO:0000256|RuleBase:RU368008"
Q6QRN9	Q6QRN9	reviewed	ADT3_PIG	SLC25A6 AAC3 ANT3	Acetylation;Antiport;Apoptosis;Membrane;Methylation;Mitochondrion;Mitochondrion inner membrane;Reference proteome;Repeat;Transmembrane;Transmembrane helix;Transport	ATP:ADP antiporter activity [GO:0005471]	apoptotic process [GO:0006915]; mitochondrial ADP transmembrane transport [GO:0140021]; mitochondrial ATP transmembrane transport [GO:1990544]; negative regulation of mitochondrial outer membrane permeabilization involved in apoptotic signaling pathway [GO:1901029]	membrane [GO:0016020]; mitochondrial inner membrane [GO:0005743]			ADP/ATP translocase 3 (ADP,ATP carrier protein 3) (Adenine nucleotide translocator 3) (ANT 3) (Solute carrier family 25 member 6) [Cleaved into: ADP/ATP translocase 3, N-terminally processed]		SUBCELLULAR LOCATION: Mitochondrion inner membrane {ECO:0000250|UniProtKB:P02722}; Multi-pass membrane protein {ECO:0000255}. Membrane {ECO:0000250|UniProtKB:P12236}; Multi-pass membrane protein {ECO:0000255}. Note=The complex formed with ARL2BP, ARL2 and SLC25A6/ANT3 is expressed in mitochondria (By similarity). May localize to non-mitochondrial membranes (By similarity). {ECO:0000250|UniProtKB:…	TOPO_DOM 1..7; /note="Mitochondrial intermembrane"; /evidence="ECO:0000305"; TOPO_DOM 38..74; /note="Mitochondrial matrix"; /evidence="ECO:0000305"; TOPO_DOM 100..109; /note="Mitochondrial intermembrane"; /evidence="ECO:0000305"; TOPO_DOM 131..178; /note="Mitochondrial matrix"; /evidence="ECO:0000305"; TOPO_DOM 200..210; /note="Mitochondrial intermembrane"; /evidence="ECO:0000305"; TOPO_DOM 232..…	TRANSMEM 8..37; /note="Helical; Name=1"; /evidence="ECO:0000250|UniProtKB:P02722"; TRANSMEM 75..99; /note="Helical; Name=2"; /evidence="ECO:0000250|UniProtKB:P02722"; TRANSMEM 110..130; /note="Helical; Name=3"; /evidence="ECO:0000250|UniProtKB:P02722"; TRANSMEM 179..199; /note="Helical; Name=4"; /evidence="ECO:0000250|UniProtKB:P02722"; TRANSMEM 211..231; /note="Helical; Name=5"; /evidence="ECO:0…
A0A5K1U589	A0A5K1U589	unreviewed	A0A5K1U589_PIG	UBA1	Acetylation;ATP-binding;Ligase;Mitochondrion;Nucleotide-binding;Proteomics identification;Reference proteome;Repeat;Ubl conjugation pathway	ATP binding [GO:0005524]; ubiquitin activating enzyme activity [GO:0004839]	DNA damage response [GO:0006974]; protein ubiquitination [GO:0016567]; ubiquitin-dependent protein catabolic process [GO:0006511]	cytoplasm [GO:0005737]; cytosol [GO:0005829]; desmosome [GO:0030057]; endosome membrane [GO:0010008]; heterochromatin [GO:0000792]; lysosomal membrane [GO:0005765]; mitochondrion [GO:0005739]; nucleoplasm [GO:0005654]; nucleus [GO:0005634]; rough endoplasmic reticulum membrane [GO:0030867]			Ubiquitin-like modifier-activating enzyme 1 (EC 6.2.1.45) (Ubiquitin-activating enzyme E1)		SUBCELLULAR LOCATION: Cytoplasm {ECO:0000256|ARBA:ARBA00004496}. Mitochondrion {ECO:0000256|ARBA:ARBA00004173}. Nucleus {ECO:0000256|ARBA:ARBA00004123}.
A0A8D0X235	A0A8D0X235	unreviewed	A0A8D0X235_PIG	PA2G4	Reference proteome						Uncharacterized protein
A0A8D0ZUT5	A0A8D0ZUT5	unreviewed	A0A8D0ZUT5_PIG	TUBAL3	Cytoplasm;Cytoskeleton;GTP-binding;Hydrolase;Microtubule;Nucleotide-binding;Reference proteome	GTP binding [GO:0005525]; hydrolase activity [GO:0016787]; structural constituent of cytoskeleton [GO:0005200]	microtubule-based process [GO:0007017]	cytoplasm [GO:0005737]; microtubule [GO:0005874]			Tubulin alpha chain		SUBCELLULAR LOCATION: Cytoplasm, cytoskeleton {ECO:0000256|ARBA:ARBA00004245}.
A0A8D1IV93	A0A8D1IV93	unreviewed	A0A8D1IV93_PIG	IQGAP1	Reference proteome	calcium ion binding [GO:0005509]; calmodulin binding [GO:0005516]; MAP-kinase scaffold activity [GO:0005078]; phosphatidylinositol-3,4,5-trisphosphate binding [GO:0005547]; protein domain specific binding [GO:0019904]; protein kinase binding [GO:0019901]; protein phosphatase binding [GO:0019903]; protein serine/threonine kinase activator activity [GO:0043539]; S100 protein binding [GO:0044548]; s…	caveola assembly [GO:0070836]; cellular response to calcium ion [GO:0071277]; cellular response to epidermal growth factor stimulus [GO:0071364]; cellular response to platelet-derived growth factor stimulus [GO:0036120]; epidermal growth factor receptor signaling pathway [GO:0007173]; fibroblast growth factor receptor signaling pathway [GO:0008543]; fibroblast migration [GO:0010761]; negative reg…	apical plasma membrane [GO:0016324]; basolateral plasma membrane [GO:0016323]; cell-cell junction [GO:0005911]; cortical actin cytoskeleton [GO:0030864]; cytoplasmic ribonucleoprotein granule [GO:0036464]; cytoplasmic side of plasma membrane [GO:0009898]; focal adhesion [GO:0005925]; lateral plasma membrane [GO:0016328]; microtubule [GO:0005874]; midbody [GO:0030496]; neuron projection [GO:004300…			IQ motif containing GTPase activating protein 1
A0A8W4FAT6	A0A8W4FAT6	unreviewed	A0A8W4FAT6_PIG	PCBP1	Proteomics identification;Reference proteome;Repeat;RNA-binding	DNA-binding transcription factor activity, RNA polymerase II-specific [GO:0000981]; mRNA binding [GO:0003729]; sequence-specific single stranded DNA binding [GO:0098847]	positive regulation of transcription by RNA polymerase II [GO:0045944]; viral RNA genome replication [GO:0039694]	cytoplasmic ribonucleoprotein granule [GO:0036464]; cytosol [GO:0005829]; nuclear speck [GO:0016607]			Poly(rC) binding protein 1
A0A8W4FC34	A0A8W4FC34	unreviewed	A0A8W4FC34_PIG	NCL	DNA-binding;Methylation;Nucleus;Phosphoprotein;Proteomics identification;Reference proteome;Repeat;RNA-binding	DNA topoisomerase binding [GO:0044547]; identical protein binding [GO:0042802]; insulin receptor substrate binding [GO:0043560]; mRNA 5'-UTR binding [GO:0048027]; PH domain binding [GO:0042731]; telomeric DNA binding [GO:0042162]	angiogenesis [GO:0001525]; cellular response to epidermal growth factor stimulus [GO:0071364]; cellular response to leukemia inhibitory factor [GO:1990830]; negative regulation of insulin receptor signaling pathway [GO:0046627]; negative regulation of translation [GO:0017148]; positive regulation of transcription by RNA polymerase II [GO:0045944]; positive regulation of transcription of nucleolar…	cell cortex [GO:0005938]; chromosome [GO:0005694]; cornified envelope [GO:0001533]; cytoplasmic ribonucleoprotein granule [GO:0036464]; nucleolus [GO:0005730]; nucleoplasm [GO:0005654]; ribonucleoprotein complex [GO:1990904]			Nucleolin		SUBCELLULAR LOCATION: Nucleus, nucleolus {ECO:0000256|ARBA:ARBA00004604}.
A0A8W4FFA0	A0A8W4FFA0	unreviewed	A0A8W4FFA0_PIG	LSM12	Proteomics identification;Reference proteome	RNA binding [GO:0003723]		cytoplasm [GO:0005737]			LSM12 homolog
A0A8W4FH92	A0A8W4FH92	unreviewed	A0A8W4FH92_PIG	CAPZA1	Actin capping;Actin-binding;Cytoplasm;Cytoskeleton;Reference proteome	actin binding [GO:0003779]	barbed-end actin filament capping [GO:0051016]; cell junction assembly [GO:0034329]	F-actin capping protein complex [GO:0008290]; WASH complex [GO:0071203]			F-actin-capping protein subunit alpha		SUBCELLULAR LOCATION: Cytoplasm, cytoskeleton {ECO:0000256|ARBA:ARBA00004245}.
A0PFK5	A0PFK5	reviewed	CAZA1_PIG	CAPZA1 Capza CP alpha1	3D-structure;Acetylation;Actin capping;Actin-binding;Cytoplasm;Cytoskeleton;Phosphoprotein;Reference proteome	actin binding [GO:0003779]	barbed-end actin filament capping [GO:0051016]	cytoplasm [GO:0005737]; F-actin capping protein complex [GO:0008290]			F-actin-capping protein subunit alpha-1		SUBCELLULAR LOCATION: Cytoplasm, cytoskeleton {ECO:0000305|PubMed:36071160}.
A0A8W4FR49	A0A8W4FR49	unreviewed	A0A8W4FR49_PIG	PSMC3	ATP-binding;Nucleotide-binding;Proteasome;Proteomics identification;Reference proteome	ATP binding [GO:0005524]; ATP hydrolysis activity [GO:0016887]		cytoplasm [GO:0005737]; nucleus [GO:0005634]; proteasome complex [GO:0000502]			Proteasome 26S subunit, ATPase 3		SUBCELLULAR LOCATION: Cytoplasm {ECO:0000256|ARBA:ARBA00004496}. Nucleus {ECO:0000256|ARBA:ARBA00004123}.
F1RFY1	F1RFY1	unreviewed	F1RFY1_PIG	PFN1	Actin-binding;Cytoplasm;Cytoskeleton;Proteomics identification;Reference proteome	actin binding [GO:0003779]	actin cytoskeleton organization [GO:0030036]; positive regulation of actin filament bundle assembly [GO:0032233]; regulation of actin filament polymerization [GO:0030833]	cytoplasm [GO:0005737]			Profilin		SUBCELLULAR LOCATION: Cytoplasm, cytoskeleton {ECO:0000256|ARBA:ARBA00004245}.
F1RI39	F1RI39	unreviewed	F1RI39_PIG	ACTN4	Actin-binding;Calcium;Cell junction;Coiled coil;Metal-binding;Protein transport;Proteomics identification;Reference proteome;Repeat;Transport	actin filament binding [GO:0051015]; calcium ion binding [GO:0005509]; chromatin DNA binding [GO:0031490]; nuclear receptor coactivator activity [GO:0030374]; nuclear retinoic acid receptor binding [GO:0042974]; nucleoside binding [GO:0001882]; protein homodimerization activity [GO:0042803]; RNA polymerase II transcription regulatory region sequence-specific DNA binding [GO:0000977]; transmembran…	negative regulation of substrate adhesion-dependent cell spreading [GO:1900025]; peroxisome proliferator activated receptor signaling pathway [GO:0035357]; positive regulation of cell migration [GO:0030335]; positive regulation of non-canonical NF-kappaB signal transduction [GO:1901224]; positive regulation of transcription by RNA polymerase II [GO:0045944]; retinoic acid receptor signaling pathw…	anchoring junction [GO:0070161]; nucleus [GO:0005634]; perinuclear region of cytoplasm [GO:0048471]; postsynaptic actin cytoskeleton [GO:0098871]; ribonucleoprotein complex [GO:1990904]; stress fiber [GO:0001725]			Alpha-actinin-4 (Non-muscle alpha-actinin 4)		SUBCELLULAR LOCATION: Cell junction {ECO:0000256|ARBA:ARBA00004282}. Cytoplasm, cytoskeleton, stress fiber {ECO:0000256|ARBA:ARBA00004529}. Cytoplasm, perinuclear region {ECO:0000256|ARBA:ARBA00004556}. Nucleus {ECO:0000256|ARBA:ARBA00004123}.
F1RKM0	F1RKM0	unreviewed	F1RKM0_PIG	LMNB1	Coiled coil;Intermediate filament;Lipoprotein;Methylation;Prenylation;Proteomics identification;Reference proteome	phospholipase binding [GO:0043274]; sequence-specific double-stranded DNA binding [GO:1990837]; structural constituent of cytoskeleton [GO:0005200]; structural constituent of nuclear lamina [GO:0160123]	heterochromatin formation [GO:0031507]; nuclear envelope organization [GO:0006998]; nuclear migration [GO:0007097]; nuclear pore localization [GO:0051664]; protein localization to nuclear envelope [GO:0090435]	lamin filament [GO:0005638]; nuclear envelope [GO:0005635]; nuclear inner membrane [GO:0005637]; nuclear lamina [GO:0005652]; nuclear matrix [GO:0016363]; nucleoplasm [GO:0005654]			Lamin B1 (Lamin-B1 isoform 1)		SUBCELLULAR LOCATION: Nucleus lamina {ECO:0000256|ARBA:ARBA00024186}.
F1RPH0	F1RPH0	unreviewed	F1RPH0_PIG	PGK1	Acetylation;ATP-binding;Glycolysis;Hydroxylation;Kinase;Nucleotide-binding;Phosphoprotein;Proteomics identification;Reference proteome;Transferase	ADP binding [GO:0043531]; ATP binding [GO:0005524]; phosphoglycerate kinase activity [GO:0004618]; protein-disulfide reductase (NAD(P)H) activity [GO:0047134]	canonical glycolysis [GO:0061621]; cellular response to hypoxia [GO:0071456]; epithelial cell differentiation [GO:0030855]; gluconeogenesis [GO:0006094]; glycolytic process [GO:0006096]; negative regulation of angiogenesis [GO:0016525]; phosphorylation [GO:0016310]; plasminogen activation [GO:0031639]	cytosol [GO:0005829]; extracellular space [GO:0005615]; membrane raft [GO:0045121]			Phosphoglycerate kinase (EC 2.7.2.3)		SUBCELLULAR LOCATION: Cytoplasm {ECO:0000256|ARBA:ARBA00004496}.
Q7SIB7	Q7SIB7	reviewed	PGK1_PIG	PGK1	3D-structure;Acetylation;ATP-binding;Cytoplasm;Glycolysis;Hydroxylation;Kinase;Nucleotide-binding;Phosphoprotein;Reference proteome;Transferase	ADP binding [GO:0043531]; ATP binding [GO:0005524]; phosphoglycerate kinase activity [GO:0004618]	gluconeogenesis [GO:0006094]; glycolytic process [GO:0006096]; phosphorylation [GO:0016310]	cytosol [GO:0005829]			Phosphoglycerate kinase 1 (EC 2.7.2.3)		SUBCELLULAR LOCATION: Cytoplasm.
F1RR69	F1RR69	unreviewed	F1RR69_PIG	SET	Membrane;Proteomics identification;Reference proteome;Transmembrane;Transmembrane helix		nucleosome assembly [GO:0006334]	membrane [GO:0016020]; nucleus [GO:0005634]			SET nuclear proto-onco				TRANSMEM 219..241; /note="Helical"; /evidence="ECO:0000256|SAM:Phobius"; TRANSMEM 300..320; /note="Helical"; /evidence="ECO:0000256|SAM:Phobius"
F1RUJ9	F1RUJ9	unreviewed	F1RUJ9_PIG	GSPT2	GTP-binding;Nucleotide-binding;Reference proteome	GTP binding [GO:0005525]; GTPase activity [GO:0003924]; translation release factor activity [GO:0003747]	translation [GO:0006412]	translation release factor complex [GO:0018444]			G1 to S phase transition 2
I3LNK5	I3LNK5	unreviewed	I3LNK5_PIG	GSPT1	GTP-binding;Nucleotide-binding;Proteomics identification;Reference proteome	GTP binding [GO:0005525]; GTPase activity [GO:0003924]; translation release factor activity [GO:0003747]	protein methylation [GO:0006479]; regulation of translational termination [GO:0006449]; translation [GO:0006412]	cytosolic ribosome [GO:0022626]; translation release factor complex [GO:0018444]			Eukaryotic peptide chain release factor GTP-binding subunit ERF3A isoform 1 (G1 to S phase transition 1)
F1RX66	F1RX66	unreviewed	F1RX66_PIG	GSR	Cytoplasm;FAD;Flavoprotein;NAD;NADP;Nucleotide-binding;Oxidoreductase;Proteomics identification;Redox-active center;Reference proteome	flavin adenine dinucleotide binding [GO:0050660]; glutathione-disulfide reductase (NADPH) activity [GO:0004362]; NADP binding [GO:0050661]	cell redox homeostasis [GO:0045454]; cellular response to oxidative stress [GO:0034599]; glutathione metabolic process [GO:0006749]	cytosol [GO:0005829]; external side of plasma membrane [GO:0009897]; mitochondrion [GO:0005739]			Glutathione reductase (EC 1.8.1.7)		SUBCELLULAR LOCATION: Cytoplasm {ECO:0000256|RuleBase:RU365016}.
F1S2F6	Q9MZ15	reviewed	VDAC2_PIG	VDAC2	3D-structure;Acetylation;ATP-binding;Ion transport;Isopeptide bond;Lipid transport;Lipid-binding;Membrane;Mitochondrion;Mitochondrion outer membrane;NAD;Nucleotide-binding;Phosphoprotein;Porin;Reference proteome;Transmembrane;Transmembrane beta strand;Transport;Ubl conjugation	ATP binding [GO:0005524]; ceramide binding [GO:0097001]; cholesterol binding [GO:0015485]; oxysterol binding [GO:0008142]; phosphatidylcholine binding [GO:0031210]; porin activity [GO:0015288]; voltage-gated monoatomic anion channel activity [GO:0008308]	lipid transport [GO:0006869]; mitochondrial outer membrane permeabilization [GO:0097345]	membrane [GO:0016020]; mitochondrial outer membrane [GO:0005741]; mitochondrion [GO:0005739]; pore complex [GO:0046930]; sperm midpiece [GO:0097225]			Voltage-dependent anion-selective channel protein 2 (VDAC-2)		SUBCELLULAR LOCATION: Mitochondrion outer membrane {ECO:0000250|UniProtKB:P45880}. Membrane {ECO:0000250|UniProtKB:P45880}. Note=May localize to non-mitochondrial membranes. {ECO:0000250|UniProtKB:P45880}.		TRANSMEM 37..46; /note="Beta stranded"; /evidence="ECO:0000250|UniProtKB:P21796"; TRANSMEM 50..58; /note="Beta stranded"; /evidence="ECO:0000250|UniProtKB:P21796"; TRANSMEM 65..75; /note="Beta stranded"; /evidence="ECO:0000250|UniProtKB:P21796"; TRANSMEM 80..87; /note="Beta stranded"; /evidence="ECO:0000250|UniProtKB:P21796"; TRANSMEM 91..100; /note="Beta stranded"; /evidence="ECO:0000250|UniProt…
Q9MZ15	Q9MZ15	reviewed	VDAC2_PIG	VDAC2	3D-structure;Acetylation;ATP-binding;Ion transport;Isopeptide bond;Lipid transport;Lipid-binding;Membrane;Mitochondrion;Mitochondrion outer membrane;NAD;Nucleotide-binding;Phosphoprotein;Porin;Reference proteome;Transmembrane;Transmembrane beta strand;Transport;Ubl conjugation	ATP binding [GO:0005524]; ceramide binding [GO:0097001]; cholesterol binding [GO:0015485]; oxysterol binding [GO:0008142]; phosphatidylcholine binding [GO:0031210]; porin activity [GO:0015288]; voltage-gated monoatomic anion channel activity [GO:0008308]	lipid transport [GO:0006869]; mitochondrial outer membrane permeabilization [GO:0097345]	membrane [GO:0016020]; mitochondrial outer membrane [GO:0005741]; mitochondrion [GO:0005739]; pore complex [GO:0046930]; sperm midpiece [GO:0097225]			Voltage-dependent anion-selective channel protein 2 (VDAC-2)		SUBCELLULAR LOCATION: Mitochondrion outer membrane {ECO:0000250|UniProtKB:P45880}. Membrane {ECO:0000250|UniProtKB:P45880}. Note=May localize to non-mitochondrial membranes. {ECO:0000250|UniProtKB:P45880}.		TRANSMEM 37..46; /note="Beta stranded"; /evidence="ECO:0000250|UniProtKB:P21796"; TRANSMEM 50..58; /note="Beta stranded"; /evidence="ECO:0000250|UniProtKB:P21796"; TRANSMEM 65..75; /note="Beta stranded"; /evidence="ECO:0000250|UniProtKB:P21796"; TRANSMEM 80..87; /note="Beta stranded"; /evidence="ECO:0000250|UniProtKB:P21796"; TRANSMEM 91..100; /note="Beta stranded"; /evidence="ECO:0000250|UniProt…
F1SDG0	F1SDG0	unreviewed	F1SDG0_PIG	SF3B4	Nucleus;Proteomics identification;Reference proteome;RNA-binding	RNA binding [GO:0003723]; splicing factor binding [GO:1990935]	mRNA splicing, via spliceosome [GO:0000398]; positive regulation of mRNA splicing, via spliceosome [GO:0048026]	U12-type spliceosomal complex [GO:0005689]; U2 snRNP [GO:0005686]; U2-type precatalytic spliceosome [GO:0071005]			Splicing factor 3b subunit 4		SUBCELLULAR LOCATION: Nucleus {ECO:0000256|ARBA:ARBA00004123}.
F1SLC2	F1SLC2	unreviewed	F1SLC2_PIG	TOMM22	Membrane;Mitochondrion;Mitochondrion outer membrane;Protein transport;Proteomics identification;Receptor;Reference proteome;Translocation;Transmembrane;Transmembrane helix;Transport		intracellular protein transport [GO:0006886]	mitochondrial outer membrane [GO:0005741]			Mitochondrial import receptor subunit TOM22 homolog (Translocase of outer membrane 22 kDa subunit homolog)		SUBCELLULAR LOCATION: Mitochondrion outer membrane {ECO:0000256|ARBA:ARBA00004572}; Single-pass membrane protein {ECO:0000256|ARBA:ARBA00004572}.		TRANSMEM 82..100; /note="Helical"; /evidence="ECO:0000256|SAM:Phobius"
F1SPM6	F1SPM6	unreviewed	F1SPM6_PIG	GFPT1	Glutamine amidotransferase;Proteomics identification;Reference proteome;Repeat;Transferase	carbohydrate derivative binding [GO:0097367]; glutamine-fructose-6-phosphate transaminase (isomerizing) activity [GO:0004360]	glutamine metabolic process [GO:0006541]; UDP-N-acetylglucosamine biosynthetic process [GO:0006048]				glutamine--fructose-6-phosphate transaminase (isomerizing) (EC 2.6.1.16)
F1SQW0	F1SQW0	unreviewed	F1SQW0_PIG	PAK2	Allosteric enzyme;ATP-binding;Kinase;Nucleotide-binding;Proteomics identification;Reference proteome;Serine/threonine-protein kinase;Transferase	ATP binding [GO:0005524]; histone H2AS1 kinase activity [GO:0044024]; identical protein binding [GO:0042802]; protein kinase binding [GO:0019901]; protein serine/threonine kinase activity [GO:0004674]; protein tyrosine kinase activator activity [GO:0030296]; small GTPase binding [GO:0031267]	adherens junction assembly [GO:0034333]; bicellular tight junction assembly [GO:0070830]; cellular response to organic cyclic compound [GO:0071407]; dendritic spine development [GO:0060996]; intracellular signal transduction [GO:0035556]; negative regulation of cysteine-type endopeptidase activity involved in execution phase of apoptosis [GO:2001271]; negative regulation of stress fiber assembly …	cell-cell junction [GO:0005911]; cytoplasm [GO:0005737]; cytosol [GO:0005829]; glutamatergic synapse [GO:0098978]; nucleus [GO:0005634]; postsynaptic density [GO:0014069]			non-specific serine/threonine protein kinase (EC 2.7.11.1)
F2Z5K2	F2Z5K2	unreviewed	F2Z5K2_PIG	PSMA5	Cytoplasm;Nucleus;Proteasome;Proteomics identification;Reference proteome		proteasome-mediated ubiquitin-dependent protein catabolic process [GO:0043161]	cytosol [GO:0005829]; nucleus [GO:0005634]; proteasome core complex, alpha-subunit complex [GO:0019773]			Proteasome subunit alpha type		SUBCELLULAR LOCATION: Cytoplasm {ECO:0000256|RuleBase:RU000551}. Nucleus {ECO:0000256|RuleBase:RU000551}.
I3L9J4	I3L9J4	unreviewed	I3L9J4_PIG	CCT6A	Acetylation;ATP-binding;Chaperone;Isopeptide bond;Nucleotide-binding;Proteomics identification;Reference proteome;Ubl conjugation	ATP binding [GO:0005524]; ATP hydrolysis activity [GO:0016887]; ATP-dependent protein folding chaperone [GO:0140662]; unfolded protein binding [GO:0051082]	protein folding [GO:0006457]	chaperonin-containing T-complex [GO:0005832]			T-complex protein 1 subunit zeta		SUBCELLULAR LOCATION: Cytoplasm {ECO:0000256|ARBA:ARBA00004496}.
I3LAB6	I3LAB6	unreviewed	I3LAB6_PIG	PSMA2	Cytoplasm;Nucleus;Proteasome;Proteomics identification;Reference proteome		ubiquitin-dependent protein catabolic process [GO:0006511]	cytoplasm [GO:0005737]; nucleus [GO:0005634]; proteasome core complex, alpha-subunit complex [GO:0019773]			Proteasome subunit alpha type		SUBCELLULAR LOCATION: Cytoplasm {ECO:0000256|RuleBase:RU000551}. Nucleus {ECO:0000256|RuleBase:RU000551}.
I3LAJ6	I3LAJ6	unreviewed	I3LAJ6_PIG	RALA	GTP-binding;Membrane;Nucleotide-binding;Proteomics identification;Reference proteome	ATPase binding [GO:0051117]; Edg-2 lysophosphatidic acid receptor binding [GO:0031755]; G protein activity [GO:0003925]; GDP binding [GO:0019003]; GTP binding [GO:0005525]; GTPase activity [GO:0003924]; myosin binding [GO:0017022]; ubiquitin protein ligase binding [GO:0031625]	establishment of protein localization to mitochondrion [GO:0072655]; membrane raft localization [GO:0051665]; neural tube closure [GO:0001843]; positive regulation of epidermal growth factor receptor signaling pathway [GO:0045742]; positive regulation of filopodium assembly [GO:0051491]; positive regulation of mitochondrial fission [GO:0090141]; Ras protein signal transduction [GO:0007265]; recep…	cell surface [GO:0009986]; cleavage furrow [GO:0032154]; endocytic vesicle [GO:0030139]; focal adhesion [GO:0005925]; mitochondrion [GO:0005739]; plasma membrane [GO:0005886]			RAS like proto-onco A (Ras-related protein Ral-A isoform X1)
I3LV17	I3LV17	unreviewed	I3LV17_PIG	RALB	GTP-binding;Lipoprotein;Membrane;Methylation;Nucleotide-binding;Prenylation;Proteomics identification;Reference proteome	ATPase binding [GO:0051117]; G protein activity [GO:0003925]; GDP binding [GO:0019003]; GTP binding [GO:0005525]; GTPase activity [GO:0003924]; ubiquitin protein ligase binding [GO:0031625]	cellular response to exogenous dsRNA [GO:0071360]; cellular response to starvation [GO:0009267]; positive regulation of autophagosome assembly [GO:2000786]; positive regulation of epidermal growth factor receptor signaling pathway [GO:0045742]; positive regulation of protein serine/threonine kinase activity [GO:0071902]; Ras protein signal transduction [GO:0007265]; receptor internalization [GO:0…	midbody [GO:0030496]; plasma membrane [GO:0005886]			Ras-related protein Ral-B (EC 3.6.5.2)		SUBCELLULAR LOCATION: Cell membrane {ECO:0000256|ARBA:ARBA00004342}; Lipid-anchor {ECO:0000256|ARBA:ARBA00004342}; Cytoplasmic side {ECO:0000256|ARBA:ARBA00004342}.
I3LBW6	I3LBW6	unreviewed	I3LBW6_PIG	SEPTIN10	Cell cycle;Cell division;Cell projection;Cilium;Coiled coil;Cytoplasm;Cytoskeleton;Flagellum;GTP-binding;Nucleotide-binding;Proteomics identification;Reference proteome	GTP binding [GO:0005525]		septin complex [GO:0031105]			Septin		SUBCELLULAR LOCATION: Cell projection, cilium, flagellum {ECO:0000256|ARBA:ARBA00004230}. Cytoplasm, cytoskeleton {ECO:0000256|ARBA:ARBA00004245}.
I3LCA2	I3LCA2	unreviewed	I3LCA2_PIG	CCT8	Acetylation;ATP-binding;Cell projection;Chaperone;Cytoplasm;Cytoskeleton;Nucleotide-binding;Phosphoprotein;Proteomics identification;Reference proteome	ATP binding [GO:0005524]; ATP hydrolysis activity [GO:0016887]; ATP-dependent protein folding chaperone [GO:0140662]; unfolded protein binding [GO:0051082]	binding of sperm to zona pellucida [GO:0007339]; chaperone mediated protein folding independent of cofactor [GO:0051086]; positive regulation of telomere maintenance via telomerase [GO:0032212]; protein folding [GO:0006457]; protein stabilization [GO:0050821]	cell body [GO:0044297]; centrosome [GO:0005813]; chaperonin-containing T-complex [GO:0005832]; cilium [GO:0005929]; intermediate filament cytoskeleton [GO:0045111]; microtubule [GO:0005874]; nucleoplasm [GO:0005654]; zona pellucida receptor complex [GO:0002199]			T-complex protein 1 subunit theta (CCT-theta)		SUBCELLULAR LOCATION: Cytoplasm, cytoskeleton, cilium basal body {ECO:0000256|ARBA:ARBA00004120}. Cytoplasm, cytoskeleton, microtubule organizing center, centrosome {ECO:0000256|ARBA:ARBA00004300}.
I3LDH3	I3LDH3	unreviewed	I3LDH3_PIG	PARP1	ADP-ribosylation;Allosteric enzyme;DNA damage;DNA repair;DNA-binding;Glycosyltransferase;Metal-binding;NAD;Nucleotidyltransferase;Nucleus;Proteomics identification;Reference proteome;Repeat;Transferase;Zinc;Zinc-finger	damaged DNA binding [GO:0003684]; NAD binding [GO:0051287]; NAD DNA ADP-ribosyltransferase activity [GO:0140294]; NAD+-histone H2BS6 serine ADP-ribosyltransferase activity [GO:0140816]; NAD+-histone H3S10 serine ADP-ribosyltransferase activity [GO:0140817]; NAD+-protein ADP-ribosyltransferase activity [GO:1990404]; NAD+-protein poly-ADP-ribosyltransferase activity [GO:0003950]; NAD+-protein-aspar…	apoptotic process [GO:0006915]; ATP generation from poly-ADP-D-ribose [GO:1990966]; cellular response to insulin stimulus [GO:0032869]; cellular response to oxidative stress [GO:0034599]; cellular response to UV [GO:0034644]; DNA ADP-ribosylation [GO:0030592]; double-strand break repair [GO:0006302]; innate immune response [GO:0045087]; mitochondrial DNA repair [GO:0043504]; negative regulation o…	chromatin [GO:0000785]; cytosol [GO:0005829]; mitochondrion [GO:0005739]; nuclear body [GO:0016604]; nuclear envelope [GO:0005635]; nuclear replication fork [GO:0043596]; nucleolus [GO:0005730]; protein-DNA complex [GO:0032993]; site of double-strand break [GO:0035861]; transcription regulator complex [GO:0005667]			Poly [ADP-ribose] polymerase (PARP) (EC 2.4.2.-)		SUBCELLULAR LOCATION: Nucleus {ECO:0000256|ARBA:ARBA00004123}.
I3LI59	I3LI59	unreviewed	I3LI59_PIG	RBM8A	Cytoplasm;mRNA processing;mRNA splicing;mRNA transport;Nucleus;Proteomics identification;Reference proteome;RNA-binding;Transport	mRNA binding [GO:0003729]	mRNA splicing, via spliceosome [GO:0000398]; mRNA transport [GO:0051028]; nuclear-transcribed mRNA catabolic process, nonsense-mediated decay [GO:0000184]; regulation of alternative mRNA splicing, via spliceosome [GO:0000381]; regulation of nuclear-transcribed mRNA catabolic process, nonsense-mediated decay [GO:2000622]; RNA splicing [GO:0008380]	catalytic step 2 spliceosome [GO:0071013]; cytoplasm [GO:0005737]; exon-exon junction complex [GO:0035145]; exon-exon junction subcomplex mago-y14 [GO:1990501]; nuclear speck [GO:0016607]; U2-type catalytic step 1 spliceosome [GO:0071006]			RNA-binding protein 8A		SUBCELLULAR LOCATION: Nucleus {ECO:0000256|RuleBase:RU361239}. Nucleus speckle {ECO:0000256|RuleBase:RU361239}. Cytoplasm {ECO:0000256|RuleBase:RU361239}.
I3LLT2	I3LLT2	unreviewed	I3LLT2_PIG	CAD	ATP-binding;Glutamine amidotransferase;Hydrolase;Ligase;Metal-binding;Multifunctional enzyme;Nucleotide-binding;Proteomics identification;Pyrimidine biosynthesis;Reference proteome;Repeat;Transferase	amino acid binding [GO:0016597]; aspartate carbamoyltransferase activity [GO:0004070]; ATP binding [GO:0005524]; carbamoyl-phosphate synthase (glutamine-hydrolyzing) activity [GO:0004088]; dihydroorotase activity [GO:0004151]; enzyme binding [GO:0019899]; identical protein binding [GO:0042802]; zinc ion binding [GO:0008270]	'de novo' pyrimidine nucleobase biosynthetic process [GO:0006207]; 'de novo' UMP biosynthetic process [GO:0044205]; citrulline biosynthetic process [GO:0019240]; glutamine metabolic process [GO:0006541]; UDP biosynthetic process [GO:0006225]; UTP biosynthetic process [GO:0006228]	cytoplasm [GO:0005737]; cytosol [GO:0005829]; nuclear matrix [GO:0016363]			Carbamoyl-phosphate synthetase 2, aspartate transcarbamylase, and dihydroorotase
I3LLY3	I3LLY3	unreviewed	I3LLY3_PIG	ACTN1	Actin-binding;Calcium;Cell junction;Cell membrane;Cell projection;Coiled coil;Cytoplasm;Cytoskeleton;Membrane;Metal-binding;Proteomics identification;Reference proteome;Repeat	actin filament binding [GO:0051015]; calcium ion binding [GO:0005509]; double-stranded RNA binding [GO:0003725]; integrin binding [GO:0005178]; nuclear receptor coactivator activity [GO:0030374]; protein homodimerization activity [GO:0042803]; structural constituent of postsynapse [GO:0099186]; transmembrane transporter binding [GO:0044325]; vinculin binding [GO:0017166]	actin cytoskeleton organization [GO:0030036]; actin filament bundle assembly [GO:0051017]; actin filament network formation [GO:0051639]; focal adhesion assembly [GO:0048041]; muscle cell development [GO:0055001]; platelet formation [GO:0030220]	actin filament [GO:0005884]; brush border [GO:0005903]; cell junction [GO:0030054]; cell projection [GO:0042995]; cortical actin cytoskeleton [GO:0030864]; fascia adherens [GO:0005916]; focal adhesion [GO:0005925]; glutamatergic synapse [GO:0098978]; plasma membrane [GO:0005886]; ruffle [GO:0001726]; stress fiber [GO:0001725]; Z disc [GO:0030018]			Alpha-actinin-1 (Alpha-actinin cytoskeletal isoform) (F-actin cross-linking protein) (Non-muscle alpha-actinin-1)		SUBCELLULAR LOCATION: Cell junction {ECO:0000256|ARBA:ARBA00004282}. Cell membrane {ECO:0000256|ARBA:ARBA00004236}. Cell projection, ruffle {ECO:0000256|ARBA:ARBA00004466}. Cytoplasm, myofibril, sarcomere, Z line {ECO:0000256|ARBA:ARBA00004216}.
I3LP78	I3LP78	unreviewed	I3LP78_PIG	RPL9	3D-structure;Proteomics identification;Reference proteome;Ribonucleoprotein;Ribosomal protein	rRNA binding [GO:0019843]; structural constituent of ribosome [GO:0003735]	translation [GO:0006412]	ribonucleoprotein complex [GO:1990904]; ribosome [GO:0005840]			Large ribosomal subunit protein uL6 (60S ribosomal protein L9)
K9IVR7	K9IVR7	unreviewed	K9IVR7_PIG	WDR1	Actin-binding;Phosphoprotein;Reference proteome;Repeat;WD repeat	actin filament binding [GO:0051015]	actin filament depolymerization [GO:0030042]; actin filament fragmentation [GO:0030043]; apical junction assembly [GO:0043297]; cortical cytoskeleton organization [GO:0030865]; establishment of planar polarity of follicular epithelium [GO:0042247]; locomotion [GO:0040011]; maintenance of epithelial cell apical/basal polarity [GO:0045199]; neutrophil mediated immunity [GO:0002446]; neutrophil migr…	cell-cell junction [GO:0005911]; cortical actin cytoskeleton [GO:0030864]; glutamatergic synapse [GO:0098978]; plasma membrane [GO:0005886]			WD repeat domain 1 (WD repeat-containing protein 1)
P10668	P10668	reviewed	COF1_PIG	CFL1	Acetylation;Actin-binding;Cell membrane;Cell projection;Cytoplasm;Cytoskeleton;Direct protein sequencing;Isopeptide bond;Membrane;Nucleus;Phosphoprotein;Reference proteome;Ubl conjugation	actin filament binding [GO:0051015]	actin filament fragmentation [GO:0030043]; actin filament organization [GO:0007015]; actin filament severing [GO:0051014]; cytoskeleton organization [GO:0007010]; establishment of spindle localization [GO:0051293]; mitotic cytokinesis [GO:0000281]; positive regulation of embryonic development [GO:0040019]; regulation of cell morphogenesis [GO:0022604]	actin cytoskeleton [GO:0015629]; cytoplasm [GO:0005737]; growth cone [GO:0030426]; lamellipodium [GO:0030027]; lamellipodium membrane [GO:0031258]; nuclear matrix [GO:0016363]; ruffle membrane [GO:0032587]		TISSUE SPECIFICITY: Widely distributed in various tissues.	Cofilin-1 (Cofilin, non-muscle isoform)		SUBCELLULAR LOCATION: Nucleus matrix {ECO:0000250|UniProtKB:P23528}. Cytoplasm, cytoskeleton {ECO:0000250|UniProtKB:P23528}. Cell projection, ruffle membrane {ECO:0000250|UniProtKB:P23528}; Peripheral membrane protein {ECO:0000250|UniProtKB:P23528}; Cytoplasmic side {ECO:0000250|UniProtKB:P23528}. Cell projection, lamellipodium membrane {ECO:0000250|UniProtKB:P23528}; Peripheral membrane protein …
P19133	P19133	reviewed	FRIL_PIG	FTL	Cytoplasm;Cytoplasmic vesicle;Direct protein sequencing;Iron;Iron storage;Lysosome;Metal-binding;Reference proteome	ferric iron binding [GO:0008199]; iron ion binding [GO:0005506]	intracellular iron ion homeostasis [GO:0006879]; iron ion transport [GO:0006826]	autolysosome [GO:0044754]; autophagosome [GO:0005776]; cytoplasmic vesicle [GO:0031410]; ferritin complex [GO:0070288]			Ferritin light chain (Ferritin L subunit)		SUBCELLULAR LOCATION: Cytoplasmic vesicle, autophagosome {ECO:0000250|UniProtKB:P02792}. Cytoplasm {ECO:0000250|UniProtKB:P29391}. Autolysosome {ECO:0000250|UniProtKB:P29391}.
P80021	P80021	reviewed	ATPA_PIG	ATP5F1A ATP5A1 ATP5A2	3D-structure;Acetylation;ATP synthesis;ATP-binding;Cell membrane;CF(1);Direct protein sequencing;Glycoprotein;Hydrogen ion transport;Ion transport;Membrane;Methylation;Mitochondrion;Mitochondrion inner membrane;Nucleotide-binding;Phosphoprotein;Reference proteome;Transit peptide;Transport	ADP binding [GO:0043531]; ATP binding [GO:0005524]; proton-transporting ATP synthase activity, rotational mechanism [GO:0046933]	proton motive force-driven ATP synthesis [GO:0015986]	mitochondrial inner membrane [GO:0005743]; plasma membrane [GO:0005886]; proton-transporting ATP synthase complex, catalytic core F(1) [GO:0045261]; proton-transporting ATP synthase, catalytic core [GO:0045267]	CARBOHYD 76; /note="O-linked (GlcNAc) serine; alternate"; /evidence="ECO:0000250"	TISSUE SPECIFICITY: Expressed in heart (at protein level). {ECO:0000269|PubMed:1714390}.	ATP synthase subunit alpha, mitochondrial (ATP synthase F1 subunit alpha) (ATP synthase subunit alpha heart isoform, mitochondrial) (ATP synthase subunit alpha liver isoform, mitochondrial)		SUBCELLULAR LOCATION: Mitochondrion {ECO:0000269|PubMed:1714390}. Mitochondrion inner membrane {ECO:0000250|UniProtKB:P19483}; Peripheral membrane protein {ECO:0000250|UniProtKB:P19483}; Matrix side {ECO:0000250|UniProtKB:P19483}. Cell membrane {ECO:0000250|UniProtKB:P25705}; Peripheral membrane protein {ECO:0000250|UniProtKB:P25705}; Extracellular side {ECO:0000250|UniProtKB:P25705}. Note=Coloca…
Q29092	Q29092	reviewed	ENPL_PIG	HSP90B1 GRP94 HSPC4 TRA1	Acetylation;ATP-binding;Calcium;Chaperone;Disulfide bond;Endoplasmic reticulum;Glycoprotein;Hydroxylation;Nucleotide-binding;Phosphoprotein;Reference proteome;Sarcoplasmic reticulum;Signal	ATP binding [GO:0005524]; ATP hydrolysis activity [GO:0016887]; ATP-dependent protein folding chaperone [GO:0140662]; unfolded protein binding [GO:0051082]	ERAD pathway [GO:0036503]; protein folding [GO:0006457]	endoplasmic reticulum [GO:0005783]; melanosome [GO:0042470]; perinuclear region of cytoplasm [GO:0048471]; sarcoplasmic reticulum lumen [GO:0033018]	CARBOHYD 62; /note="N-linked (GlcNAc...) asparagine"; /evidence="ECO:0000255"; CARBOHYD 107; /note="N-linked (GlcNAc...) asparagine"; /evidence="ECO:0000255"; CARBOHYD 217; /note="N-linked (GlcNAc...) asparagine"; /evidence="ECO:0000255"; CARBOHYD 445; /note="N-linked (GlcNAc...) asparagine"; /evidence="ECO:0000255"; CARBOHYD 481; /note="N-linked (GlcNAc...) asparagine"; /evidence="ECO:0000255"; …		Endoplasmin (94 kDa glucose-regulated protein) (GRP-94) (98 kDa protein kinase) (PPK 98) (ppk98) (Heat shock protein 90 kDa beta member 1) (gp96 homolog)		SUBCELLULAR LOCATION: Endoplasmic reticulum lumen {ECO:0000250|UniProtKB:Q66HD0}. Sarcoplasmic reticulum lumen {ECO:0000250|UniProtKB:P41148}. Melanosome {ECO:0000250|UniProtKB:P14625}.
Q29214	Q29214	reviewed	RLA0_PIG	RPLP0	3D-structure;Cytoplasm;Isopeptide bond;Nucleus;Phosphoprotein;Reference proteome;Ribonucleoprotein;Ribosomal protein;Ubl conjugation	large ribosomal subunit rRNA binding [GO:0070180]; structural constituent of ribosome [GO:0003735]	cytoplasmic translation [GO:0002181]; ribosomal large subunit assembly [GO:0000027]	cytoplasm [GO:0005737]; cytoplasmic ribonucleoprotein granule [GO:0036464]; cytosolic large ribosomal subunit [GO:0022625]; endoplasmic reticulum [GO:0005783]; nucleus [GO:0005634]; postsynaptic density [GO:0014069]; ribonucleoprotein complex [GO:1990904]			Large ribosomal subunit protein uL10 (60S acidic ribosomal protein P0) (60S ribosomal protein L10E)		SUBCELLULAR LOCATION: Nucleus {ECO:0000250|UniProtKB:P05388}. Cytoplasm {ECO:0000250|UniProtKB:P05388}. Note=Localized in cytoplasmic mRNP granules containing untranslated mRNAs. {ECO:0000250|UniProtKB:P05388}.
Q29554	Q29554	reviewed	ECHA_PIG	HADHA LCHYD-HAD	Acetylation;Fatty acid metabolism;Lipid metabolism;Lyase;Membrane;Methylation;Mitochondrion;Mitochondrion inner membrane;Multifunctional enzyme;NAD;Oxidoreductase;Phosphoprotein;Reference proteome;Transferase;Transit peptide	enoyl-CoA hydratase activity [GO:0004300]; long-chain-3-hydroxyacyl-CoA dehydrogenase activity [GO:0016509]; NAD+ binding [GO:0070403]; transferase activity [GO:0016740]	cardiolipin acyl-chain remodeling [GO:0035965]; fatty acid beta-oxidation [GO:0006635]	mitochondrial fatty acid beta-oxidation multienzyme complex [GO:0016507]; mitochondrial inner membrane [GO:0005743]; mitochondrion [GO:0005739]			Trifunctional enzyme subunit alpha, mitochondrial (78 kDa gastrin-binding protein) (Monolysocardiolipin acyltransferase) (EC 2.3.1.-) (TP-alpha) [Includes: Long-chain enoyl-CoA hydratase (EC 4.2.1.17); Long chain 3-hydroxyacyl-CoA dehydrogenase (EC 1.1.1.211)]		SUBCELLULAR LOCATION: Mitochondrion {ECO:0000250|UniProtKB:P40939}. Mitochondrion inner membrane {ECO:0000250|UniProtKB:P40939}. Note=Protein stability and association with mitochondrion inner membrane do not require HADHB. {ECO:0000250|UniProtKB:P40939}.
Q2TJA5	Q2TJA5	unreviewed	Q2TJA5_PIG	akr AKR1C8	NADP;Proteomics identification;Reference proteome	oxidoreductase activity [GO:0016491]	prostaglandin biosynthetic process [GO:0001516]				Aldo-keto reductase (Aldo-keto reductase family 1 member C4) (Prostaglandin F synthase)
Q52NJ3	Q52NJ3	reviewed	SAR1A_PIG	SAR1A	Cytoplasm;Endoplasmic reticulum;ER-Golgi transport;Golgi apparatus;GTP-binding;Hydrolase;Lysosome;Magnesium;Membrane;Metal-binding;Nucleotide-binding;Phosphoprotein;Protein transport;Reference proteome;Transport	G protein activity [GO:0003925]; GTP binding [GO:0005525]; GTPase activity [GO:0003924]; metal ion binding [GO:0046872]	COPII vesicle coating [GO:0048208]; COPII-coated vesicle cargo loading [GO:0090110]; endoplasmic reticulum to Golgi vesicle-mediated transport [GO:0006888]; intracellular protein transport [GO:0006886]; membrane organization [GO:0061024]; positive regulation of protein exit from endoplasmic reticulum [GO:0070863]; regulation of COPII vesicle coating [GO:0003400]; vesicle organization [GO:0016050]	COPII vesicle coat [GO:0030127]; cytosol [GO:0005829]; endoplasmic reticulum exit site [GO:0070971]; endoplasmic reticulum membrane [GO:0005789]; Golgi cisterna membrane [GO:0032580]; lysosomal membrane [GO:0005765]			Small COPII coat GTPase SAR1A (EC 3.6.5.2)		SUBCELLULAR LOCATION: Endoplasmic reticulum membrane {ECO:0000250|UniProtKB:Q9NR31}; Peripheral membrane protein {ECO:0000250|UniProtKB:Q9NR31}. Golgi apparatus, Golgi stack membrane {ECO:0000250|UniProtKB:Q9NR31}; Peripheral membrane protein {ECO:0000250|UniProtKB:Q9NR31}. Cytoplasm, cytosol {ECO:0000250|UniProtKB:Q9NR31}. Lysosome membrane {ECO:0000250|UniProtKB:Q9NR31}. Note=Active at endoplas…
Q9MYY8	Q9MYY8	reviewed	TRXR1_PIG	TXNRD1	Cytoplasm;Disulfide bond;FAD;Flavoprotein;NADP;Oxidoreductase;Phosphoprotein;Redox-active center;Reference proteome;Selenocysteine;Ubl conjugation	FAD binding [GO:0071949]; identical protein binding [GO:0042802]; NADPH peroxidase activity [GO:0050137]; thioredoxin-disulfide reductase (NADPH) activity [GO:0004791]	cell redox homeostasis [GO:0045454]; response to oxidative stress [GO:0006979]	cytoplasm [GO:0005737]; cytosol [GO:0005829]; mitochondrion [GO:0005739]			Thioredoxin reductase 1, cytoplasmic (TR) (EC 1.8.1.9) (Peroxidase TXNRD1) (EC 1.11.1.2) (Thioredoxin reductase TR1)		SUBCELLULAR LOCATION: Cytoplasm {ECO:0000250|UniProtKB:Q16881}.

## Sheet: Sheet4
Peptide-level enriched proteins
plasma membrane	mitochondrion	Golgi apparatus	endoplasmic reticulum	ribosome	cell surface	extracellular	..set..	..values..	..count..
FALSE	TRUE	FALSE	FALSE	FALSE	FALSE	FALSE	(mitochondrion)∖(plasma membrane∪Golgi apparatus∪endoplasmic reticulum∪ribosome∪cell surface∪extracellular)	A0A286ZRJ3, A0A287ADJ2, A0A8I8C3K7, A7U5U2, F1S2F6, I3LDH3, K7GLT8, P00339, P00348, Q29554, Q9MYY8, Q9MZ15	12
TRUE	FALSE	FALSE	FALSE	FALSE	FALSE	FALSE	(plasma membrane)∖(mitochondrion∪Golgi apparatus∪endoplasmic reticulum∪ribosome∪cell surface∪extracellular)	A0A480J3V8, A0A5G2QUU1, A0A8D1IV93, A0A8W4FCU2, I3LLY3, I3LV17, K9IVR7, P02543, P08132, P80021, Q6QAQ1, Q9MZ16	12
FALSE	FALSE	FALSE	FALSE	FALSE	FALSE	TRUE	(extracellular)∖(plasma membrane∪mitochondrion∪Golgi apparatus∪endoplasmic reticulum∪ribosome∪cell surface)	A0A287B5W2, A0A287BFY0, A0A4X1VJL1, A0A8W4FA99, F1RPH0, P00761, P61288, P62936, P82460, Q8SPS7	10
FALSE	FALSE	FALSE	TRUE	FALSE	FALSE	FALSE	(endoplasmic reticulum)∖(plasma membrane∪mitochondrion∪Golgi apparatus∪ribosome∪cell surface∪extracellular)	A0A286ZI36, A0A287B5Q4, A0A480VU46, P63053, Q29092, Q29205, Q29214	7
FALSE	FALSE	FALSE	FALSE	TRUE	FALSE	FALSE	(ribosome)∖(plasma membrane∪mitochondrion∪Golgi apparatus∪endoplasmic reticulum∪cell surface∪extracellular)	A0A4X1U700, F2Z567, F2Z5N0, I3LNK5, I3LP78	5
FALSE	FALSE	TRUE	FALSE	FALSE	FALSE	FALSE	(Golgi apparatus)∖(plasma membrane∪mitochondrion∪endoplasmic reticulum∪ribosome∪cell surface∪extracellular)	A0A286ZPT0, A0A287BM57, A0A8W4F8A7, B9V4F0	4
TRUE	FALSE	FALSE	FALSE	FALSE	FALSE	TRUE	(plasma membrane∩extracellular)∖(mitochondrion∪Golgi apparatus∪endoplasmic reticulum∪ribosome∪cell surface)	A0A286ZWK2, A0A8W4FNL8, P19620	3
TRUE	TRUE	FALSE	FALSE	FALSE	FALSE	FALSE	(plasma membrane∩mitochondrion)∖(Golgi apparatus∪endoplasmic reticulum∪ribosome∪cell surface∪extracellular)	F1RX66, F1S418, O02705	3
TRUE	TRUE	FALSE	FALSE	FALSE	TRUE	FALSE	(plasma membrane∩mitochondrion∩cell surface)∖(Golgi apparatus∪endoplasmic reticulum∪ribosome∪extracellular)	F2Z543, I3LAJ6	2
TRUE	FALSE	FALSE	TRUE	FALSE	FALSE	FALSE	(plasma membrane∩endoplasmic reticulum)∖(mitochondrion∪Golgi apparatus∪ribosome∪cell surface∪extracellular)	A0A287A2R9, F1S911	2
TRUE	FALSE	TRUE	FALSE	FALSE	FALSE	FALSE	(plasma membrane∩Golgi apparatus)∖(mitochondrion∪endoplasmic reticulum∪ribosome∪cell surface∪extracellular)	A0A287B2T9, A0A287B5T6	2
FALSE	FALSE	FALSE	TRUE	FALSE	TRUE	TRUE	(endoplasmic reticulum∩cell surface∩extracellular)∖(plasma membrane∪mitochondrion∪Golgi apparatus∪ribosome)	F6QA08	1
TRUE	FALSE	FALSE	FALSE	FALSE	TRUE	TRUE	(plasma membrane∩cell surface∩extracellular)∖(mitochondrion∪Golgi apparatus∪endoplasmic reticulum∪ribosome)	A0A286ZJV6	1
TRUE	FALSE	FALSE	TRUE	FALSE	FALSE	TRUE	(plasma membrane∩endoplasmic reticulum∩extracellular)∖(mitochondrion∪Golgi apparatus∪ribosome∪cell surface)	F1RX37	1
FALSE	FALSE	FALSE	TRUE	FALSE	FALSE	TRUE	(endoplasmic reticulum∩extracellular)∖(plasma membrane∪mitochondrion∪Golgi apparatus∪ribosome∪cell surface)	A0A287AH24	1
FALSE	TRUE	FALSE	FALSE	FALSE	FALSE	TRUE	(mitochondrion∩extracellular)∖(plasma membrane∪Golgi apparatus∪endoplasmic reticulum∪ribosome∪cell surface)	A0A4X1UWJ9	1
TRUE	TRUE	TRUE	TRUE	FALSE	TRUE	FALSE	(plasma membrane∩mitochondrion∩Golgi apparatus∩endoplasmic reticulum∩cell surface)∖(ribosome∪extracellular)	A0A287BIL8	1
TRUE	FALSE	FALSE	FALSE	FALSE	TRUE	FALSE	(plasma membrane∩cell surface)∖(mitochondrion∪Golgi apparatus∪endoplasmic reticulum∪ribosome∪extracellular)	F1SLC4	1
FALSE	TRUE	FALSE	FALSE	TRUE	FALSE	FALSE	(mitochondrion∩ribosome)∖(plasma membrane∪Golgi apparatus∪endoplasmic reticulum∪cell surface∪extracellular)	P63246	1
TRUE	FALSE	FALSE	FALSE	TRUE	FALSE	FALSE	(plasma membrane∩ribosome)∖(mitochondrion∪Golgi apparatus∪endoplasmic reticulum∪cell surface∪extracellular)	A0A4X1VS57	1
FALSE	FALSE	TRUE	TRUE	FALSE	FALSE	FALSE	(Golgi apparatus∩endoplasmic reticulum)∖(plasma membrane∪mitochondrion∪ribosome∪cell surface∪extracellular)	Q52NJ3	1
FALSE	TRUE	FALSE	TRUE	FALSE	FALSE	FALSE	(mitochondrion∩endoplasmic reticulum)∖(plasma membrane∪Golgi apparatus∪ribosome∪cell surface∪extracellular)	A0A5K1U589	1

## Sheet: Sheet5
Sequence alignment
query_id	subject_id	%identity	alignment_length	mismatches	gap_opens	q.start	q.end	s.tart	s.end	evalue	bit_score	Peptide	Length	Length.Equal
F1SHC1_0	sp|P68363|TBA1B_HUMAN	95.833	24	1	0	1	24	281	304	7.93E-21	79.5	AYHEQLTVAEITNACFEPANQMVK	24	TRUE
F1SHC1_0	sp|A6NHL2|TBAL3_HUMAN	66.667	24	8	0	1	24	288	311	3.38E-12	54.9	AYHEQLTVAEITNACFEPANQMVK	24	TRUE
F1SHC1_0	tr|F8VVB9|F8VVB9_HUMAN	100	6	0	0	1	6	241	246	0.32	23.5	AYHEQLTVAEITNACFEPANQMVK	24	FALSE
F1SHC1_0	tr|Q05DN7|Q05DN7_HUMAN	70	10	3	0	2	11	287	296	13	18.9	AYHEQLTVAEITNACFEPANQMVK	24	FALSE
F1SHC1_0	tr|Q6P1N4|Q6P1N4_HUMAN	70	10	3	0	2	11	287	296	13	18.9	AYHEQLTVAEITNACFEPANQMVK	24	FALSE
F1SHC1_0	tr|A0A0J9YXZ5|A0A0J9YXZ5_HUMAN	70	10	3	0	2	11	287	296	13	18.9	AYHEQLTVAEITNACFEPANQMVK	24	FALSE
F1SHC1_0	tr|A4QPB0|A4QPB0_HUMAN	70	10	3	0	2	11	287	296	13	18.9	AYHEQLTVAEITNACFEPANQMVK	24	FALSE
F1SHC1_0	sp|P46940|IQGA1_HUMAN	70	10	3	0	2	11	287	296	13	18.9	AYHEQLTVAEITNACFEPANQMVK	24	FALSE
F1SHC1_0	tr|F8W0P7|F8W0P7_HUMAN	100	5	0	0	6	10	188	192	25	18	AYHEQLTVAEITNACFEPANQMVK	24	FALSE
F1SHC1_0	tr|H0YH81|H0YH81_HUMAN	100	5	0	0	6	10	224	228	25	18	AYHEQLTVAEITNACFEPANQMVK	24	FALSE
F1SHC1_0	sp|P06576|ATPB_HUMAN	100	5	0	0	6	10	287	291	25	18	AYHEQLTVAEITNACFEPANQMVK	24	FALSE
F1SHC1_0	tr|A0A087WWY3|A0A087WWY3_HUMAN	62.5	8	3	0	17	24	292	299	35	17.6	AYHEQLTVAEITNACFEPANQMVK	24	FALSE
F1SHC1_0	tr|A0A7I2V3E6|A0A7I2V3E6_HUMAN	62.5	8	3	0	17	24	292	299	35	17.6	AYHEQLTVAEITNACFEPANQMVK	24	FALSE
F1SHC1_0	tr|F8WE98|F8WE98_HUMAN	62.5	8	3	0	17	24	278	285	35	17.6	AYHEQLTVAEITNACFEPANQMVK	24	FALSE
F1SHC1_0	tr|A0A7P0NMY4|A0A7P0NMY4_HUMAN	62.5	8	3	0	17	24	292	299	35	17.6	AYHEQLTVAEITNACFEPANQMVK	24	FALSE
F1SHC1_0	tr|A6NDY9|A6NDY9_HUMAN	62.5	8	3	0	17	24	265	272	35	17.6	AYHEQLTVAEITNACFEPANQMVK	24	FALSE
F1SHC1_0	tr|Q60FE6|Q60FE6_HUMAN	62.5	8	3	0	17	24	265	272	35	17.6	AYHEQLTVAEITNACFEPANQMVK	24	FALSE
F1SHC1_0	tr|Q60FE6|Q60FE6_HUMAN	100	4	0	0	16	19	2028	2031	93	16.3	AYHEQLTVAEITNACFEPANQMVK	24	FALSE
F1SHC1_0	tr|Q60FE5|Q60FE5_HUMAN	62.5	8	3	0	17	24	265	272	35	17.6	AYHEQLTVAEITNACFEPANQMVK	24	FALSE
F1SHC1_0	tr|Q60FE5|Q60FE5_HUMAN	100	4	0	0	16	19	2036	2039	93	16.3	AYHEQLTVAEITNACFEPANQMVK	24	FALSE
F1SHC1_0	sp|P21333|FLNA_HUMAN	62.5	8	3	0	17	24	292	299	35	17.6	AYHEQLTVAEITNACFEPANQMVK	24	FALSE
F1SHC1_0	sp|P21333|FLNA_HUMAN	100	4	0	0	16	19	2063	2066	93	16.3	AYHEQLTVAEITNACFEPANQMVK	24	FALSE
F1SHC1_0	tr|I3L3T1|I3L3T1_HUMAN	100	4	0	0	21	24	87	90	45	17.2	AYHEQLTVAEITNACFEPANQMVK	24	FALSE
F1SHC1_0	tr|A0A7P0TBC9|A0A7P0TBC9_HUMAN	100	4	0	0	14	17	415	418	48	17.2	AYHEQLTVAEITNACFEPANQMVK	24	FALSE
F1SHC1_0	tr|A0A7P0TBC9|A0A7P0TBC9_HUMAN	100	4	0	0	3	6	473	476	67	16.8	AYHEQLTVAEITNACFEPANQMVK	24	FALSE
F1SHC1_0	tr|A0A7P0T9Y3|A0A7P0T9Y3_HUMAN	100	4	0	0	14	17	415	418	48	17.2	AYHEQLTVAEITNACFEPANQMVK	24	FALSE
F1SHC1_0	tr|A0A7P0T9Y3|A0A7P0T9Y3_HUMAN	100	4	0	0	3	6	473	476	67	16.8	AYHEQLTVAEITNACFEPANQMVK	24	FALSE
F1SHC1_0	tr|A0A7P0T934|A0A7P0T934_HUMAN	100	4	0	0	14	17	415	418	48	17.2	AYHEQLTVAEITNACFEPANQMVK	24	FALSE
F1SHC1_0	tr|A0A7P0T934|A0A7P0T934_HUMAN	100	4	0	0	3	6	473	476	67	16.8	AYHEQLTVAEITNACFEPANQMVK	24	FALSE
F1SHC1_0	tr|A0A7P0T9S3|A0A7P0T9S3_HUMAN	100	4	0	0	14	17	415	418	48	17.2	AYHEQLTVAEITNACFEPANQMVK	24	FALSE
F1SHC1_0	tr|A0A7P0T9S3|A0A7P0T9S3_HUMAN	100	4	0	0	3	6	473	476	67	16.8	AYHEQLTVAEITNACFEPANQMVK	24	FALSE
F1SHC1_0	tr|A0A2R8YGC7|A0A2R8YGC7_HUMAN	100	4	0	0	14	17	415	418	49	17.2	AYHEQLTVAEITNACFEPANQMVK	24	FALSE
F1SHC1_0	tr|A0A2R8YGC7|A0A2R8YGC7_HUMAN	100	4	0	0	3	6	473	476	67	16.8	AYHEQLTVAEITNACFEPANQMVK	24	FALSE
F1SHC1_0	tr|A0A7P0T942|A0A7P0T942_HUMAN	100	4	0	0	14	17	415	418	49	17.2	AYHEQLTVAEITNACFEPANQMVK	24	FALSE
F1SHC1_0	tr|A0A7P0T942|A0A7P0T942_HUMAN	100	4	0	0	3	6	473	476	67	16.8	AYHEQLTVAEITNACFEPANQMVK	24	FALSE
F1SHC1_0	tr|A0A804HHY6|A0A804HHY6_HUMAN	100	4	0	0	14	17	415	418	49	17.2	AYHEQLTVAEITNACFEPANQMVK	24	FALSE
F1SHC1_0	tr|A0A804HHY6|A0A804HHY6_HUMAN	100	4	0	0	3	6	473	476	67	16.8	AYHEQLTVAEITNACFEPANQMVK	24	FALSE
F1SHC1_0	tr|A0A7P0T990|A0A7P0T990_HUMAN	100	4	0	0	14	17	415	418	49	17.2	AYHEQLTVAEITNACFEPANQMVK	24	FALSE
F1SHC1_0	tr|A0A7P0T990|A0A7P0T990_HUMAN	100	4	0	0	3	6	473	476	67	16.8	AYHEQLTVAEITNACFEPANQMVK	24	FALSE
F1SHC1_0	tr|A0A7P0TAV5|A0A7P0TAV5_HUMAN	100	4	0	0	14	17	415	418	49	17.2	AYHEQLTVAEITNACFEPANQMVK	24	FALSE
F1SHC1_0	tr|A0A7P0TAV5|A0A7P0TAV5_HUMAN	100	4	0	0	3	6	473	476	67	16.8	AYHEQLTVAEITNACFEPANQMVK	24	FALSE
F1SHC1_0	tr|A0A7P0TB64|A0A7P0TB64_HUMAN	100	4	0	0	14	17	415	418	49	17.2	AYHEQLTVAEITNACFEPANQMVK	24	FALSE
F1SHC1_0	tr|A0A7P0TB64|A0A7P0TB64_HUMAN	100	4	0	0	3	6	473	476	67	16.8	AYHEQLTVAEITNACFEPANQMVK	24	FALSE
F1SHC1_0	tr|H0YDN1|H0YDN1_HUMAN	75	8	2	0	3	10	2323	2330	49	17.2	AYHEQLTVAEITNACFEPANQMVK	24	FALSE
F1SHC1_0	tr|H0YDN1|H0YDN1_HUMAN	80	5	1	0	3	7	1759	1763	247	15.1	AYHEQLTVAEITNACFEPANQMVK	24	FALSE
F1SHC1_0	tr|H0YDN1|H0YDN1_HUMAN	80	5	1	0	3	7	2418	2422	247	15.1	AYHEQLTVAEITNACFEPANQMVK	24	FALSE
F1SHC1_0	tr|H0YDN1|H0YDN1_HUMAN	55.556	9	4	0	2	10	1991	1999	897	13.4	AYHEQLTVAEITNACFEPANQMVK	24	FALSE
F1SHC1_0	tr|A0A7P0T825|A0A7P0T825_HUMAN	100	4	0	0	14	17	415	418	49	17.2	AYHEQLTVAEITNACFEPANQMVK	24	FALSE
F1SHC1_0	tr|A0A7P0T825|A0A7P0T825_HUMAN	100	4	0	0	3	6	473	476	67	16.8	AYHEQLTVAEITNACFEPANQMVK	24	FALSE
F1SHC1_0	tr|A0A7P0TAM4|A0A7P0TAM4_HUMAN	100	4	0	0	14	17	415	418	49	17.2	AYHEQLTVAEITNACFEPANQMVK	24	FALSE
F1SHC1_0	tr|A0A7P0TAM4|A0A7P0TAM4_HUMAN	100	4	0	0	3	6	473	476	67	16.8	AYHEQLTVAEITNACFEPANQMVK	24	FALSE
F1SHC1_0	tr|A0A2R8YFZ7|A0A2R8YFZ7_HUMAN	100	4	0	0	14	17	415	418	49	17.2	AYHEQLTVAEITNACFEPANQMVK	24	FALSE
F1SHC1_0	tr|A0A2R8YFZ7|A0A2R8YFZ7_HUMAN	100	4	0	0	3	6	473	476	67	16.8	AYHEQLTVAEITNACFEPANQMVK	24	FALSE
F1SHC1_0	tr|A0A7P0T8W5|A0A7P0T8W5_HUMAN	100	4	0	0	14	17	415	418	49	17.2	AYHEQLTVAEITNACFEPANQMVK	24	FALSE
F1SHC1_0	tr|A0A7P0T8W5|A0A7P0T8W5_HUMAN	100	4	0	0	3	6	473	476	67	16.8	AYHEQLTVAEITNACFEPANQMVK	24	FALSE
F1SHC1_0	tr|A0A7P0T9F1|A0A7P0T9F1_HUMAN	100	4	0	0	14	17	415	418	49	17.2	AYHEQLTVAEITNACFEPANQMVK	24	FALSE
F1SHC1_0	tr|A0A7P0T9F1|A0A7P0T9F1_HUMAN	100	4	0	0	3	6	473	476	67	16.8	AYHEQLTVAEITNACFEPANQMVK	24	FALSE
F1SHC1_0	tr|A0A7P0T9K2|A0A7P0T9K2_HUMAN	100	4	0	0	14	17	415	418	49	17.2	AYHEQLTVAEITNACFEPANQMVK	24	FALSE
F1SHC1_0	tr|A0A7P0T9K2|A0A7P0T9K2_HUMAN	100	4	0	0	3	6	473	476	67	16.8	AYHEQLTVAEITNACFEPANQMVK	24	FALSE
F1SHC1_0	tr|A0A2R8Y6H2|A0A2R8Y6H2_HUMAN	100	4	0	0	14	17	415	418	49	17.2	AYHEQLTVAEITNACFEPANQMVK	24	FALSE
F1SHC1_0	tr|A0A2R8Y6H2|A0A2R8Y6H2_HUMAN	100	4	0	0	3	6	473	476	67	16.8	AYHEQLTVAEITNACFEPANQMVK	24	FALSE
F1SHC1_0	tr|A0A7P0TB75|A0A7P0TB75_HUMAN	100	4	0	0	14	17	415	418	49	17.2	AYHEQLTVAEITNACFEPANQMVK	24	FALSE
F1SHC1_0	tr|A0A7P0TB75|A0A7P0TB75_HUMAN	100	4	0	0	3	6	473	476	67	16.8	AYHEQLTVAEITNACFEPANQMVK	24	FALSE
F1SHC1_0	tr|A0A7P0TAF3|A0A7P0TAF3_HUMAN	100	4	0	0	14	17	415	418	49	17.2	AYHEQLTVAEITNACFEPANQMVK	24	FALSE
F1SHC1_0	tr|A0A7P0TAF3|A0A7P0TAF3_HUMAN	100	4	0	0	3	6	473	476	67	16.8	AYHEQLTVAEITNACFEPANQMVK	24	FALSE
F1SHC1_0	tr|A0A7P0TBJ7|A0A7P0TBJ7_HUMAN	100	4	0	0	14	17	415	418	49	17.2	AYHEQLTVAEITNACFEPANQMVK	24	FALSE
F1SHC1_0	tr|A0A7P0TBJ7|A0A7P0TBJ7_HUMAN	100	4	0	0	3	6	473	476	67	16.8	AYHEQLTVAEITNACFEPANQMVK	24	FALSE
F1SHC1_0	tr|A0A7P0T8N2|A0A7P0T8N2_HUMAN	100	4	0	0	14	17	415	418	49	17.2	AYHEQLTVAEITNACFEPANQMVK	24	FALSE
F1SHC1_0	tr|A0A7P0T8N2|A0A7P0T8N2_HUMAN	100	4	0	0	3	6	473	476	67	16.8	AYHEQLTVAEITNACFEPANQMVK	24	FALSE
F1SHC1_0	tr|A0A7P0T916|A0A7P0T916_HUMAN	100	4	0	0	14	17	415	418	49	17.2	AYHEQLTVAEITNACFEPANQMVK	24	FALSE
F1SHC1_0	tr|A0A7P0T916|A0A7P0T916_HUMAN	100	4	0	0	3	6	473	476	67	16.8	AYHEQLTVAEITNACFEPANQMVK	24	FALSE
F1SHC1_0	tr|A0A7P0T7V5|A0A7P0T7V5_HUMAN	100	4	0	0	14	17	415	418	49	17.2	AYHEQLTVAEITNACFEPANQMVK	24	FALSE
F1SHC1_0	tr|A0A7P0T7V5|A0A7P0T7V5_HUMAN	100	4	0	0	3	6	473	476	67	16.8	AYHEQLTVAEITNACFEPANQMVK	24	FALSE
F1SHC1_0	tr|A0A8I5KSD5|A0A8I5KSD5_HUMAN	75	8	2	0	3	10	3329	3336	49	17.2	AYHEQLTVAEITNACFEPANQMVK	24	FALSE
F1SHC1_0	tr|A0A8I5KSD5|A0A8I5KSD5_HUMAN	80	5	1	0	3	7	2765	2769	247	15.1	AYHEQLTVAEITNACFEPANQMVK	24	FALSE
F1SHC1_0	tr|A0A8I5KSD5|A0A8I5KSD5_HUMAN	80	5	1	0	3	7	3424	3428	247	15.1	AYHEQLTVAEITNACFEPANQMVK	24	FALSE
F1SHC1_0	tr|A0A8I5KSD5|A0A8I5KSD5_HUMAN	55.556	9	4	0	2	10	2997	3005	897	13.4	AYHEQLTVAEITNACFEPANQMVK	24	FALSE
F1SHC1_0	tr|A0A7P0TAW9|A0A7P0TAW9_HUMAN	100	4	0	0	14	17	415	418	49	17.2	AYHEQLTVAEITNACFEPANQMVK	24	FALSE
F1SHC1_0	tr|A0A7P0TAW9|A0A7P0TAW9_HUMAN	100	4	0	0	3	6	473	476	67	16.8	AYHEQLTVAEITNACFEPANQMVK	24	FALSE
F1SHC1_0	tr|A0A7P0TAW9|A0A7P0TAW9_HUMAN	60	5	2	0	20	24	4453	4457	897	13.4	AYHEQLTVAEITNACFEPANQMVK	24	FALSE
F1SHC1_0	tr|A0A7P0T9R4|A0A7P0T9R4_HUMAN	100	4	0	0	14	17	415	418	49	17.2	AYHEQLTVAEITNACFEPANQMVK	24	FALSE
F1SHC1_0	tr|A0A7P0T9R4|A0A7P0T9R4_HUMAN	100	4	0	0	3	6	473	476	67	16.8	AYHEQLTVAEITNACFEPANQMVK	24	FALSE
F1SHC1_0	tr|A0A7P0T9R4|A0A7P0T9R4_HUMAN	60	5	2	0	20	24	4453	4457	897	13.4	AYHEQLTVAEITNACFEPANQMVK	24	FALSE
F1SHC1_0	tr|A0A8I5KUE3|A0A8I5KUE3_HUMAN	75	8	2	0	3	10	3400	3407	49	17.2	AYHEQLTVAEITNACFEPANQMVK	24	FALSE
F1SHC1_0	tr|A0A8I5KUE3|A0A8I5KUE3_HUMAN	80	5	1	0	3	7	2836	2840	247	15.1	AYHEQLTVAEITNACFEPANQMVK	24	FALSE
F1SHC1_0	tr|A0A8I5KUE3|A0A8I5KUE3_HUMAN	80	5	1	0	3	7	3495	3499	247	15.1	AYHEQLTVAEITNACFEPANQMVK	24	FALSE
F1SHC1_0	tr|A0A8I5KUE3|A0A8I5KUE3_HUMAN	55.556	9	4	0	2	10	3068	3076	897	13.4	AYHEQLTVAEITNACFEPANQMVK	24	FALSE
F1SHC1_0	tr|A0A8I5KYZ1|A0A8I5KYZ1_HUMAN	75	8	2	0	3	10	3440	3447	49	17.2	AYHEQLTVAEITNACFEPANQMVK	24	FALSE
F1SHC1_0	tr|A0A8I5KYZ1|A0A8I5KYZ1_HUMAN	80	5	1	0	3	7	2876	2880	247	15.1	AYHEQLTVAEITNACFEPANQMVK	24	FALSE
F1SHC1_0	tr|A0A8I5KYZ1|A0A8I5KYZ1_HUMAN	80	5	1	0	3	7	3535	3539	247	15.1	AYHEQLTVAEITNACFEPANQMVK	24	FALSE
F1SHC1_0	tr|A0A8I5KYZ1|A0A8I5KYZ1_HUMAN	55.556	9	4	0	2	10	3108	3116	897	13.4	AYHEQLTVAEITNACFEPANQMVK	24	FALSE
F1SHC1_0	tr|E9PMV1|E9PMV1_HUMAN	75	8	2	0	3	10	3467	3474	49	17.2	AYHEQLTVAEITNACFEPANQMVK	24	FALSE
F1SHC1_0	tr|E9PMV1|E9PMV1_HUMAN	80	5	1	0	3	7	2903	2907	247	15.1	AYHEQLTVAEITNACFEPANQMVK	24	FALSE
F1SHC1_0	tr|E9PMV1|E9PMV1_HUMAN	80	5	1	0	3	7	3562	3566	247	15.1	AYHEQLTVAEITNACFEPANQMVK	24	FALSE
F1SHC1_0	tr|E9PMV1|E9PMV1_HUMAN	55.556	9	4	0	2	10	3135	3143	897	13.4	AYHEQLTVAEITNACFEPANQMVK	24	FALSE
F1SHC1_0	tr|A0A2R8Y706|A0A2R8Y706_HUMAN	100	4	0	0	14	17	415	418	49	17.2	AYHEQLTVAEITNACFEPANQMVK	24	FALSE
F1SHC1_0	tr|A0A2R8Y706|A0A2R8Y706_HUMAN	100	4	0	0	3	6	473	476	67	16.8	AYHEQLTVAEITNACFEPANQMVK	24	FALSE
F1SHC1_0	tr|A0A2R8Y706|A0A2R8Y706_HUMAN	60	5	2	0	20	24	4404	4408	897	13.4	AYHEQLTVAEITNACFEPANQMVK	24	FALSE
F1SHC1_0	tr|A0A2R8Y5T0|A0A2R8Y5T0_HUMAN	100	4	0	0	14	17	415	418	49	17.2	AYHEQLTVAEITNACFEPANQMVK	24	FALSE
F1SHC1_0	tr|A0A2R8Y5T0|A0A2R8Y5T0_HUMAN	100	4	0	0	3	6	473	476	67	16.8	AYHEQLTVAEITNACFEPANQMVK	24	FALSE
F1SHC1_0	tr|A0A2R8Y5T0|A0A2R8Y5T0_HUMAN	60	5	2	0	20	24	4453	4457	897	13.4	AYHEQLTVAEITNACFEPANQMVK	24	FALSE
F1SHC1_0	tr|A0A7P0TA13|A0A7P0TA13_HUMAN	100	4	0	0	14	17	415	418	49	17.2	AYHEQLTVAEITNACFEPANQMVK	24	FALSE
F1SHC1_0	tr|A0A7P0TA13|A0A7P0TA13_HUMAN	100	4	0	0	3	6	473	476	67	16.8	AYHEQLTVAEITNACFEPANQMVK	24	FALSE
F1SHC1_0	tr|A0A7P0TA13|A0A7P0TA13_HUMAN	60	5	2	0	20	24	4453	4457	897	13.4	AYHEQLTVAEITNACFEPANQMVK	24	FALSE
F1SHC1_0	sp|Q14204|DYHC1_HUMAN	100	4	0	0	14	17	415	418	49	17.2	AYHEQLTVAEITNACFEPANQMVK	24	FALSE
F1SHC1_0	sp|Q14204|DYHC1_HUMAN	100	4	0	0	3	6	473	476	67	16.8	AYHEQLTVAEITNACFEPANQMVK	24	FALSE
F1SHC1_0	sp|Q14204|DYHC1_HUMAN	60	5	2	0	20	24	4453	4457	897	13.4	AYHEQLTVAEITNACFEPANQMVK	24	FALSE
F1SHC1_0	tr|A0A7P0T9C4|A0A7P0T9C4_HUMAN	100	4	0	0	14	17	415	418	49	17.2	AYHEQLTVAEITNACFEPANQMVK	24	FALSE
F1SHC1_0	tr|A0A7P0T9C4|A0A7P0T9C4_HUMAN	100	4	0	0	3	6	473	476	67	16.8	AYHEQLTVAEITNACFEPANQMVK	24	FALSE
F1SHC1_0	tr|A0A7P0T9C4|A0A7P0T9C4_HUMAN	60	5	2	0	20	24	4453	4457	897	13.4	AYHEQLTVAEITNACFEPANQMVK	24	FALSE
F1SHC1_0	sp|Q15149|PLEC_HUMAN	75	8	2	0	3	10	3560	3567	49	17.2	AYHEQLTVAEITNACFEPANQMVK	24	FALSE
F1SHC1_0	sp|Q15149|PLEC_HUMAN	80	5	1	0	3	7	2996	3000	247	15.1	AYHEQLTVAEITNACFEPANQMVK	24	FALSE
F1SHC1_0	sp|Q15149|PLEC_HUMAN	80	5	1	0	3	7	3655	3659	247	15.1	AYHEQLTVAEITNACFEPANQMVK	24	FALSE
F1SHC1_0	sp|Q15149|PLEC_HUMAN	55.556	9	4	0	2	10	3228	3236	897	13.4	AYHEQLTVAEITNACFEPANQMVK	24	FALSE
F1SHC1_0	tr|B1AH99|B1AH99_HUMAN	100	4	0	0	16	19	41	44	88	16.3	AYHEQLTVAEITNACFEPANQMVK	24	FALSE
F1SHC1_0	tr|A0AUL6|A0AUL6_HUMAN	71.429	7	2	0	7	13	95	101	88	16.3	AYHEQLTVAEITNACFEPANQMVK	24	FALSE
F1SHC1_0	tr|A0A8V8TNZ0|A0A8V8TNZ0_HUMAN	80	5	1	0	9	13	137	141	89	16.3	AYHEQLTVAEITNACFEPANQMVK	24	FALSE
F1SHC1_0	tr|A0A8V8TQP8|A0A8V8TQP8_HUMAN	80	5	1	0	9	13	137	141	89	16.3	AYHEQLTVAEITNACFEPANQMVK	24	FALSE
F1SHC1_0	tr|A0A8V8TNZ5|A0A8V8TNZ5_HUMAN	80	5	1	0	9	13	137	141	90	16.3	AYHEQLTVAEITNACFEPANQMVK	24	FALSE
F1SHC1_0	tr|A0A8V8TQC0|A0A8V8TQC0_HUMAN	80	5	1	0	9	13	137	141	90	16.3	AYHEQLTVAEITNACFEPANQMVK	24	FALSE
F1SHC1_0	sp|P84077|ARF1_HUMAN	80	5	1	0	9	13	137	141	90	16.3	AYHEQLTVAEITNACFEPANQMVK	24	FALSE
F1SHC1_0	sp|P61204|ARF3_HUMAN	80	5	1	0	9	13	137	141	90	16.3	AYHEQLTVAEITNACFEPANQMVK	24	FALSE
F1SHC1_0	tr|A0A8I5KYI1|A0A8I5KYI1_HUMAN	100	4	0	0	16	19	41	44	91	16.3	AYHEQLTVAEITNACFEPANQMVK	24	FALSE
F1SHC1_0	tr|Q5BKV1|Q5BKV1_HUMAN	100	4	0	0	16	19	41	44	91	16.3	AYHEQLTVAEITNACFEPANQMVK	24	FALSE
F1SHC1_0	tr|A0A8I5KU92|A0A8I5KU92_HUMAN	100	4	0	0	16	19	41	44	91	16.3	AYHEQLTVAEITNACFEPANQMVK	24	FALSE
F1SHC1_0	tr|M0R299|M0R299_HUMAN	80	5	1	0	3	7	209	213	91	16.3	AYHEQLTVAEITNACFEPANQMVK	24	FALSE
F1SHC1_0	tr|M0QXL5|M0QXL5_HUMAN	80	5	1	0	3	7	232	236	91	16.3	AYHEQLTVAEITNACFEPANQMVK	24	FALSE
F1SHC1_0	tr|Q96BS4|Q96BS4_HUMAN	80	5	1	0	3	7	233	237	91	16.3	AYHEQLTVAEITNACFEPANQMVK	24	FALSE
F1SHC1_0	tr|H7C3Z5|H7C3Z5_HUMAN	83.333	6	1	0	4	9	244	249	91	16.3	AYHEQLTVAEITNACFEPANQMVK	24	FALSE
F1SHC1_0	tr|H0Y5C6|H0Y5C6_HUMAN	100	4	0	0	16	19	44	47	91	16.3	AYHEQLTVAEITNACFEPANQMVK	24	FALSE
F1SHC1_0	sp|P22087|FBRL_HUMAN	80	5	1	0	3	7	294	298	92	16.3	AYHEQLTVAEITNACFEPANQMVK	24	FALSE
F1SHC1_0	tr|V9HWD9|V9HWD9_HUMAN	62.5	8	3	0	3	10	513	520	93	16.3	AYHEQLTVAEITNACFEPANQMVK	24	FALSE
F1SHC1_0	sp|P29401|TKT_HUMAN	62.5	8	3	0	3	10	513	520	93	16.3	AYHEQLTVAEITNACFEPANQMVK	24	FALSE
F1SHC1_0	tr|Q6NXF2|Q6NXF2_HUMAN	100	4	0	0	16	19	399	402	93	16.3	AYHEQLTVAEITNACFEPANQMVK	24	FALSE
F1SHC1_0	tr|Q86XU5|Q86XU5_HUMAN	100	4	0	0	16	19	41	44	93	16.3	AYHEQLTVAEITNACFEPANQMVK	24	FALSE
F1SHC1_0	sp|P35579|MYH9_HUMAN	100	4	0	0	16	19	41	44	93	16.3	AYHEQLTVAEITNACFEPANQMVK	24	FALSE
F1SHC1_0	tr|A0A0U4BW16|A0A0U4BW16_HUMAN	100	4	0	0	16	19	41	44	93	16.3	AYHEQLTVAEITNACFEPANQMVK	24	FALSE
F1SHC1_0	tr|A0A8I5KWT8|A0A8I5KWT8_HUMAN	100	4	0	0	16	19	41	44	93	16.3	AYHEQLTVAEITNACFEPANQMVK	24	FALSE
F1SHC1_0	tr|Q53SY7|Q53SY7_HUMAN	83.333	6	1	0	4	9	1518	1523	93	16.3	AYHEQLTVAEITNACFEPANQMVK	24	FALSE
F1SHC1_0	tr|F8VPD4|F8VPD4_HUMAN	83.333	6	1	0	4	9	1529	1534	93	16.3	AYHEQLTVAEITNACFEPANQMVK	24	FALSE
F1SHC1_0	sp|P27708|PYR1_HUMAN	83.333	6	1	0	4	9	1592	1597	93	16.3	AYHEQLTVAEITNACFEPANQMVK	24	FALSE
F1SHC1_0	tr|A0A0S2Z4T0|A0A0S2Z4T0_HUMAN	100	4	0	0	18	21	35	38	119	15.9	AYHEQLTVAEITNACFEPANQMVK	24	FALSE
F1SHC1_0	tr|H0YJC4|H0YJC4_HUMAN	83.333	6	1	0	6	11	69	74	120	15.9	AYHEQLTVAEITNACFEPANQMVK	24	FALSE
F1SHC1_0	tr|Q5VVC8|Q5VVC8_HUMAN	100	4	0	0	4	7	30	33	125	15.9	AYHEQLTVAEITNACFEPANQMVK	24	FALSE
F1SHC1_0	tr|Q5VVD0|Q5VVD0_HUMAN	100	4	0	0	4	7	41	44	125	15.9	AYHEQLTVAEITNACFEPANQMVK	24	FALSE
F1SHC1_0	sp|P62913|RL11_HUMAN	100	4	0	0	4	7	41	44	125	15.9	AYHEQLTVAEITNACFEPANQMVK	24	FALSE
F1SHC1_0	sp|P60900|PSA6_HUMAN	83.333	6	1	0	6	11	230	235	126	15.9	AYHEQLTVAEITNACFEPANQMVK	24	FALSE
F1SHC1_0	tr|G3V5Z7|G3V5Z7_HUMAN	83.333	6	1	0	6	11	236	241	126	15.9	AYHEQLTVAEITNACFEPANQMVK	24	FALSE
F1SHC1_0	tr|Q6PIN5|Q6PIN5_HUMAN	62.5	8	3	0	11	18	333	340	127	15.9	AYHEQLTVAEITNACFEPANQMVK	24	FALSE
F1SHC1_0	sp|Q9UQ80|PA2G4_HUMAN	62.5	8	3	0	11	18	333	340	127	15.9	AYHEQLTVAEITNACFEPANQMVK	24	FALSE
F1SHC1_0	tr|Q05D08|Q05D08_HUMAN	62.5	8	3	0	11	18	363	370	127	15.9	AYHEQLTVAEITNACFEPANQMVK	24	FALSE
F1SHC1_0	tr|Q53QD5|Q53QD5_HUMAN	80	5	1	0	10	14	28	32	159	15.5	AYHEQLTVAEITNACFEPANQMVK	24	FALSE
F1SHC1_0	tr|B9VPB4|B9VPB4_HUMAN	80	5	1	0	10	14	146	150	173	15.5	AYHEQLTVAEITNACFEPANQMVK	24	FALSE
F1SHC1_0	tr|B9VP19|B9VP19_HUMAN	80	5	1	0	10	14	146	150	173	15.5	AYHEQLTVAEITNACFEPANQMVK	24	FALSE
F1SHC1_0	tr|K7EKP8|K7EKP8_HUMAN	100	4	0	0	9	12	67	70	175	15.5	AYHEQLTVAEITNACFEPANQMVK	24	FALSE
F1SHC1_0	tr|A0A7I2V5K3|A0A7I2V5K3_HUMAN	80	5	1	0	10	14	262	266	175	15.5	AYHEQLTVAEITNACFEPANQMVK	24	FALSE
F1SHC1_0	tr|A0A7I2YQ71|A0A7I2YQ71_HUMAN	80	5	1	0	10	14	262	266	176	15.5	AYHEQLTVAEITNACFEPANQMVK	24	FALSE
F1SHC1_0	tr|A0A7I2V369|A0A7I2V369_HUMAN	80	5	1	0	10	14	262	266	176	15.5	AYHEQLTVAEITNACFEPANQMVK	24	FALSE
F1SHC1_0	tr|A0A7I2V5M1|A0A7I2V5M1_HUMAN	80	5	1	0	10	14	262	266	176	15.5	AYHEQLTVAEITNACFEPANQMVK	24	FALSE
F1SHC1_0	sp|O00154|BACH_HUMAN	100	4	0	0	9	12	126	129	176	15.5	AYHEQLTVAEITNACFEPANQMVK	24	FALSE
F1SHC1_0	tr|F8VQ14|F8VQ14_HUMAN	100	4	0	0	8	11	264	267	177	15.5	AYHEQLTVAEITNACFEPANQMVK	24	FALSE
F1SHC1_0	tr|A0A7I2YQK6|A0A7I2YQK6_HUMAN	80	5	1	0	10	14	171	175	177	15.5	AYHEQLTVAEITNACFEPANQMVK	24	FALSE
F1SHC1_0	tr|A0A7I2YQK6|A0A7I2YQK6_HUMAN	66.667	6	2	0	6	11	448	453	338	14.6	AYHEQLTVAEITNACFEPANQMVK	24	FALSE
F1SHC1_0	tr|F5GWF6|F5GWF6_HUMAN	100	4	0	0	8	11	264	267	177	15.5	AYHEQLTVAEITNACFEPANQMVK	24	FALSE
F1SHC1_0	tr|V9HW96|V9HW96_HUMAN	100	4	0	0	8	11	264	267	177	15.5	AYHEQLTVAEITNACFEPANQMVK	24	FALSE
F1SHC1_0	sp|P78371|TCPB_HUMAN	100	4	0	0	8	11	264	267	177	15.5	AYHEQLTVAEITNACFEPANQMVK	24	FALSE
F1SHC1_0	tr|A0A7I2V599|A0A7I2V599_HUMAN	80	5	1	0	10	14	262	266	177	15.5	AYHEQLTVAEITNACFEPANQMVK	24	FALSE
F1SHC1_0	tr|A0A7I2V2X6|A0A7I2V2X6_HUMAN	80	5	1	0	10	14	230	234	177	15.5	AYHEQLTVAEITNACFEPANQMVK	24	FALSE
F1SHC1_0	tr|A0A7I2V2X6|A0A7I2V2X6_HUMAN	66.667	6	2	0	6	11	507	512	339	14.6	AYHEQLTVAEITNACFEPANQMVK	24	FALSE
F1SHC1_0	tr|B3GQS7|B3GQS7_HUMAN	80	5	1	0	10	14	262	266	177	15.5	AYHEQLTVAEITNACFEPANQMVK	24	FALSE
F1SHC1_0	tr|B3GQS7|B3GQS7_HUMAN	66.667	6	2	0	6	11	539	544	339	14.6	AYHEQLTVAEITNACFEPANQMVK	24	FALSE
F1SHC1_0	tr|A0A024R3X4|A0A024R3X4_HUMAN	80	5	1	0	10	14	262	266	177	15.5	AYHEQLTVAEITNACFEPANQMVK	24	FALSE
F1SHC1_0	tr|A0A024R3X4|A0A024R3X4_HUMAN	66.667	6	2	0	6	11	539	544	339	14.6	AYHEQLTVAEITNACFEPANQMVK	24	FALSE
F1SHC1_0	sp|P10809|CH60_HUMAN	80	5	1	0	10	14	262	266	177	15.5	AYHEQLTVAEITNACFEPANQMVK	24	FALSE
F1SHC1_0	sp|P10809|CH60_HUMAN	66.667	6	2	0	6	11	539	544	339	14.6	AYHEQLTVAEITNACFEPANQMVK	24	FALSE
F1SHC1_0	tr|Q53RF4|Q53RF4_HUMAN	80	5	1	0	10	14	713	717	178	15.5	AYHEQLTVAEITNACFEPANQMVK	24	FALSE
F1SHC1_0	tr|Q53RF4|Q53RF4_HUMAN	54.545	11	1	2	11	19	276	284	893	13.4	AYHEQLTVAEITNACFEPANQMVK	24	FALSE
F1SHC1_0	sp|Q9NQC3|RTN4_HUMAN	80	5	1	0	10	14	899	903	178	15.5	AYHEQLTVAEITNACFEPANQMVK	24	FALSE
F1SHC1_0	sp|Q9NQC3|RTN4_HUMAN	54.545	11	1	2	11	19	462	470	894	13.4	AYHEQLTVAEITNACFEPANQMVK	24	FALSE
F1SHC1_0	tr|Q5TEJ0|Q5TEJ0_HUMAN	80	5	1	0	6	10	57	61	236	15.1	AYHEQLTVAEITNACFEPANQMVK	24	FALSE
F1SHC1_0	sp|P15927|RFA2_HUMAN	80	5	1	0	6	10	205	209	242	15.1	AYHEQLTVAEITNACFEPANQMVK	24	FALSE
F1SHC1_0	tr|Q96B85|Q96B85_HUMAN	100	4	0	0	6	9	133	136	335	14.6	AYHEQLTVAEITNACFEPANQMVK	24	FALSE
F1SHC1_0	tr|D6REE5|D6REE5_HUMAN	62.5	8	3	0	8	15	152	159	336	14.6	AYHEQLTVAEITNACFEPANQMVK	24	FALSE
F1SHC1_0	tr|Q9BUU9|Q9BUU9_HUMAN	100	4	0	0	6	9	207	210	336	14.6	AYHEQLTVAEITNACFEPANQMVK	24	FALSE
F1SHC1_0	tr|M0R2D3|M0R2D3_HUMAN	100	4	0	0	6	9	207	210	336	14.6	AYHEQLTVAEITNACFEPANQMVK	24	FALSE
F1SHC1_0	tr|Q5ST81|Q5ST81_HUMAN	100	4	0	0	6	9	239	242	337	14.6	AYHEQLTVAEITNACFEPANQMVK	24	FALSE
F1SHC1_0	tr|M0R1I1|M0R1I1_HUMAN	100	4	0	0	6	9	239	242	337	14.6	AYHEQLTVAEITNACFEPANQMVK	24	FALSE
F1SHC1_0	tr|M0QYM7|M0QYM7_HUMAN	100	4	0	0	6	9	241	244	337	14.6	AYHEQLTVAEITNACFEPANQMVK	24	FALSE
F1SHC1_0	tr|Q5JP53|Q5JP53_HUMAN	100	4	0	0	6	9	293	296	338	14.6	AYHEQLTVAEITNACFEPANQMVK	24	FALSE
F1SHC1_0	sp|P07437|TBB5_HUMAN	100	4	0	0	6	9	311	314	338	14.6	AYHEQLTVAEITNACFEPANQMVK	24	FALSE
F1SHC1_0	sp|P04350|TBB4A_HUMAN	100	4	0	0	6	9	311	314	338	14.6	AYHEQLTVAEITNACFEPANQMVK	24	FALSE
F1SHC1_0	tr|Q5SU16|Q5SU16_HUMAN	100	4	0	0	6	9	311	314	338	14.6	AYHEQLTVAEITNACFEPANQMVK	24	FALSE
F1SHC1_0	sp|P07437|TBB5_HUMAN	100	4	0	0	6	9	311	314	338	14.6	AYHEQLTVAEITNACFEPANQMVK	24	FALSE
F1SHC1_0	sp|P04350|TBB4A_HUMAN	100	4	0	0	6	9	311	314	338	14.6	AYHEQLTVAEITNACFEPANQMVK	24	FALSE
F1SHC1_0	tr|M0R278|M0R278_HUMAN	100	4	0	0	6	9	356	359	338	14.6	AYHEQLTVAEITNACFEPANQMVK	24	FALSE
F1SHC1_0	tr|M0QZL7|M0QZL7_HUMAN	100	4	0	0	6	9	362	365	338	14.6	AYHEQLTVAEITNACFEPANQMVK	24	FALSE
F1SHC1_0	tr|Q6VFQ5|Q6VFQ5_HUMAN	50	14	5	1	1	14	25	36	411	14.2	AYHEQLTVAEITNACFEPANQMVK	24	FALSE
F1SHC1_0	tr|B2M1S7|B2M1S7_HUMAN	50	14	5	1	1	14	25	36	411	14.2	AYHEQLTVAEITNACFEPANQMVK	24	FALSE
F1SHC1_0	tr|A0A3G9CLN8|A0A3G9CLN8_HUMAN	50	14	5	1	1	14	35	46	423	14.2	AYHEQLTVAEITNACFEPANQMVK	24	FALSE
F1SHC1_0	tr|B2M0Y1|B2M0Y1_HUMAN	50	14	5	1	1	14	25	36	424	14.2	AYHEQLTVAEITNACFEPANQMVK	24	FALSE
F1SHC1_0	tr|Q9UK54|Q9UK54_HUMAN	50	14	5	1	1	14	111	122	452	14.2	AYHEQLTVAEITNACFEPANQMVK	24	FALSE
F1SHC1_0	tr|D9YZU5|D9YZU5_HUMAN	50	14	5	1	1	14	130	141	455	14.2	AYHEQLTVAEITNACFEPANQMVK	24	FALSE
F1SHC1_0	tr|C8C504|C8C504_HUMAN	50	14	5	1	1	14	130	141	455	14.2	AYHEQLTVAEITNACFEPANQMVK	24	FALSE
F1SHC1_0	tr|A0A481SHK9|A0A481SHK9_HUMAN	50	14	5	1	1	14	130	141	455	14.2	AYHEQLTVAEITNACFEPANQMVK	24	FALSE
F1SHC1_0	sp|P68871|HBB_HUMAN	50	14	5	1	1	14	130	141	455	14.2	AYHEQLTVAEITNACFEPANQMVK	24	FALSE
F1SHC1_0	tr|E9PI65|E9PI65_HUMAN	66.667	6	2	0	12	17	64	69	632	13.8	AYHEQLTVAEITNACFEPANQMVK	24	FALSE
F1SHC1_0	tr|A0A8I5KXE2|A0A8I5KXE2_HUMAN	80	5	1	0	1	5	221	225	642	13.8	AYHEQLTVAEITNACFEPANQMVK	24	FALSE
F1SHC1_0	tr|A0A8I5KYJ6|A0A8I5KYJ6_HUMAN	80	5	1	0	1	5	221	225	642	13.8	AYHEQLTVAEITNACFEPANQMVK	24	FALSE
F1SHC1_0	tr|A0A8I5KRV3|A0A8I5KRV3_HUMAN	80	5	1	0	1	5	221	225	643	13.8	AYHEQLTVAEITNACFEPANQMVK	24	FALSE
F1SHC1_0	tr|A0A8I5KPY2|A0A8I5KPY2_HUMAN	80	5	1	0	1	5	221	225	644	13.8	AYHEQLTVAEITNACFEPANQMVK	24	FALSE
F1SHC1_0	tr|A0A8I5KXC9|A0A8I5KXC9_HUMAN	80	5	1	0	1	5	221	225	644	13.8	AYHEQLTVAEITNACFEPANQMVK	24	FALSE
F1SHC1_0	tr|A0A8I5KW00|A0A8I5KW00_HUMAN	80	5	1	0	1	5	221	225	644	13.8	AYHEQLTVAEITNACFEPANQMVK	24	FALSE
F1SHC1_0	tr|A0A8I5QKQ5|A0A8I5QKQ5_HUMAN	80	5	1	0	1	5	221	225	644	13.8	AYHEQLTVAEITNACFEPANQMVK	24	FALSE
F1SHC1_0	tr|B4DNK4|B4DNK4_HUMAN	80	5	1	0	2	6	316	320	644	13.8	AYHEQLTVAEITNACFEPANQMVK	24	FALSE
F1SHC1_0	tr|A0A8I5KNU9|A0A8I5KNU9_HUMAN	80	5	1	0	1	5	221	225	644	13.8	AYHEQLTVAEITNACFEPANQMVK	24	FALSE
F1SHC1_0	tr|A0A8I5KS72|A0A8I5KS72_HUMAN	80	5	1	0	1	5	221	225	645	13.8	AYHEQLTVAEITNACFEPANQMVK	24	FALSE
F1SHC1_0	tr|A0A8I5KW33|A0A8I5KW33_HUMAN	80	5	1	0	1	5	221	225	645	13.8	AYHEQLTVAEITNACFEPANQMVK	24	FALSE
F1SHC1_0	tr|V9HVY3|V9HVY3_HUMAN	80	5	1	0	1	5	221	225	645	13.8	AYHEQLTVAEITNACFEPANQMVK	24	FALSE
F1SHC1_0	sp|P30101|PDIA3_HUMAN	80	5	1	0	1	5	221	225	645	13.8	AYHEQLTVAEITNACFEPANQMVK	24	FALSE
F1SHC1_0	tr|A0A8I5KT88|A0A8I5KT88_HUMAN	80	5	1	0	1	5	221	225	645	13.8	AYHEQLTVAEITNACFEPANQMVK	24	FALSE
F1SHC1_0	sp|P14618|KPYM_HUMAN	80	5	1	0	2	6	390	394	645	13.8	AYHEQLTVAEITNACFEPANQMVK	24	FALSE
F1SHC1_0	tr|A0A8V8TNX9|A0A8V8TNX9_HUMAN	80	5	1	0	2	6	464	468	646	13.8	AYHEQLTVAEITNACFEPANQMVK	24	FALSE
F1SHC1_0	tr|Q6VFQ6|Q6VFQ6_HUMAN	57.143	7	3	0	8	14	30	36	799	13.4	AYHEQLTVAEITNACFEPANQMVK	24	FALSE
F1SHC1_0	tr|Q6P2H7|Q6P2H7_HUMAN	60	5	2	0	20	24	115	119	877	13.4	AYHEQLTVAEITNACFEPANQMVK	24	FALSE
F1SHC1_0	tr|A0A286YFM8|A0A286YFM8_HUMAN	50	8	4	0	4	11	167	174	880	13.4	AYHEQLTVAEITNACFEPANQMVK	24	FALSE
F1SHC1_0	tr|A0A286YF78|A0A286YF78_HUMAN	50	8	4	0	4	11	108	115	883	13.4	AYHEQLTVAEITNACFEPANQMVK	24	FALSE
F1SHC1_0	tr|E9PN89|E9PN89_HUMAN	71.429	7	2	0	11	17	237	243	885	13.4	AYHEQLTVAEITNACFEPANQMVK	24	FALSE
F1SHC1_0	tr|A0A8I5KVL5|A0A8I5KVL5_HUMAN	80	5	1	0	8	12	258	262	887	13.4	AYHEQLTVAEITNACFEPANQMVK	24	FALSE
F1SHC1_0	tr|H0YLU7|H0YLU7_HUMAN	80	5	1	0	8	12	258	262	888	13.4	AYHEQLTVAEITNACFEPANQMVK	24	FALSE
F1SHC1_0	tr|A8K7Q2|A8K7Q2_HUMAN	71.429	7	2	0	11	17	61	67	888	13.4	AYHEQLTVAEITNACFEPANQMVK	24	FALSE
F1SHC1_0	tr|A0A286YFL2|A0A286YFL2_HUMAN	50	8	4	0	4	11	189	196	888	13.4	AYHEQLTVAEITNACFEPANQMVK	24	FALSE
F1SHC1_0	tr|A0A286YFA2|A0A286YFA2_HUMAN	50	8	4	0	4	11	189	196	888	13.4	AYHEQLTVAEITNACFEPANQMVK	24	FALSE
F1SHC1_0	tr|E9PNE6|E9PNE6_HUMAN	71.429	7	2	0	11	17	151	157	890	13.4	AYHEQLTVAEITNACFEPANQMVK	24	FALSE
F1SHC1_0	tr|A0A286YF22|A0A286YF22_HUMAN	50	8	4	0	4	11	189	196	890	13.4	AYHEQLTVAEITNACFEPANQMVK	24	FALSE
F1SHC1_0	tr|A0A2C9F2M7|A0A2C9F2M7_HUMAN	50	8	4	0	4	11	189	196	890	13.4	AYHEQLTVAEITNACFEPANQMVK	24	FALSE
F1SHC1_0	sp|O43175|SERA_HUMAN	50	8	4	0	4	11	189	196	890	13.4	AYHEQLTVAEITNACFEPANQMVK	24	FALSE
F1SHC1_0	tr|Q96IS6|Q96IS6_HUMAN	71.429	7	2	0	11	17	238	244	891	13.4	AYHEQLTVAEITNACFEPANQMVK	24	FALSE
F1SHC1_0	tr|E9PKE3|E9PKE3_HUMAN	71.429	7	2	0	11	17	278	284	891	13.4	AYHEQLTVAEITNACFEPANQMVK	24	FALSE
F1SHC1_0	tr|V9HW22|V9HW22_HUMAN	71.429	7	2	0	11	17	297	303	891	13.4	AYHEQLTVAEITNACFEPANQMVK	24	FALSE
F1SHC1_0	sp|P11142|HSP7C_HUMAN	71.429	7	2	0	11	17	297	303	891	13.4	AYHEQLTVAEITNACFEPANQMVK	24	FALSE
A0A287B5T6;A0A287BM57;A0A8W4F8A7;B9V4F0_1	sp|P84077|ARF1_HUMAN	100	20	0	0	1	20	80	99	1.09E-17	69.8	HYFQNTQGLIFVVDSNDRER	20	TRUE
A0A287B5T6;A0A287BM57;A0A8W4F8A7;B9V4F0_1	sp|P61204|ARF3_HUMAN	100	20	0	0	1	20	80	99	1.09E-17	69.8	HYFQNTQGLIFVVDSNDRER	20	TRUE
A0A287B5T6;A0A287BM57;A0A8W4F8A7;B9V4F0_1	tr|A4D0Z3|A4D0Z3_HUMAN	100	20	0	0	1	20	80	99	1.09E-17	69.8	HYFQNTQGLIFVVDSNDRER	20	TRUE
A0A287B5T6;A0A287BM57;A0A8W4F8A7;B9V4F0_1	sp|P84085|ARF5_HUMAN	100	20	0	0	1	20	80	99	1.09E-17	69.8	HYFQNTQGLIFVVDSNDRER	20	TRUE
A0A287B5T6;A0A287BM57;A0A8W4F8A7;B9V4F0_1	sp|P18085|ARF4_HUMAN	100	20	0	0	1	20	80	99	1.09E-17	69.8	HYFQNTQGLIFVVDSNDRER	20	TRUE
A0A287B5T6;A0A287BM57;A0A8W4F8A7;B9V4F0_1	tr|A0A8V8TQC0|A0A8V8TQC0_HUMAN	100	20	0	0	1	20	80	99	1.10E-17	69.8	HYFQNTQGLIFVVDSNDRER	20	TRUE
A0A287B5T6;A0A287BM57;A0A8W4F8A7;B9V4F0_1	tr|A0A8V8TNZ5|A0A8V8TNZ5_HUMAN	100	20	0	0	1	20	80	99	1.10E-17	69.8	HYFQNTQGLIFVVDSNDRER	20	TRUE
A0A287B5T6;A0A287BM57;A0A8W4F8A7;B9V4F0_1	tr|F5H0C7|F5H0C7_HUMAN	100	20	0	0	1	20	80	99	1.10E-17	69.8	HYFQNTQGLIFVVDSNDRER	20	TRUE
A0A287B5T6;A0A287BM57;A0A8W4F8A7;B9V4F0_1	tr|C9J1Z8|C9J1Z8_HUMAN	100	20	0	0	1	20	80	99	1.10E-17	69.8	HYFQNTQGLIFVVDSNDRER	20	TRUE
A0A287B5T6;A0A287BM57;A0A8W4F8A7;B9V4F0_1	tr|A0A8V8TQP8|A0A8V8TQP8_HUMAN	100	20	0	0	1	20	80	99	1.10E-17	69.8	HYFQNTQGLIFVVDSNDRER	20	TRUE
A0A287B5T6;A0A287BM57;A0A8W4F8A7;B9V4F0_1	tr|A0A8V8TNZ0|A0A8V8TNZ0_HUMAN	100	20	0	0	1	20	80	99	1.10E-17	69.8	HYFQNTQGLIFVVDSNDRER	20	TRUE
A0A287B5T6;A0A287BM57;A0A8W4F8A7;B9V4F0_1	tr|A0A8V8TP92|A0A8V8TP92_HUMAN	100	20	0	0	1	20	80	99	1.11E-17	69.8	HYFQNTQGLIFVVDSNDRER	20	TRUE
A0A287B5T6;A0A287BM57;A0A8W4F8A7;B9V4F0_1	tr|A0A8V8TP99|A0A8V8TP99_HUMAN	100	7	0	0	1	7	80	86	0.004	28.2	HYFQNTQGLIFVVDSNDRER	20	FALSE
A0A287B5T6;A0A287BM57;A0A8W4F8A7;B9V4F0_1	tr|A0A7P0TBC2|A0A7P0TBC2_HUMAN	50	14	1	1	12	19	436	449	4.5	19.7	HYFQNTQGLIFVVDSNDRER	20	FALSE
A0A287B5T6;A0A287BM57;A0A8W4F8A7;B9V4F0_1	tr|A0A7P0TAY2|A0A7P0TAY2_HUMAN	50	14	1	1	12	19	436	449	4.5	19.7	HYFQNTQGLIFVVDSNDRER	20	FALSE
A0A287B5T6;A0A287BM57;A0A8W4F8A7;B9V4F0_1	tr|A0A7P0T917|A0A7P0T917_HUMAN	50	14	1	1	12	19	352	365	4.5	19.7	HYFQNTQGLIFVVDSNDRER	20	FALSE
A0A287B5T6;A0A287BM57;A0A8W4F8A7;B9V4F0_1	tr|A0A087WT78|A0A087WT78_HUMAN	50	14	1	1	12	19	436	449	4.5	19.7	HYFQNTQGLIFVVDSNDRER	20	FALSE
A0A287B5T6;A0A287BM57;A0A8W4F8A7;B9V4F0_1	tr|A0A7P0TAE1|A0A7P0TAE1_HUMAN	50	14	1	1	12	19	436	449	4.5	19.7	HYFQNTQGLIFVVDSNDRER	20	FALSE
A0A287B5T6;A0A287BM57;A0A8W4F8A7;B9V4F0_1	tr|H0YIV0|H0YIV0_HUMAN	50	14	1	1	12	19	436	449	4.5	19.7	HYFQNTQGLIFVVDSNDRER	20	FALSE
A0A287B5T6;A0A287BM57;A0A8W4F8A7;B9V4F0_1	tr|Q5CAQ5|Q5CAQ5_HUMAN	50	14	1	1	12	19	436	449	4.5	19.7	HYFQNTQGLIFVVDSNDRER	20	FALSE
A0A287B5T6;A0A287BM57;A0A8W4F8A7;B9V4F0_1	sp|P14625|ENPL_HUMAN	50	14	1	1	12	19	436	449	4.5	19.7	HYFQNTQGLIFVVDSNDRER	20	FALSE
A0A287B5T6;A0A287BM57;A0A8W4F8A7;B9V4F0_1	sp|P14625|ENPL_HUMAN	50	14	1	1	12	19	436	449	4.5	19.7	HYFQNTQGLIFVVDSNDRER	20	FALSE
A0A287B5T6;A0A287BM57;A0A8W4F8A7;B9V4F0_1	sp|P14625|ENPL_HUMAN	50	14	1	1	12	19	436	449	4.5	19.7	HYFQNTQGLIFVVDSNDRER	20	FALSE
A0A287B5T6;A0A287BM57;A0A8W4F8A7;B9V4F0_1	tr|V9HWP2|V9HWP2_HUMAN	50	14	1	1	12	19	436	449	4.5	19.7	HYFQNTQGLIFVVDSNDRER	20	FALSE
A0A287B5T6;A0A287BM57;A0A8W4F8A7;B9V4F0_1	sp|P14625|ENPL_HUMAN	50	14	1	1	12	19	436	449	4.5	19.7	HYFQNTQGLIFVVDSNDRER	20	FALSE
A0A287B5T6;A0A287BM57;A0A8W4F8A7;B9V4F0_1	tr|A0A7P0T823|A0A7P0T823_HUMAN	50	14	1	1	12	19	436	449	4.5	19.7	HYFQNTQGLIFVVDSNDRER	20	FALSE
A0A287B5T6;A0A287BM57;A0A8W4F8A7;B9V4F0_1	tr|A0A7P0TAT8|A0A7P0TAT8_HUMAN	50	14	1	1	12	19	436	449	4.5	19.7	HYFQNTQGLIFVVDSNDRER	20	FALSE
A0A287B5T6;A0A287BM57;A0A8W4F8A7;B9V4F0_1	tr|A0A2R8Y706|A0A2R8Y706_HUMAN	83.333	6	1	0	9	14	4569	4574	13	18.5	HYFQNTQGLIFVVDSNDRER	20	FALSE
A0A287B5T6;A0A287BM57;A0A8W4F8A7;B9V4F0_1	tr|A0A2R8Y706|A0A2R8Y706_HUMAN	100	4	0	0	4	7	4013	4016	69	16.3	HYFQNTQGLIFVVDSNDRER	20	FALSE
A0A287B5T6;A0A287BM57;A0A8W4F8A7;B9V4F0_1	sp|Q14204|DYHC1_HUMAN	83.333	6	1	0	9	14	4618	4623	13	18.5	HYFQNTQGLIFVVDSNDRER	20	FALSE
A0A287B5T6;A0A287BM57;A0A8W4F8A7;B9V4F0_1	sp|Q14204|DYHC1_HUMAN	100	4	0	0	4	7	4062	4065	69	16.3	HYFQNTQGLIFVVDSNDRER	20	FALSE
A0A287B5T6;A0A287BM57;A0A8W4F8A7;B9V4F0_1	tr|E9PLG2|E9PLG2_HUMAN	71.429	7	2	0	13	19	107	113	17	18	HYFQNTQGLIFVVDSNDRER	20	FALSE
A0A287B5T6;A0A287BM57;A0A8W4F8A7;B9V4F0_1	tr|E9PN50|E9PN50_HUMAN	71.429	7	2	0	13	19	83	89	17	18	HYFQNTQGLIFVVDSNDRER	20	FALSE
A0A287B5T6;A0A287BM57;A0A8W4F8A7;B9V4F0_1	tr|E9PMD8|E9PMD8_HUMAN	71.429	7	2	0	13	19	106	112	17	18	HYFQNTQGLIFVVDSNDRER	20	FALSE
A0A287B5T6;A0A287BM57;A0A8W4F8A7;B9V4F0_1	tr|E9PKD5|E9PKD5_HUMAN	71.429	7	2	0	13	19	81	87	17	18	HYFQNTQGLIFVVDSNDRER	20	FALSE
A0A287B5T6;A0A287BM57;A0A8W4F8A7;B9V4F0_1	tr|E9PM69|E9PM69_HUMAN	71.429	7	2	0	13	19	57	63	18	18	HYFQNTQGLIFVVDSNDRER	20	FALSE
A0A287B5T6;A0A287BM57;A0A8W4F8A7;B9V4F0_1	tr|Q96HX7|Q96HX7_HUMAN	50	14	1	1	12	19	78	91	18	18	HYFQNTQGLIFVVDSNDRER	20	FALSE
A0A287B5T6;A0A287BM57;A0A8W4F8A7;B9V4F0_1	tr|R4GNH3|R4GNH3_HUMAN	71.429	7	2	0	13	19	83	89	18	18	HYFQNTQGLIFVVDSNDRER	20	FALSE
A0A287B5T6;A0A287BM57;A0A8W4F8A7;B9V4F0_1	sp|P17980|PRS6A_HUMAN	71.429	7	2	0	13	19	99	105	18	18	HYFQNTQGLIFVVDSNDRER	20	FALSE
A0A287B5T6;A0A287BM57;A0A8W4F8A7;B9V4F0_1	tr|Q2VPJ6|Q2VPJ6_HUMAN	50	14	1	1	12	19	388	401	18	18	HYFQNTQGLIFVVDSNDRER	20	FALSE
A0A287B5T6;A0A287BM57;A0A8W4F8A7;B9V4F0_1	tr|Q8TBA7|Q8TBA7_HUMAN	50	14	1	1	12	19	294	307	18	18	HYFQNTQGLIFVVDSNDRER	20	FALSE
A0A287B5T6;A0A287BM57;A0A8W4F8A7;B9V4F0_1	sp|P08238|HS90B_HUMAN	50	14	1	1	12	19	380	393	18	18	HYFQNTQGLIFVVDSNDRER	20	FALSE
A0A287B5T6;A0A287BM57;A0A8W4F8A7;B9V4F0_1	sp|P07900|HS90A_HUMAN	50	14	1	1	12	19	388	401	18	18	HYFQNTQGLIFVVDSNDRER	20	FALSE
A0A287B5T6;A0A287BM57;A0A8W4F8A7;B9V4F0_1	sp|P07900|HS90A_HUMAN	50	14	1	1	12	19	388	401	18	18	HYFQNTQGLIFVVDSNDRER	20	FALSE
A0A287B5T6;A0A287BM57;A0A8W4F8A7;B9V4F0_1	sp|P07900|HS90A_HUMAN	50	14	1	1	12	19	388	401	18	18	HYFQNTQGLIFVVDSNDRER	20	FALSE
A0A287B5T6;A0A287BM57;A0A8W4F8A7;B9V4F0_1	tr|A0AAG2T8U2|A0AAG2T8U2_HUMAN	100	4	0	0	17	20	17	20	48	16.8	HYFQNTQGLIFVVDSNDRER	20	FALSE
A0A287B5T6;A0A287BM57;A0A8W4F8A7;B9V4F0_1	tr|A0AAG2T990|A0AAG2T990_HUMAN	100	4	0	0	17	20	191	194	48	16.8	HYFQNTQGLIFVVDSNDRER	20	FALSE
A0A287B5T6;A0A287BM57;A0A8W4F8A7;B9V4F0_1	sp|P00390|GSHR_HUMAN	100	4	0	0	3	6	362	365	48	16.8	HYFQNTQGLIFVVDSNDRER	20	FALSE
A0A287B5T6;A0A287BM57;A0A8W4F8A7;B9V4F0_1	tr|Q96BG6|Q96BG6_HUMAN	100	4	0	0	17	20	304	307	49	16.8	HYFQNTQGLIFVVDSNDRER	20	FALSE
A0A287B5T6;A0A287BM57;A0A8W4F8A7;B9V4F0_1	sp|Q15459|SF3A1_HUMAN	71.429	7	2	0	10	16	762	768	49	16.8	HYFQNTQGLIFVVDSNDRER	20	FALSE
A0A287B5T6;A0A287BM57;A0A8W4F8A7;B9V4F0_1	tr|A0A8V8TL71|A0A8V8TL71_HUMAN	100	4	0	0	17	20	534	537	49	16.8	HYFQNTQGLIFVVDSNDRER	20	FALSE
A0A287B5T6;A0A287BM57;A0A8W4F8A7;B9V4F0_1	tr|H7C144|H7C144_HUMAN	100	4	0	0	17	20	581	584	49	16.8	HYFQNTQGLIFVVDSNDRER	20	FALSE
A0A287B5T6;A0A287BM57;A0A8W4F8A7;B9V4F0_1	tr|F5GXS2|F5GXS2_HUMAN	100	4	0	0	17	20	581	584	49	16.8	HYFQNTQGLIFVVDSNDRER	20	FALSE
A0A287B5T6;A0A287BM57;A0A8W4F8A7;B9V4F0_1	tr|A0A0S2Z3G9|A0A0S2Z3G9_HUMAN	100	4	0	0	17	20	581	584	49	16.8	HYFQNTQGLIFVVDSNDRER	20	FALSE
A0A287B5T6;A0A287BM57;A0A8W4F8A7;B9V4F0_1	sp|O43707|ACTN4_HUMAN	100	4	0	0	17	20	581	584	49	16.8	HYFQNTQGLIFVVDSNDRER	20	FALSE
A0A287B5T6;A0A287BM57;A0A8W4F8A7;B9V4F0_1	tr|Q53SY7|Q53SY7_HUMAN	100	4	0	0	16	19	567	570	49	16.8	HYFQNTQGLIFVVDSNDRER	20	FALSE
A0A287B5T6;A0A287BM57;A0A8W4F8A7;B9V4F0_1	tr|Q53SY7|Q53SY7_HUMAN	100	4	0	0	10	13	736	739	68	16.3	HYFQNTQGLIFVVDSNDRER	20	FALSE
A0A287B5T6;A0A287BM57;A0A8W4F8A7;B9V4F0_1	sp|P27708|PYR1_HUMAN	100	4	0	0	16	19	641	644	49	16.8	HYFQNTQGLIFVVDSNDRER	20	FALSE
A0A287B5T6;A0A287BM57;A0A8W4F8A7;B9V4F0_1	sp|P27708|PYR1_HUMAN	100	4	0	0	10	13	810	813	68	16.3	HYFQNTQGLIFVVDSNDRER	20	FALSE
A0A287B5T6;A0A287BM57;A0A8W4F8A7;B9V4F0_1	tr|J3KTN0|J3KTN0_HUMAN	42.857	14	3	1	6	14	96	109	65	16.3	HYFQNTQGLIFVVDSNDRER	20	FALSE
A0A287B5T6;A0A287BM57;A0A8W4F8A7;B9V4F0_1	tr|F8W0A3|F8W0A3_HUMAN	100	4	0	0	11	14	114	117	67	16.3	HYFQNTQGLIFVVDSNDRER	20	FALSE
A0A287B5T6;A0A287BM57;A0A8W4F8A7;B9V4F0_1	tr|F8W0A3|F8W0A3_HUMAN	100	4	0	0	4	7	151	154	67	16.3	HYFQNTQGLIFVVDSNDRER	20	FALSE
A0A287B5T6;A0A287BM57;A0A8W4F8A7;B9V4F0_1	tr|J3KSZ0|J3KSZ0_HUMAN	42.857	14	3	1	6	14	156	169	67	16.3	HYFQNTQGLIFVVDSNDRER	20	FALSE
A0A287B5T6;A0A287BM57;A0A8W4F8A7;B9V4F0_1	tr|J3QL43|J3QL43_HUMAN	42.857	14	3	1	6	14	243	256	67	16.3	HYFQNTQGLIFVVDSNDRER	20	FALSE
A0A287B5T6;A0A287BM57;A0A8W4F8A7;B9V4F0_1	tr|F8VR77|F8VR77_HUMAN	100	4	0	0	11	14	125	128	67	16.3	HYFQNTQGLIFVVDSNDRER	20	FALSE
A0A287B5T6;A0A287BM57;A0A8W4F8A7;B9V4F0_1	tr|F8VR77|F8VR77_HUMAN	100	4	0	0	4	7	162	165	67	16.3	HYFQNTQGLIFVVDSNDRER	20	FALSE
A0A287B5T6;A0A287BM57;A0A8W4F8A7;B9V4F0_1	tr|J3QS69|J3QS69_HUMAN	42.857	14	3	1	6	14	271	284	67	16.3	HYFQNTQGLIFVVDSNDRER	20	FALSE
A0A287B5T6;A0A287BM57;A0A8W4F8A7;B9V4F0_1	tr|J3KT12|J3KT12_HUMAN	42.857	14	3	1	6	14	273	286	67	16.3	HYFQNTQGLIFVVDSNDRER	20	FALSE
A0A287B5T6;A0A287BM57;A0A8W4F8A7;B9V4F0_1	tr|Q6PIN5|Q6PIN5_HUMAN	100	4	0	0	11	14	125	128	68	16.3	HYFQNTQGLIFVVDSNDRER	20	FALSE
A0A287B5T6;A0A287BM57;A0A8W4F8A7;B9V4F0_1	tr|Q6PIN5|Q6PIN5_HUMAN	100	4	0	0	4	7	162	165	68	16.3	HYFQNTQGLIFVVDSNDRER	20	FALSE
A0A287B5T6;A0A287BM57;A0A8W4F8A7;B9V4F0_1	sp|Q9UQ80|PA2G4_HUMAN	100	4	0	0	11	14	125	128	68	16.3	HYFQNTQGLIFVVDSNDRER	20	FALSE
A0A287B5T6;A0A287BM57;A0A8W4F8A7;B9V4F0_1	sp|Q9UQ80|PA2G4_HUMAN	100	4	0	0	4	7	162	165	68	16.3	HYFQNTQGLIFVVDSNDRER	20	FALSE
A0A287B5T6;A0A287BM57;A0A8W4F8A7;B9V4F0_1	tr|Q05D08|Q05D08_HUMAN	100	4	0	0	11	14	155	158	68	16.3	HYFQNTQGLIFVVDSNDRER	20	FALSE
A0A287B5T6;A0A287BM57;A0A8W4F8A7;B9V4F0_1	tr|Q05D08|Q05D08_HUMAN	100	4	0	0	4	7	192	195	68	16.3	HYFQNTQGLIFVVDSNDRER	20	FALSE
A0A287B5T6;A0A287BM57;A0A8W4F8A7;B9V4F0_1	sp|P60842|IF4A1_HUMAN	42.857	14	3	1	6	14	273	286	68	16.3	HYFQNTQGLIFVVDSNDRER	20	FALSE
A0A287B5T6;A0A287BM57;A0A8W4F8A7;B9V4F0_1	tr|A0A140VK49|A0A140VK49_HUMAN	100	4	0	0	4	7	822	825	68	16.3	HYFQNTQGLIFVVDSNDRER	20	FALSE
A0A287B5T6;A0A287BM57;A0A8W4F8A7;B9V4F0_1	sp|Q7KZF4|SND1_HUMAN	100	4	0	0	4	7	822	825	68	16.3	HYFQNTQGLIFVVDSNDRER	20	FALSE
A0A287B5T6;A0A287BM57;A0A8W4F8A7;B9V4F0_1	tr|F8VPD4|F8VPD4_HUMAN	100	4	0	0	10	13	747	750	68	16.3	HYFQNTQGLIFVVDSNDRER	20	FALSE
A0A287B5T6;A0A287BM57;A0A8W4F8A7;B9V4F0_1	tr|A0A7P0TBJ7|A0A7P0TBJ7_HUMAN	100	4	0	0	4	7	4062	4065	69	16.3	HYFQNTQGLIFVVDSNDRER	20	FALSE
A0A287B5T6;A0A287BM57;A0A8W4F8A7;B9V4F0_1	tr|A0A7P0T8N2|A0A7P0T8N2_HUMAN	100	4	0	0	4	7	4062	4065	69	16.3	HYFQNTQGLIFVVDSNDRER	20	FALSE
A0A287B5T6;A0A287BM57;A0A8W4F8A7;B9V4F0_1	tr|A0A7P0T916|A0A7P0T916_HUMAN	100	4	0	0	4	7	4062	4065	69	16.3	HYFQNTQGLIFVVDSNDRER	20	FALSE
A0A287B5T6;A0A287BM57;A0A8W4F8A7;B9V4F0_1	tr|A0A7P0T7V5|A0A7P0T7V5_HUMAN	100	4	0	0	4	7	4062	4065	69	16.3	HYFQNTQGLIFVVDSNDRER	20	FALSE
A0A287B5T6;A0A287BM57;A0A8W4F8A7;B9V4F0_1	tr|A0A7P0TAW9|A0A7P0TAW9_HUMAN	100	4	0	0	4	7	4062	4065	69	16.3	HYFQNTQGLIFVVDSNDRER	20	FALSE
A0A287B5T6;A0A287BM57;A0A8W4F8A7;B9V4F0_1	tr|A0A7P0T9R4|A0A7P0T9R4_HUMAN	100	4	0	0	4	7	4062	4065	69	16.3	HYFQNTQGLIFVVDSNDRER	20	FALSE
A0A287B5T6;A0A287BM57;A0A8W4F8A7;B9V4F0_1	tr|A0A2R8Y5T0|A0A2R8Y5T0_HUMAN	100	4	0	0	4	7	4062	4065	69	16.3	HYFQNTQGLIFVVDSNDRER	20	FALSE
A0A287B5T6;A0A287BM57;A0A8W4F8A7;B9V4F0_1	tr|A0A7P0TA13|A0A7P0TA13_HUMAN	100	4	0	0	4	7	4062	4065	69	16.3	HYFQNTQGLIFVVDSNDRER	20	FALSE
A0A287B5T6;A0A287BM57;A0A8W4F8A7;B9V4F0_1	tr|A0A7P0T9C4|A0A7P0T9C4_HUMAN	100	4	0	0	4	7	4062	4065	69	16.3	HYFQNTQGLIFVVDSNDRER	20	FALSE
A0A287B5T6;A0A287BM57;A0A8W4F8A7;B9V4F0_1	tr|G3V4S5|G3V4S5_HUMAN	50	8	4	0	3	10	31	38	162	15.1	HYFQNTQGLIFVVDSNDRER	20	FALSE
A0A287B5T6;A0A287BM57;A0A8W4F8A7;B9V4F0_1	tr|H3BMQ8|H3BMQ8_HUMAN	100	4	0	0	6	9	114	117	180	15.1	HYFQNTQGLIFVVDSNDRER	20	FALSE
A0A287B5T6;A0A287BM57;A0A8W4F8A7;B9V4F0_1	tr|H3BUH7|H3BUH7_HUMAN	100	4	0	0	6	9	125	128	181	15.1	HYFQNTQGLIFVVDSNDRER	20	FALSE
A0A287B5T6;A0A287BM57;A0A8W4F8A7;B9V4F0_1	tr|H3BR04|H3BR04_HUMAN	100	4	0	0	6	9	114	117	181	15.1	HYFQNTQGLIFVVDSNDRER	20	FALSE
A0A287B5T6;A0A287BM57;A0A8W4F8A7;B9V4F0_1	tr|H3BU78|H3BU78_HUMAN	100	4	0	0	6	9	70	73	182	15.1	HYFQNTQGLIFVVDSNDRER	20	FALSE
A0A287B5T6;A0A287BM57;A0A8W4F8A7;B9V4F0_1	tr|H3BPS8|H3BPS8_HUMAN	100	4	0	0	6	9	179	182	183	15.1	HYFQNTQGLIFVVDSNDRER	20	FALSE
A0A287B5T6;A0A287BM57;A0A8W4F8A7;B9V4F0_1	tr|K7EKP8|K7EKP8_HUMAN	100	4	0	0	12	15	256	259	183	15.1	HYFQNTQGLIFVVDSNDRER	20	FALSE
A0A287B5T6;A0A287BM57;A0A8W4F8A7;B9V4F0_1	tr|A0A0M4FNU3|A0A0M4FNU3_HUMAN	100	4	0	0	6	9	55	58	184	15.1	HYFQNTQGLIFVVDSNDRER	20	FALSE
A0A287B5T6;A0A287BM57;A0A8W4F8A7;B9V4F0_1	tr|Q9NZE6|Q9NZE6_HUMAN	66.667	6	2	0	6	11	179	184	184	15.1	HYFQNTQGLIFVVDSNDRER	20	FALSE
A0A287B5T6;A0A287BM57;A0A8W4F8A7;B9V4F0_1	tr|H3BQN4|H3BQN4_HUMAN	100	4	0	0	6	9	125	128	184	15.1	HYFQNTQGLIFVVDSNDRER	20	FALSE
A0A287B5T6;A0A287BM57;A0A8W4F8A7;B9V4F0_1	tr|E7EQG2|E7EQG2_HUMAN	66.667	6	2	0	6	11	274	279	184	15.1	HYFQNTQGLIFVVDSNDRER	20	FALSE
A0A287B5T6;A0A287BM57;A0A8W4F8A7;B9V4F0_1	sp|P04075|ALDOA_HUMAN	100	4	0	0	6	9	125	128	184	15.1	HYFQNTQGLIFVVDSNDRER	20	FALSE
A0A287B5T6;A0A287BM57;A0A8W4F8A7;B9V4F0_1	tr|J3KPS3|J3KPS3_HUMAN	100	4	0	0	6	9	125	128	184	15.1	HYFQNTQGLIFVVDSNDRER	20	FALSE
A0A287B5T6;A0A287BM57;A0A8W4F8A7;B9V4F0_1	sp|O00154|BACH_HUMAN	100	4	0	0	12	15	315	318	184	15.1	HYFQNTQGLIFVVDSNDRER	20	FALSE
A0A287B5T6;A0A287BM57;A0A8W4F8A7;B9V4F0_1	sp|Q14240|IF4A2_HUMAN	66.667	6	2	0	6	11	274	279	185	15.1	HYFQNTQGLIFVVDSNDRER	20	FALSE
A0A287B5T6;A0A287BM57;A0A8W4F8A7;B9V4F0_1	tr|A1JUI8|A1JUI8_HUMAN	100	4	0	0	12	15	129	132	185	15.1	HYFQNTQGLIFVVDSNDRER	20	FALSE
A0A287B5T6;A0A287BM57;A0A8W4F8A7;B9V4F0_1	sp|P40227|TCPZ_HUMAN	100	4	0	0	12	15	172	175	185	15.1	HYFQNTQGLIFVVDSNDRER	20	FALSE
A0A287B5T6;A0A287BM57;A0A8W4F8A7;B9V4F0_1	tr|H0YLE8|H0YLE8_HUMAN	80	5	1	0	15	19	442	446	186	15.1	HYFQNTQGLIFVVDSNDRER	20	FALSE
A0A287B5T6;A0A287BM57;A0A8W4F8A7;B9V4F0_1	tr|A0A0J9YXZ5|A0A0J9YXZ5_HUMAN	80	5	1	0	15	19	1014	1018	186	15.1	HYFQNTQGLIFVVDSNDRER	20	FALSE
A0A287B5T6;A0A287BM57;A0A8W4F8A7;B9V4F0_1	tr|A4QPB0|A4QPB0_HUMAN	80	5	1	0	15	19	1014	1018	186	15.1	HYFQNTQGLIFVVDSNDRER	20	FALSE
A0A287B5T6;A0A287BM57;A0A8W4F8A7;B9V4F0_1	sp|P46940|IQGA1_HUMAN	80	5	1	0	15	19	1014	1018	186	15.1	HYFQNTQGLIFVVDSNDRER	20	FALSE
A0A287B5T6;A0A287BM57;A0A8W4F8A7;B9V4F0_1	tr|A0A7I2V333|A0A7I2V333_HUMAN	54.545	11	2	1	6	16	150	157	256	14.6	HYFQNTQGLIFVVDSNDRER	20	FALSE
A0A287B5T6;A0A287BM57;A0A8W4F8A7;B9V4F0_1	tr|A0A7I2YQ95|A0A7I2YQ95_HUMAN	54.545	11	2	1	6	16	150	157	258	14.6	HYFQNTQGLIFVVDSNDRER	20	FALSE
A0A287B5T6;A0A287BM57;A0A8W4F8A7;B9V4F0_1	tr|A0A7I2V340|A0A7I2V340_HUMAN	54.545	11	2	1	6	16	150	157	258	14.6	HYFQNTQGLIFVVDSNDRER	20	FALSE
A0A287B5T6;A0A287BM57;A0A8W4F8A7;B9V4F0_1	tr|H7C4F6|H7C4F6_HUMAN	54.545	11	2	1	6	16	150	157	258	14.6	HYFQNTQGLIFVVDSNDRER	20	FALSE
A0A287B5T6;A0A287BM57;A0A8W4F8A7;B9V4F0_1	sp|O00629|IMA3_HUMAN	54.545	11	2	1	6	16	150	157	258	14.6	HYFQNTQGLIFVVDSNDRER	20	FALSE
A0A287B5T6;A0A287BM57;A0A8W4F8A7;B9V4F0_1	tr|B9VPB4|B9VPB4_HUMAN	80	5	1	0	2	6	111	115	353	14.2	HYFQNTQGLIFVVDSNDRER	20	FALSE
A0A287B5T6;A0A287BM57;A0A8W4F8A7;B9V4F0_1	tr|B9VP19|B9VP19_HUMAN	80	5	1	0	2	6	111	115	353	14.2	HYFQNTQGLIFVVDSNDRER	20	FALSE
A0A287B5T6;A0A287BM57;A0A8W4F8A7;B9V4F0_1	tr|B9VP24|B9VP24_HUMAN	80	5	1	0	2	6	112	116	353	14.2	HYFQNTQGLIFVVDSNDRER	20	FALSE
A0A287B5T6;A0A287BM57;A0A8W4F8A7;B9V4F0_1	tr|E7ESH4|E7ESH4_HUMAN	80	5	1	0	2	6	225	229	355	14.2	HYFQNTQGLIFVVDSNDRER	20	FALSE
A0A287B5T6;A0A287BM57;A0A8W4F8A7;B9V4F0_1	tr|Q53SE2|Q53SE2_HUMAN	80	5	1	0	2	6	227	231	355	14.2	HYFQNTQGLIFVVDSNDRER	20	FALSE
A0A287B5T6;A0A287BM57;A0A8W4F8A7;B9V4F0_1	tr|A0A7I2V5K3|A0A7I2V5K3_HUMAN	80	5	1	0	2	6	227	231	357	14.2	HYFQNTQGLIFVVDSNDRER	20	FALSE
A0A287B5T6;A0A287BM57;A0A8W4F8A7;B9V4F0_1	tr|A0A7I2YQ71|A0A7I2YQ71_HUMAN	80	5	1	0	2	6	227	231	357	14.2	HYFQNTQGLIFVVDSNDRER	20	FALSE
A0A287B5T6;A0A287BM57;A0A8W4F8A7;B9V4F0_1	tr|A0A7I2V369|A0A7I2V369_HUMAN	80	5	1	0	2	6	227	231	357	14.2	HYFQNTQGLIFVVDSNDRER	20	FALSE
A0A287B5T6;A0A287BM57;A0A8W4F8A7;B9V4F0_1	tr|A0A7I2V5M1|A0A7I2V5M1_HUMAN	80	5	1	0	2	6	227	231	358	14.2	HYFQNTQGLIFVVDSNDRER	20	FALSE
A0A287B5T6;A0A287BM57;A0A8W4F8A7;B9V4F0_1	tr|A0A7I2V599|A0A7I2V599_HUMAN	80	5	1	0	2	6	227	231	359	14.2	HYFQNTQGLIFVVDSNDRER	20	FALSE
A0A287B5T6;A0A287BM57;A0A8W4F8A7;B9V4F0_1	tr|A0A7I2V2X6|A0A7I2V2X6_HUMAN	80	5	1	0	2	6	195	199	359	14.2	HYFQNTQGLIFVVDSNDRER	20	FALSE
A0A287B5T6;A0A287BM57;A0A8W4F8A7;B9V4F0_1	tr|B3GQS7|B3GQS7_HUMAN	80	5	1	0	2	6	227	231	360	14.2	HYFQNTQGLIFVVDSNDRER	20	FALSE
A0A287B5T6;A0A287BM57;A0A8W4F8A7;B9V4F0_1	tr|A0A024R3X4|A0A024R3X4_HUMAN	80	5	1	0	2	6	227	231	360	14.2	HYFQNTQGLIFVVDSNDRER	20	FALSE
A0A287B5T6;A0A287BM57;A0A8W4F8A7;B9V4F0_1	sp|P10809|CH60_HUMAN	80	5	1	0	2	6	227	231	360	14.2	HYFQNTQGLIFVVDSNDRER	20	FALSE
A0A287B5T6;A0A287BM57;A0A8W4F8A7;B9V4F0_1	tr|A0A994J795|A0A994J795_HUMAN	55.556	9	4	0	12	20	78	86	672	13.4	HYFQNTQGLIFVVDSNDRER	20	FALSE
A0A287B5T6;A0A287BM57;A0A8W4F8A7;B9V4F0_1	tr|A0A994J6T5|A0A994J6T5_HUMAN	55.556	9	4	0	12	20	78	86	692	13.4	HYFQNTQGLIFVVDSNDRER	20	FALSE
A0A287B5T6;A0A287BM57;A0A8W4F8A7;B9V4F0_1	tr|Q5T6W2|Q5T6W2_HUMAN	55.556	9	4	0	12	20	78	86	693	13.4	HYFQNTQGLIFVVDSNDRER	20	FALSE
A0A287B5T6;A0A287BM57;A0A8W4F8A7;B9V4F0_1	tr|A0A994J6U9|A0A994J6U9_HUMAN	55.556	9	4	0	12	20	78	86	694	13.4	HYFQNTQGLIFVVDSNDRER	20	FALSE
A0A287B5T6;A0A287BM57;A0A8W4F8A7;B9V4F0_1	tr|A0A994J4E9|A0A994J4E9_HUMAN	55.556	9	4	0	12	20	78	86	694	13.4	HYFQNTQGLIFVVDSNDRER	20	FALSE
A0A287B5T6;A0A287BM57;A0A8W4F8A7;B9V4F0_1	tr|B4DUQ1|B4DUQ1_HUMAN	55.556	9	4	0	12	20	78	86	694	13.4	HYFQNTQGLIFVVDSNDRER	20	FALSE
A0A287B5T6;A0A287BM57;A0A8W4F8A7;B9V4F0_1	tr|A0A994J782|A0A994J782_HUMAN	55.556	9	4	0	12	20	78	86	694	13.4	HYFQNTQGLIFVVDSNDRER	20	FALSE
A0A287B5T6;A0A287BM57;A0A8W4F8A7;B9V4F0_1	tr|A0A994J4U9|A0A994J4U9_HUMAN	55.556	9	4	0	12	20	78	86	694	13.4	HYFQNTQGLIFVVDSNDRER	20	FALSE
A0A287B5T6;A0A287BM57;A0A8W4F8A7;B9V4F0_1	tr|A0A994J4S7|A0A994J4S7_HUMAN	55.556	9	4	0	12	20	78	86	694	13.4	HYFQNTQGLIFVVDSNDRER	20	FALSE
A0A287B5T6;A0A287BM57;A0A8W4F8A7;B9V4F0_1	sp|P61978|HNRPK_HUMAN	55.556	9	4	0	12	20	78	86	694	13.4	HYFQNTQGLIFVVDSNDRER	20	FALSE
A0A287B6S5_2	tr|A0A2R8Y6G6|A0A2R8Y6G6_HUMAN	100	15	0	0	1	15	106	120	1.82E-10	48.1	FGANAILGVSLAVCK	15	TRUE
A0A287B6S5_2	tr|A0A2R8Y6G6|A0A2R8Y6G6_HUMAN	66.667	6	2	0	10	15	353	358	451	13.4	FGANAILGVSLAVCK	15	FALSE
A0A287B6S5_2	sp|P06733|ENOA_HUMAN	100	15	0	0	1	15	106	120	1.82E-10	48.1	FGANAILGVSLAVCK	15	TRUE
A0A287B6S5_2	sp|P06733|ENOA_HUMAN	83.333	6	1	0	8	13	61	66	451	13.4	FGANAILGVSLAVCK	15	FALSE
A0A287B6S5_2	sp|P06733|ENOA_HUMAN	66.667	6	2	0	10	15	353	358	451	13.4	FGANAILGVSLAVCK	15	FALSE
A0A287B6S5_2	tr|K7EM90|K7EM90_HUMAN	100	15	0	0	1	15	106	120	1.85E-10	48.1	FGANAILGVSLAVCK	15	TRUE
A0A287B6S5_2	tr|K7EM90|K7EM90_HUMAN	83.333	6	1	0	8	13	61	66	447	13.4	FGANAILGVSLAVCK	15	FALSE
A0A287B6S5_2	tr|A0A2R8YEM5|A0A2R8YEM5_HUMAN	100	15	0	0	1	15	106	120	1.86E-10	48.1	FGANAILGVSLAVCK	15	TRUE
A0A287B6S5_2	tr|A0A2R8YEM5|A0A2R8YEM5_HUMAN	83.333	6	1	0	8	13	61	66	446	13.4	FGANAILGVSLAVCK	15	FALSE
A0A287B6S5_2	tr|A0A2R8Y879|A0A2R8Y879_HUMAN	100	15	0	0	1	15	106	120	1.88E-10	48.1	FGANAILGVSLAVCK	15	TRUE
A0A287B6S5_2	tr|A0A2R8Y879|A0A2R8Y879_HUMAN	83.333	6	1	0	8	13	61	66	442	13.4	FGANAILGVSLAVCK	15	FALSE
A0A287B6S5_2	tr|E9PM13|E9PM13_HUMAN	72.727	11	2	1	3	13	34	43	1.6	20.2	FGANAILGVSLAVCK	15	FALSE
A0A287B6S5_2	tr|Q96H53|Q96H53_HUMAN	72.727	11	2	1	3	13	55	64	1.6	20.2	FGANAILGVSLAVCK	15	FALSE
A0A287B6S5_2	tr|E9PS65|E9PS65_HUMAN	72.727	11	2	1	3	13	73	82	1.6	20.2	FGANAILGVSLAVCK	15	FALSE
A0A287B6S5_2	tr|A8K7Q2|A8K7Q2_HUMAN	72.727	11	2	1	3	13	246	255	1.6	20.2	FGANAILGVSLAVCK	15	FALSE
A0A287B6S5_2	tr|E9PNE6|E9PNE6_HUMAN	72.727	11	2	1	3	13	336	345	1.7	20.2	FGANAILGVSLAVCK	15	FALSE
A0A287B6S5_2	tr|Q96IS6|Q96IS6_HUMAN	72.727	11	2	1	3	13	423	432	1.7	20.2	FGANAILGVSLAVCK	15	FALSE
A0A287B6S5_2	tr|E9PKE3|E9PKE3_HUMAN	72.727	11	2	1	3	13	463	472	1.7	20.2	FGANAILGVSLAVCK	15	FALSE
A0A287B6S5_2	tr|V9HW22|V9HW22_HUMAN	72.727	11	2	1	3	13	482	491	1.7	20.2	FGANAILGVSLAVCK	15	FALSE
A0A287B6S5_2	sp|P11142|HSP7C_HUMAN	72.727	11	2	1	3	13	482	491	1.7	20.2	FGANAILGVSLAVCK	15	FALSE
A0A287B6S5_2	tr|H7C5W9|H7C5W9_HUMAN	85.714	7	1	0	3	9	18	24	2.4	19.7	FGANAILGVSLAVCK	15	FALSE
A0A287B6S5_2	tr|A0A0S2Z3L2|A0A0S2Z3L2_HUMAN	85.714	7	1	0	3	9	100	106	2.4	19.7	FGANAILGVSLAVCK	15	FALSE
A0A287B6S5_2	sp|P16615|AT2A2_HUMAN	85.714	7	1	0	3	9	100	106	2.4	19.7	FGANAILGVSLAVCK	15	FALSE
A0A287B6S5_2	tr|A0A7P0TBC9|A0A7P0TBC9_HUMAN	70	10	3	0	3	12	517	526	9.6	18	FGANAILGVSLAVCK	15	FALSE
A0A287B6S5_2	tr|A0A7P0TBC9|A0A7P0TBC9_HUMAN	83.333	6	1	0	6	11	910	915	28	16.8	FGANAILGVSLAVCK	15	FALSE
A0A287B6S5_2	tr|A0A7P0TBC9|A0A7P0TBC9_HUMAN	100	4	0	0	7	10	711	714	226	14.2	FGANAILGVSLAVCK	15	FALSE
A0A287B6S5_2	tr|A0A7P0T9Y3|A0A7P0T9Y3_HUMAN	70	10	3	0	3	12	517	526	9.6	18	FGANAILGVSLAVCK	15	FALSE
A0A287B6S5_2	tr|A0A7P0T9Y3|A0A7P0T9Y3_HUMAN	83.333	6	1	0	6	11	910	915	28	16.8	FGANAILGVSLAVCK	15	FALSE
A0A287B6S5_2	tr|A0A7P0T9Y3|A0A7P0T9Y3_HUMAN	100	4	0	0	7	10	711	714	226	14.2	FGANAILGVSLAVCK	15	FALSE
A0A287B6S5_2	tr|A0A7P0T934|A0A7P0T934_HUMAN	70	10	3	0	3	12	517	526	9.6	18	FGANAILGVSLAVCK	15	FALSE
A0A287B6S5_2	tr|A0A7P0T934|A0A7P0T934_HUMAN	83.333	6	1	0	6	11	910	915	28	16.8	FGANAILGVSLAVCK	15	FALSE
A0A287B6S5_2	tr|A0A7P0T934|A0A7P0T934_HUMAN	100	4	0	0	7	10	711	714	227	14.2	FGANAILGVSLAVCK	15	FALSE
A0A287B6S5_2	tr|A0A7P0T9S3|A0A7P0T9S3_HUMAN	70	10	3	0	3	12	517	526	9.6	18	FGANAILGVSLAVCK	15	FALSE
A0A287B6S5_2	tr|A0A7P0T9S3|A0A7P0T9S3_HUMAN	83.333	6	1	0	6	11	910	915	28	16.8	FGANAILGVSLAVCK	15	FALSE
A0A287B6S5_2	tr|A0A7P0T9S3|A0A7P0T9S3_HUMAN	100	4	0	0	7	10	711	714	227	14.2	FGANAILGVSLAVCK	15	FALSE
A0A287B6S5_2	tr|A0A2R8YGC7|A0A2R8YGC7_HUMAN	70	10	3	0	3	12	517	526	9.6	18	FGANAILGVSLAVCK	15	FALSE
A0A287B6S5_2	tr|A0A2R8YGC7|A0A2R8YGC7_HUMAN	83.333	6	1	0	6	11	910	915	28	16.8	FGANAILGVSLAVCK	15	FALSE
A0A287B6S5_2	tr|A0A2R8YGC7|A0A2R8YGC7_HUMAN	100	4	0	0	7	10	711	714	227	14.2	FGANAILGVSLAVCK	15	FALSE
A0A287B6S5_2	tr|A0A7P0T942|A0A7P0T942_HUMAN	70	10	3	0	3	12	517	526	9.6	18	FGANAILGVSLAVCK	15	FALSE
A0A287B6S5_2	tr|A0A7P0T942|A0A7P0T942_HUMAN	83.333	6	1	0	6	11	910	915	28	16.8	FGANAILGVSLAVCK	15	FALSE
A0A287B6S5_2	tr|A0A7P0T942|A0A7P0T942_HUMAN	100	4	0	0	7	10	711	714	227	14.2	FGANAILGVSLAVCK	15	FALSE
A0A287B6S5_2	tr|A0A804HHY6|A0A804HHY6_HUMAN	70	10	3	0	3	12	517	526	9.6	18	FGANAILGVSLAVCK	15	FALSE
A0A287B6S5_2	tr|A0A804HHY6|A0A804HHY6_HUMAN	83.333	6	1	0	6	11	910	915	28	16.8	FGANAILGVSLAVCK	15	FALSE
A0A287B6S5_2	tr|A0A804HHY6|A0A804HHY6_HUMAN	100	4	0	0	7	10	711	714	227	14.2	FGANAILGVSLAVCK	15	FALSE
A0A287B6S5_2	tr|A0A7P0T990|A0A7P0T990_HUMAN	70	10	3	0	3	12	517	526	9.6	18	FGANAILGVSLAVCK	15	FALSE
A0A287B6S5_2	tr|A0A7P0T990|A0A7P0T990_HUMAN	83.333	6	1	0	6	11	910	915	28	16.8	FGANAILGVSLAVCK	15	FALSE
A0A287B6S5_2	tr|A0A7P0T990|A0A7P0T990_HUMAN	100	4	0	0	7	10	711	714	227	14.2	FGANAILGVSLAVCK	15	FALSE
A0A287B6S5_2	tr|A0A7P0TAV5|A0A7P0TAV5_HUMAN	70	10	3	0	3	12	517	526	9.6	18	FGANAILGVSLAVCK	15	FALSE
A0A287B6S5_2	tr|A0A7P0TAV5|A0A7P0TAV5_HUMAN	83.333	6	1	0	6	11	910	915	28	16.8	FGANAILGVSLAVCK	15	FALSE
A0A287B6S5_2	tr|A0A7P0TAV5|A0A7P0TAV5_HUMAN	100	4	0	0	7	10	711	714	227	14.2	FGANAILGVSLAVCK	15	FALSE
A0A287B6S5_2	tr|A0A7P0TB64|A0A7P0TB64_HUMAN	70	10	3	0	3	12	517	526	9.6	18	FGANAILGVSLAVCK	15	FALSE
A0A287B6S5_2	tr|A0A7P0TB64|A0A7P0TB64_HUMAN	83.333	6	1	0	6	11	910	915	28	16.8	FGANAILGVSLAVCK	15	FALSE
A0A287B6S5_2	tr|A0A7P0TB64|A0A7P0TB64_HUMAN	100	4	0	0	7	10	711	714	227	14.2	FGANAILGVSLAVCK	15	FALSE
A0A287B6S5_2	tr|H0YDN1|H0YDN1_HUMAN	70	10	3	0	2	11	1922	1931	9.6	18	FGANAILGVSLAVCK	15	FALSE
A0A287B6S5_2	tr|H0YDN1|H0YDN1_HUMAN	100	4	0	0	11	14	837	840	56	15.9	FGANAILGVSLAVCK	15	FALSE
A0A287B6S5_2	tr|A0A7P0T825|A0A7P0T825_HUMAN	70	10	3	0	3	12	517	526	9.6	18	FGANAILGVSLAVCK	15	FALSE
A0A287B6S5_2	tr|A0A7P0T825|A0A7P0T825_HUMAN	83.333	6	1	0	6	11	910	915	28	16.8	FGANAILGVSLAVCK	15	FALSE
A0A287B6S5_2	tr|A0A7P0T825|A0A7P0T825_HUMAN	100	4	0	0	7	10	711	714	227	14.2	FGANAILGVSLAVCK	15	FALSE
A0A287B6S5_2	tr|A0A7P0TAM4|A0A7P0TAM4_HUMAN	70	10	3	0	3	12	517	526	9.6	18	FGANAILGVSLAVCK	15	FALSE
A0A287B6S5_2	tr|A0A7P0TAM4|A0A7P0TAM4_HUMAN	83.333	6	1	0	6	11	910	915	28	16.8	FGANAILGVSLAVCK	15	FALSE
A0A287B6S5_2	tr|A0A7P0TAM4|A0A7P0TAM4_HUMAN	100	4	0	0	7	10	711	714	227	14.2	FGANAILGVSLAVCK	15	FALSE
A0A287B6S5_2	tr|A0A2R8YFZ7|A0A2R8YFZ7_HUMAN	70	10	3	0	3	12	517	526	9.6	18	FGANAILGVSLAVCK	15	FALSE
A0A287B6S5_2	tr|A0A2R8YFZ7|A0A2R8YFZ7_HUMAN	83.333	6	1	0	6	11	910	915	28	16.8	FGANAILGVSLAVCK	15	FALSE
A0A287B6S5_2	tr|A0A2R8YFZ7|A0A2R8YFZ7_HUMAN	100	4	0	0	7	10	711	714	227	14.2	FGANAILGVSLAVCK	15	FALSE
A0A287B6S5_2	tr|A0A7P0T8W5|A0A7P0T8W5_HUMAN	70	10	3	0	3	12	517	526	9.6	18	FGANAILGVSLAVCK	15	FALSE
A0A287B6S5_2	tr|A0A7P0T8W5|A0A7P0T8W5_HUMAN	83.333	6	1	0	6	11	910	915	28	16.8	FGANAILGVSLAVCK	15	FALSE
A0A287B6S5_2	tr|A0A7P0T8W5|A0A7P0T8W5_HUMAN	100	4	0	0	7	10	711	714	227	14.2	FGANAILGVSLAVCK	15	FALSE
A0A287B6S5_2	tr|A0A7P0T9F1|A0A7P0T9F1_HUMAN	70	10	3	0	3	12	517	526	9.6	18	FGANAILGVSLAVCK	15	FALSE
A0A287B6S5_2	tr|A0A7P0T9F1|A0A7P0T9F1_HUMAN	83.333	6	1	0	6	11	910	915	28	16.8	FGANAILGVSLAVCK	15	FALSE
A0A287B6S5_2	tr|A0A7P0T9F1|A0A7P0T9F1_HUMAN	100	4	0	0	7	10	711	714	227	14.2	FGANAILGVSLAVCK	15	FALSE
A0A287B6S5_2	tr|A0A7P0T9K2|A0A7P0T9K2_HUMAN	70	10	3	0	3	12	517	526	9.6	18	FGANAILGVSLAVCK	15	FALSE
A0A287B6S5_2	tr|A0A7P0T9K2|A0A7P0T9K2_HUMAN	83.333	6	1	0	6	11	910	915	28	16.8	FGANAILGVSLAVCK	15	FALSE
A0A287B6S5_2	tr|A0A7P0T9K2|A0A7P0T9K2_HUMAN	100	4	0	0	7	10	711	714	227	14.2	FGANAILGVSLAVCK	15	FALSE
A0A287B6S5_2	tr|A0A2R8Y6H2|A0A2R8Y6H2_HUMAN	70	10	3	0	3	12	517	526	9.6	18	FGANAILGVSLAVCK	15	FALSE
A0A287B6S5_2	tr|A0A2R8Y6H2|A0A2R8Y6H2_HUMAN	83.333	6	1	0	6	11	910	915	28	16.8	FGANAILGVSLAVCK	15	FALSE
A0A287B6S5_2	tr|A0A2R8Y6H2|A0A2R8Y6H2_HUMAN	100	4	0	0	7	10	711	714	227	14.2	FGANAILGVSLAVCK	15	FALSE
A0A287B6S5_2	tr|A0A7P0TB75|A0A7P0TB75_HUMAN	70	10	3	0	3	12	517	526	9.6	18	FGANAILGVSLAVCK	15	FALSE
A0A287B6S5_2	tr|A0A7P0TB75|A0A7P0TB75_HUMAN	83.333	6	1	0	6	11	910	915	28	16.8	FGANAILGVSLAVCK	15	FALSE
A0A287B6S5_2	tr|A0A7P0TB75|A0A7P0TB75_HUMAN	100	4	0	0	7	10	711	714	227	14.2	FGANAILGVSLAVCK	15	FALSE
A0A287B6S5_2	tr|A0A7P0TAF3|A0A7P0TAF3_HUMAN	70	10	3	0	3	12	517	526	9.6	18	FGANAILGVSLAVCK	15	FALSE
A0A287B6S5_2	tr|A0A7P0TAF3|A0A7P0TAF3_HUMAN	83.333	6	1	0	6	11	910	915	28	16.8	FGANAILGVSLAVCK	15	FALSE
A0A287B6S5_2	tr|A0A7P0TAF3|A0A7P0TAF3_HUMAN	100	4	0	0	7	10	711	714	227	14.2	FGANAILGVSLAVCK	15	FALSE
A0A287B6S5_2	tr|A0A7P0TBJ7|A0A7P0TBJ7_HUMAN	70	10	3	0	3	12	517	526	9.6	18	FGANAILGVSLAVCK	15	FALSE
A0A287B6S5_2	tr|A0A7P0TBJ7|A0A7P0TBJ7_HUMAN	83.333	6	1	0	6	11	910	915	28	16.8	FGANAILGVSLAVCK	15	FALSE
A0A287B6S5_2	tr|A0A7P0TBJ7|A0A7P0TBJ7_HUMAN	100	4	0	0	7	10	711	714	227	14.2	FGANAILGVSLAVCK	15	FALSE
A0A287B6S5_2	tr|A0A7P0T8N2|A0A7P0T8N2_HUMAN	70	10	3	0	3	12	517	526	9.6	18	FGANAILGVSLAVCK	15	FALSE
A0A287B6S5_2	tr|A0A7P0T8N2|A0A7P0T8N2_HUMAN	83.333	6	1	0	6	11	910	915	28	16.8	FGANAILGVSLAVCK	15	FALSE
A0A287B6S5_2	tr|A0A7P0T8N2|A0A7P0T8N2_HUMAN	100	4	0	0	7	10	711	714	227	14.2	FGANAILGVSLAVCK	15	FALSE
A0A287B6S5_2	tr|A0A7P0T916|A0A7P0T916_HUMAN	70	10	3	0	3	12	517	526	9.6	18	FGANAILGVSLAVCK	15	FALSE
A0A287B6S5_2	tr|A0A7P0T916|A0A7P0T916_HUMAN	83.333	6	1	0	6	11	910	915	28	16.8	FGANAILGVSLAVCK	15	FALSE
A0A287B6S5_2	tr|A0A7P0T916|A0A7P0T916_HUMAN	100	4	0	0	7	10	711	714	227	14.2	FGANAILGVSLAVCK	15	FALSE
A0A287B6S5_2	tr|A0A7P0T7V5|A0A7P0T7V5_HUMAN	70	10	3	0	3	12	517	526	9.6	18	FGANAILGVSLAVCK	15	FALSE
A0A287B6S5_2	tr|A0A7P0T7V5|A0A7P0T7V5_HUMAN	83.333	6	1	0	6	11	910	915	28	16.8	FGANAILGVSLAVCK	15	FALSE
A0A287B6S5_2	tr|A0A7P0T7V5|A0A7P0T7V5_HUMAN	100	4	0	0	7	10	711	714	227	14.2	FGANAILGVSLAVCK	15	FALSE
A0A287B6S5_2	tr|A0A8I5KSD5|A0A8I5KSD5_HUMAN	70	10	3	0	2	11	2928	2937	9.6	18	FGANAILGVSLAVCK	15	FALSE
A0A287B6S5_2	tr|A0A8I5KSD5|A0A8I5KSD5_HUMAN	100	4	0	0	11	14	716	719	56	15.9	FGANAILGVSLAVCK	15	FALSE
A0A287B6S5_2	tr|A0A7P0TAW9|A0A7P0TAW9_HUMAN	70	10	3	0	3	12	517	526	9.6	18	FGANAILGVSLAVCK	15	FALSE
A0A287B6S5_2	tr|A0A7P0TAW9|A0A7P0TAW9_HUMAN	83.333	6	1	0	6	11	910	915	28	16.8	FGANAILGVSLAVCK	15	FALSE
A0A287B6S5_2	tr|A0A7P0TAW9|A0A7P0TAW9_HUMAN	100	4	0	0	7	10	711	714	227	14.2	FGANAILGVSLAVCK	15	FALSE
A0A287B6S5_2	tr|A0A7P0T9R4|A0A7P0T9R4_HUMAN	70	10	3	0	3	12	517	526	9.6	18	FGANAILGVSLAVCK	15	FALSE
A0A287B6S5_2	tr|A0A7P0T9R4|A0A7P0T9R4_HUMAN	83.333	6	1	0	6	11	910	915	28	16.8	FGANAILGVSLAVCK	15	FALSE
A0A287B6S5_2	tr|A0A7P0T9R4|A0A7P0T9R4_HUMAN	100	4	0	0	7	10	711	714	227	14.2	FGANAILGVSLAVCK	15	FALSE
A0A287B6S5_2	tr|A0A8I5KUE3|A0A8I5KUE3_HUMAN	70	10	3	0	2	11	2999	3008	9.6	18	FGANAILGVSLAVCK	15	FALSE
A0A287B6S5_2	tr|A0A8I5KUE3|A0A8I5KUE3_HUMAN	100	4	0	0	11	14	787	790	56	15.9	FGANAILGVSLAVCK	15	FALSE
A0A287B6S5_2	tr|A0A8I5KYZ1|A0A8I5KYZ1_HUMAN	70	10	3	0	2	11	3039	3048	9.6	18	FGANAILGVSLAVCK	15	FALSE
A0A287B6S5_2	tr|A0A8I5KYZ1|A0A8I5KYZ1_HUMAN	100	4	0	0	11	14	827	830	56	15.9	FGANAILGVSLAVCK	15	FALSE
A0A287B6S5_2	tr|E9PMV1|E9PMV1_HUMAN	70	10	3	0	2	11	3066	3075	9.6	18	FGANAILGVSLAVCK	15	FALSE
A0A287B6S5_2	tr|E9PMV1|E9PMV1_HUMAN	100	4	0	0	11	14	854	857	56	15.9	FGANAILGVSLAVCK	15	FALSE
A0A287B6S5_2	tr|A0A2R8Y706|A0A2R8Y706_HUMAN	70	10	3	0	3	12	517	526	9.6	18	FGANAILGVSLAVCK	15	FALSE
A0A287B6S5_2	tr|A0A2R8Y706|A0A2R8Y706_HUMAN	83.333	6	1	0	6	11	910	915	28	16.8	FGANAILGVSLAVCK	15	FALSE
A0A287B6S5_2	tr|A0A2R8Y706|A0A2R8Y706_HUMAN	100	4	0	0	7	10	711	714	227	14.2	FGANAILGVSLAVCK	15	FALSE
A0A287B6S5_2	tr|A0A2R8Y5T0|A0A2R8Y5T0_HUMAN	70	10	3	0	3	12	517	526	9.6	18	FGANAILGVSLAVCK	15	FALSE
A0A287B6S5_2	tr|A0A2R8Y5T0|A0A2R8Y5T0_HUMAN	83.333	6	1	0	6	11	910	915	28	16.8	FGANAILGVSLAVCK	15	FALSE
A0A287B6S5_2	tr|A0A2R8Y5T0|A0A2R8Y5T0_HUMAN	100	4	0	0	7	10	711	714	227	14.2	FGANAILGVSLAVCK	15	FALSE
A0A287B6S5_2	tr|A0A7P0TA13|A0A7P0TA13_HUMAN	70	10	3	0	3	12	517	526	9.6	18	FGANAILGVSLAVCK	15	FALSE
A0A287B6S5_2	tr|A0A7P0TA13|A0A7P0TA13_HUMAN	83.333	6	1	0	6	11	910	915	28	16.8	FGANAILGVSLAVCK	15	FALSE
A0A287B6S5_2	tr|A0A7P0TA13|A0A7P0TA13_HUMAN	100	4	0	0	7	10	711	714	227	14.2	FGANAILGVSLAVCK	15	FALSE
A0A287B6S5_2	sp|Q14204|DYHC1_HUMAN	70	10	3	0	3	12	517	526	9.6	18	FGANAILGVSLAVCK	15	FALSE
A0A287B6S5_2	sp|Q14204|DYHC1_HUMAN	83.333	6	1	0	6	11	910	915	28	16.8	FGANAILGVSLAVCK	15	FALSE
A0A287B6S5_2	sp|Q14204|DYHC1_HUMAN	100	4	0	0	7	10	711	714	227	14.2	FGANAILGVSLAVCK	15	FALSE
A0A287B6S5_2	tr|A0A7P0T9C4|A0A7P0T9C4_HUMAN	70	10	3	0	3	12	517	526	9.6	18	FGANAILGVSLAVCK	15	FALSE
A0A287B6S5_2	tr|A0A7P0T9C4|A0A7P0T9C4_HUMAN	83.333	6	1	0	6	11	910	915	28	16.8	FGANAILGVSLAVCK	15	FALSE
A0A287B6S5_2	tr|A0A7P0T9C4|A0A7P0T9C4_HUMAN	100	4	0	0	7	10	711	714	227	14.2	FGANAILGVSLAVCK	15	FALSE
A0A287B6S5_2	sp|Q15149|PLEC_HUMAN	70	10	3	0	2	11	3159	3168	9.6	18	FGANAILGVSLAVCK	15	FALSE
A0A287B6S5_2	sp|Q15149|PLEC_HUMAN	100	4	0	0	11	14	947	950	56	15.9	FGANAILGVSLAVCK	15	FALSE
A0A287B6S5_2	tr|Q53SY7|Q53SY7_HUMAN	62.5	8	3	0	2	9	1199	1206	14	17.6	FGANAILGVSLAVCK	15	FALSE
A0A287B6S5_2	tr|F8VPD4|F8VPD4_HUMAN	62.5	8	3	0	2	9	1210	1217	14	17.6	FGANAILGVSLAVCK	15	FALSE
A0A287B6S5_2	sp|P27708|PYR1_HUMAN	62.5	8	3	0	2	9	1273	1280	14	17.6	FGANAILGVSLAVCK	15	FALSE
A0A287B6S5_2	tr|Q6MZI6|Q6MZI6_HUMAN	71.429	7	2	0	8	14	53	59	27	16.8	FGANAILGVSLAVCK	15	FALSE
A0A287B6S5_2	tr|C9JCK5|C9JCK5_HUMAN	71.429	7	2	0	8	14	61	67	27	16.8	FGANAILGVSLAVCK	15	FALSE
A0A287B6S5_2	sp|P16403|H12_HUMAN	100	5	0	0	8	12	56	60	27	16.8	FGANAILGVSLAVCK	15	FALSE
A0A287B6S5_2	sp|P16402|H13_HUMAN	100	5	0	0	8	12	57	61	27	16.8	FGANAILGVSLAVCK	15	FALSE
A0A287B6S5_2	tr|A0A024RA52|A0A024RA52_HUMAN	71.429	7	2	0	8	14	131	137	27	16.8	FGANAILGVSLAVCK	15	FALSE
A0A287B6S5_2	tr|A0A024RA52|A0A024RA52_HUMAN	60	10	1	1	3	12	41	47	893	12.5	FGANAILGVSLAVCK	15	FALSE
A0A287B6S5_2	sp|P25787|PSA2_HUMAN	71.429	7	2	0	8	14	131	137	27	16.8	FGANAILGVSLAVCK	15	FALSE
A0A287B6S5_2	sp|P25787|PSA2_HUMAN	60	10	1	1	3	12	41	47	893	12.5	FGANAILGVSLAVCK	15	FALSE
A0A287B6S5_2	tr|A0A7P0TAY2|A0A7P0TAY2_HUMAN	66.667	9	3	0	1	9	488	496	39	16.3	FGANAILGVSLAVCK	15	FALSE
A0A287B6S5_2	tr|A0A7P0T917|A0A7P0T917_HUMAN	66.667	9	3	0	1	9	404	412	39	16.3	FGANAILGVSLAVCK	15	FALSE
A0A287B6S5_2	tr|A0A087WT78|A0A087WT78_HUMAN	66.667	9	3	0	1	9	488	496	39	16.3	FGANAILGVSLAVCK	15	FALSE
A0A287B6S5_2	tr|A0A7P0TAE1|A0A7P0TAE1_HUMAN	66.667	9	3	0	1	9	488	496	39	16.3	FGANAILGVSLAVCK	15	FALSE
A0A287B6S5_2	tr|H0YIV0|H0YIV0_HUMAN	66.667	9	3	0	1	9	488	496	39	16.3	FGANAILGVSLAVCK	15	FALSE
A0A287B6S5_2	tr|Q5CAQ5|Q5CAQ5_HUMAN	66.667	9	3	0	1	9	488	496	39	16.3	FGANAILGVSLAVCK	15	FALSE
A0A287B6S5_2	sp|P14625|ENPL_HUMAN	66.667	9	3	0	1	9	488	496	39	16.3	FGANAILGVSLAVCK	15	FALSE
A0A287B6S5_2	sp|P14625|ENPL_HUMAN	66.667	9	3	0	1	9	488	496	39	16.3	FGANAILGVSLAVCK	15	FALSE
A0A287B6S5_2	sp|P14625|ENPL_HUMAN	66.667	9	3	0	1	9	488	496	39	16.3	FGANAILGVSLAVCK	15	FALSE
A0A287B6S5_2	tr|V9HWP2|V9HWP2_HUMAN	66.667	9	3	0	1	9	488	496	39	16.3	FGANAILGVSLAVCK	15	FALSE
A0A287B6S5_2	sp|P14625|ENPL_HUMAN	66.667	9	3	0	1	9	488	496	39	16.3	FGANAILGVSLAVCK	15	FALSE
A0A287B6S5_2	tr|A0A7P0T823|A0A7P0T823_HUMAN	66.667	9	3	0	1	9	488	496	39	16.3	FGANAILGVSLAVCK	15	FALSE
A0A287B6S5_2	tr|A0A7P0TAT8|A0A7P0TAT8_HUMAN	66.667	9	3	0	1	9	488	496	39	16.3	FGANAILGVSLAVCK	15	FALSE
A0A287B6S5_2	sp|P28066|PSA5_HUMAN	83.333	6	1	0	8	13	45	50	55	15.9	FGANAILGVSLAVCK	15	FALSE
A0A287B6S5_2	tr|A0A8V8TQ69|A0A8V8TQ69_HUMAN	100	4	0	0	11	14	231	234	55	15.9	FGANAILGVSLAVCK	15	FALSE
A0A287B6S5_2	tr|A0A2R8YG21|A0A2R8YG21_HUMAN	71.429	7	2	0	5	11	365	371	56	15.9	FGANAILGVSLAVCK	15	FALSE
A0A287B6S5_2	tr|A0A2R8YG21|A0A2R8YG21_HUMAN	80	5	1	0	11	15	107	111	112	15.1	FGANAILGVSLAVCK	15	FALSE
A0A287B6S5_2	tr|A0A8V8TQK0|A0A8V8TQK0_HUMAN	100	4	0	0	11	14	504	507	56	15.9	FGANAILGVSLAVCK	15	FALSE
A0A287B6S5_2	tr|A0A8V8TNU2|A0A8V8TNU2_HUMAN	100	4	0	0	11	14	477	480	56	15.9	FGANAILGVSLAVCK	15	FALSE
A0A287B6S5_2	tr|Q53GN4|Q53GN4_HUMAN	100	4	0	0	11	14	504	507	56	15.9	FGANAILGVSLAVCK	15	FALSE
A0A287B6S5_2	sp|O75083|WDR1_HUMAN	100	4	0	0	11	14	504	507	56	15.9	FGANAILGVSLAVCK	15	FALSE
A0A287B6S5_2	tr|A0A8V8TNT7|A0A8V8TNT7_HUMAN	100	4	0	0	11	14	508	511	56	15.9	FGANAILGVSLAVCK	15	FALSE
A0A287B6S5_2	tr|A0A8V8TQ74|A0A8V8TQ74_HUMAN	100	4	0	0	11	14	557	560	56	15.9	FGANAILGVSLAVCK	15	FALSE
A0A287B6S5_2	tr|A0A8V8TP22|A0A8V8TP22_HUMAN	100	4	0	0	11	14	557	560	56	15.9	FGANAILGVSLAVCK	15	FALSE
A0A287B6S5_2	tr|A0A2R8Y4F5|A0A2R8Y4F5_HUMAN	71.429	7	2	0	5	11	330	336	56	15.9	FGANAILGVSLAVCK	15	FALSE
A0A287B6S5_2	tr|A0A2R8Y4F5|A0A2R8Y4F5_HUMAN	80	5	1	0	11	15	107	111	112	15.1	FGANAILGVSLAVCK	15	FALSE
A0A287B6S5_2	sp|P40939|ECHA_HUMAN	71.429	7	2	0	5	11	365	371	56	15.9	FGANAILGVSLAVCK	15	FALSE
A0A287B6S5_2	sp|P40939|ECHA_HUMAN	80	5	1	0	11	15	107	111	112	15.1	FGANAILGVSLAVCK	15	FALSE
A0A287B6S5_2	sp|P40939|ECHA_HUMAN	71.429	7	2	0	5	11	365	371	56	15.9	FGANAILGVSLAVCK	15	FALSE
A0A287B6S5_2	sp|P40939|ECHA_HUMAN	80	5	1	0	11	15	107	111	112	15.1	FGANAILGVSLAVCK	15	FALSE
A0A287B6S5_2	tr|H0YFD6|H0YFD6_HUMAN	71.429	7	2	0	5	11	365	371	56	15.9	FGANAILGVSLAVCK	15	FALSE
A0A287B6S5_2	tr|H0YFD6|H0YFD6_HUMAN	80	5	1	0	11	15	107	111	112	15.1	FGANAILGVSLAVCK	15	FALSE
A0A287B6S5_2	sp|Q16832|DDR2_HUMAN	100	4	0	0	11	14	641	644	56	15.9	FGANAILGVSLAVCK	15	FALSE
A0A287B6S5_2	tr|M0R2U2|M0R2U2_HUMAN	83.333	6	1	0	3	8	132	137	77	15.5	FGANAILGVSLAVCK	15	FALSE
A0A287B6S5_2	tr|M0R1H0|M0R1H0_HUMAN	83.333	6	1	0	3	8	132	137	78	15.5	FGANAILGVSLAVCK	15	FALSE
A0A287B6S5_2	tr|M0R2B0|M0R2B0_HUMAN	83.333	6	1	0	3	8	144	149	78	15.5	FGANAILGVSLAVCK	15	FALSE
A0A287B6S5_2	tr|M0R0P1|M0R0P1_HUMAN	83.333	6	1	0	3	8	108	113	78	15.5	FGANAILGVSLAVCK	15	FALSE
A0A287B6S5_2	tr|M0R299|M0R299_HUMAN	83.333	6	1	0	3	8	60	65	78	15.5	FGANAILGVSLAVCK	15	FALSE
A0A287B6S5_2	tr|M0QXL5|M0QXL5_HUMAN	83.333	6	1	0	3	8	83	88	78	15.5	FGANAILGVSLAVCK	15	FALSE
A0A287B6S5_2	tr|Q6NSF2|Q6NSF2_HUMAN	63.636	11	2	2	6	14	153	163	78	15.5	FGANAILGVSLAVCK	15	FALSE
A0A287B6S5_2	tr|Q96BS4|Q96BS4_HUMAN	83.333	6	1	0	3	8	84	89	78	15.5	FGANAILGVSLAVCK	15	FALSE
A0A287B6S5_2	tr|M0R2Q4|M0R2Q4_HUMAN	83.333	6	1	0	3	8	121	126	78	15.5	FGANAILGVSLAVCK	15	FALSE
A0A287B6S5_2	tr|H7C5W8|H7C5W8_HUMAN	80	5	1	0	5	9	157	161	78	15.5	FGANAILGVSLAVCK	15	FALSE
A0A287B6S5_2	sp|P22087|FBRL_HUMAN	83.333	6	1	0	3	8	145	150	78	15.5	FGANAILGVSLAVCK	15	FALSE
A0A287B6S5_2	tr|V9HW96|V9HW96_HUMAN	80	5	1	0	5	9	489	493	79	15.5	FGANAILGVSLAVCK	15	FALSE
A0A287B6S5_2	tr|V9HW96|V9HW96_HUMAN	83.333	6	1	0	7	12	205	210	159	14.6	FGANAILGVSLAVCK	15	FALSE
A0A287B6S5_2	sp|P78371|TCPB_HUMAN	80	5	1	0	5	9	489	493	79	15.5	FGANAILGVSLAVCK	15	FALSE
A0A287B6S5_2	sp|P78371|TCPB_HUMAN	83.333	6	1	0	7	12	205	210	159	14.6	FGANAILGVSLAVCK	15	FALSE
A0A287B6S5_2	tr|H9KV75|H9KV75_HUMAN	80	5	1	0	5	9	502	506	79	15.5	FGANAILGVSLAVCK	15	FALSE
A0A287B6S5_2	tr|A0A804HL31|A0A804HL31_HUMAN	80	5	1	0	5	9	502	506	79	15.5	FGANAILGVSLAVCK	15	FALSE
A0A287B6S5_2	tr|A0A804HJU8|A0A804HJU8_HUMAN	80	5	1	0	5	9	527	531	79	15.5	FGANAILGVSLAVCK	15	FALSE
A0A287B6S5_2	tr|A0A804HIN7|A0A804HIN7_HUMAN	80	5	1	0	5	9	536	540	79	15.5	FGANAILGVSLAVCK	15	FALSE
A0A287B6S5_2	tr|A0A804HK61|A0A804HK61_HUMAN	80	5	1	0	5	9	567	571	79	15.5	FGANAILGVSLAVCK	15	FALSE
A0A287B6S5_2	tr|A0A024R694|A0A024R694_HUMAN	80	5	1	0	5	9	567	571	79	15.5	FGANAILGVSLAVCK	15	FALSE
A0A287B6S5_2	sp|P12814|ACTN1_HUMAN	80	5	1	0	5	9	567	571	79	15.5	FGANAILGVSLAVCK	15	FALSE
A0A287B6S5_2	tr|A0A7I2V4Y4|A0A7I2V4Y4_HUMAN	80	5	1	0	5	9	575	579	79	15.5	FGANAILGVSLAVCK	15	FALSE
A0A287B6S5_2	tr|A0A804HLD0|A0A804HLD0_HUMAN	80	5	1	0	5	9	567	571	79	15.5	FGANAILGVSLAVCK	15	FALSE
A0A287B6S5_2	tr|A0A804HII9|A0A804HII9_HUMAN	80	5	1	0	5	9	567	571	79	15.5	FGANAILGVSLAVCK	15	FALSE
A0A287B6S5_2	tr|A0A804HKE2|A0A804HKE2_HUMAN	80	5	1	0	5	9	575	579	79	15.5	FGANAILGVSLAVCK	15	FALSE
A0A287B6S5_2	tr|B9VP24|B9VP24_HUMAN	83.333	6	1	0	8	13	28	33	110	15.1	FGANAILGVSLAVCK	15	FALSE
A0A287B6S5_2	tr|E7EXB4|E7EXB4_HUMAN	83.333	6	1	0	8	13	143	148	111	15.1	FGANAILGVSLAVCK	15	FALSE
A0A287B6S5_2	tr|E7ESH4|E7ESH4_HUMAN	83.333	6	1	0	8	13	143	148	111	15.1	FGANAILGVSLAVCK	15	FALSE
A0A287B6S5_2	tr|Q53SE2|Q53SE2_HUMAN	83.333	6	1	0	8	13	143	148	111	15.1	FGANAILGVSLAVCK	15	FALSE
A0A287B6S5_2	tr|A0A7I2V5K3|A0A7I2V5K3_HUMAN	83.333	6	1	0	8	13	143	148	111	15.1	FGANAILGVSLAVCK	15	FALSE
A0A287B6S5_2	tr|A0A7I2YQ71|A0A7I2YQ71_HUMAN	83.333	6	1	0	8	13	143	148	111	15.1	FGANAILGVSLAVCK	15	FALSE
A0A287B6S5_2	tr|A0A7I2V369|A0A7I2V369_HUMAN	83.333	6	1	0	8	13	143	148	111	15.1	FGANAILGVSLAVCK	15	FALSE
A0A287B6S5_2	tr|A0A2R8Y688|A0A2R8Y688_HUMAN	80	5	1	0	11	15	107	111	112	15.1	FGANAILGVSLAVCK	15	FALSE
A0A287B6S5_2	tr|A0A7I2V5M1|A0A7I2V5M1_HUMAN	83.333	6	1	0	8	13	143	148	112	15.1	FGANAILGVSLAVCK	15	FALSE
A0A287B6S5_2	tr|A0A7I2V599|A0A7I2V599_HUMAN	83.333	6	1	0	8	13	143	148	112	15.1	FGANAILGVSLAVCK	15	FALSE
A0A287B6S5_2	tr|A0A7I2V2X6|A0A7I2V2X6_HUMAN	83.333	6	1	0	8	13	143	148	112	15.1	FGANAILGVSLAVCK	15	FALSE
A0A287B6S5_2	tr|B3GQS7|B3GQS7_HUMAN	83.333	6	1	0	8	13	143	148	112	15.1	FGANAILGVSLAVCK	15	FALSE
A0A287B6S5_2	tr|A0A024R3X4|A0A024R3X4_HUMAN	83.333	6	1	0	8	13	143	148	112	15.1	FGANAILGVSLAVCK	15	FALSE
A0A287B6S5_2	sp|P10809|CH60_HUMAN	83.333	6	1	0	8	13	143	148	112	15.1	FGANAILGVSLAVCK	15	FALSE
A0A287B6S5_2	tr|K7EP16|K7EP16_HUMAN	83.333	6	1	0	5	10	94	99	155	14.6	FGANAILGVSLAVCK	15	FALSE
A0A287B6S5_2	tr|Q53SY1|Q53SY1_HUMAN	53.846	13	6	0	1	13	16	28	157	14.6	FGANAILGVSLAVCK	15	FALSE
A0A287B6S5_2	tr|H7C106|H7C106_HUMAN	53.846	13	6	0	1	13	45	57	157	14.6	FGANAILGVSLAVCK	15	FALSE
A0A287B6S5_2	tr|F8W079|F8W079_HUMAN	100	4	0	0	5	8	254	257	158	14.6	FGANAILGVSLAVCK	15	FALSE
A0A287B6S5_2	tr|Q6IAM0|Q6IAM0_HUMAN	83.333	6	1	0	5	10	296	301	158	14.6	FGANAILGVSLAVCK	15	FALSE
A0A287B6S5_2	tr|A8K5K5|A8K5K5_HUMAN	83.333	6	1	0	5	10	296	301	158	14.6	FGANAILGVSLAVCK	15	FALSE
A0A287B6S5_2	sp|O75821|EIF3G_HUMAN	83.333	6	1	0	5	10	296	301	158	14.6	FGANAILGVSLAVCK	15	FALSE
A0A287B6S5_2	tr|Q6IAM0|Q6IAM0_HUMAN	83.333	6	1	0	5	10	296	301	158	14.6	FGANAILGVSLAVCK	15	FALSE
A0A287B6S5_2	tr|A8K5K5|A8K5K5_HUMAN	83.333	6	1	0	5	10	296	301	158	14.6	FGANAILGVSLAVCK	15	FALSE
A0A287B6S5_2	sp|O75821|EIF3G_HUMAN	83.333	6	1	0	5	10	296	301	158	14.6	FGANAILGVSLAVCK	15	FALSE
A0A287B6S5_2	tr|Q6IPN0|Q6IPN0_HUMAN	53.846	13	6	0	1	13	172	184	158	14.6	FGANAILGVSLAVCK	15	FALSE
A0A287B6S5_2	tr|F8VQ14|F8VQ14_HUMAN	83.333	6	1	0	7	12	205	210	159	14.6	FGANAILGVSLAVCK	15	FALSE
A0A287B6S5_2	sp|P00558|PGK1_HUMAN	100	4	0	0	5	8	210	213	159	14.6	FGANAILGVSLAVCK	15	FALSE
A0A287B6S5_2	sp|P06576|ATPB_HUMAN	100	4	0	0	5	8	439	442	159	14.6	FGANAILGVSLAVCK	15	FALSE
A0A287B6S5_2	tr|F5GWF6|F5GWF6_HUMAN	83.333	6	1	0	7	12	205	210	159	14.6	FGANAILGVSLAVCK	15	FALSE
A0A287B6S5_2	sp|Q9NQC3|RTN4_HUMAN	53.846	13	6	0	1	13	1021	1033	160	14.6	FGANAILGVSLAVCK	15	FALSE
A0A287B6S5_2	tr|Q86XU5|Q86XU5_HUMAN	80	5	1	0	3	7	214	218	160	14.6	FGANAILGVSLAVCK	15	FALSE
A0A287B6S5_2	sp|P35579|MYH9_HUMAN	80	5	1	0	3	7	214	218	160	14.6	FGANAILGVSLAVCK	15	FALSE
A0A287B6S5_2	tr|A0A0U4BW16|A0A0U4BW16_HUMAN	80	5	1	0	3	7	217	221	160	14.6	FGANAILGVSLAVCK	15	FALSE
A0A287B6S5_2	tr|A0A8I5KWT8|A0A8I5KWT8_HUMAN	80	5	1	0	3	7	214	218	160	14.6	FGANAILGVSLAVCK	15	FALSE
A0A287B6S5_2	tr|D6RGE0|D6RGE0_HUMAN	100	4	0	0	9	12	32	35	213	14.2	FGANAILGVSLAVCK	15	FALSE
A0A287B6S5_2	tr|D6RI02|D6RI02_HUMAN	100	4	0	0	9	12	69	72	217	14.2	FGANAILGVSLAVCK	15	FALSE
A0A287B6S5_2	tr|D6RED7|D6RED7_HUMAN	100	4	0	0	9	12	32	35	218	14.2	FGANAILGVSLAVCK	15	FALSE
A0A287B6S5_2	tr|A0A7I2V3D7|A0A7I2V3D7_HUMAN	66.667	6	2	0	10	15	105	110	219	14.2	FGANAILGVSLAVCK	15	FALSE
A0A287B6S5_2	tr|D6RAS7|D6RAS7_HUMAN	100	4	0	0	9	12	32	35	219	14.2	FGANAILGVSLAVCK	15	FALSE
A0A287B6S5_2	tr|B7Z3M5|B7Z3M5_HUMAN	100	4	0	0	9	12	56	59	222	14.2	FGANAILGVSLAVCK	15	FALSE
A0A287B6S5_2	tr|H0Y8L7|H0Y8L7_HUMAN	100	4	0	0	9	12	64	67	222	14.2	FGANAILGVSLAVCK	15	FALSE
A0A287B6S5_2	tr|D6RB09|D6RB09_HUMAN	100	4	0	0	9	12	32	35	222	14.2	FGANAILGVSLAVCK	15	FALSE
A0A287B6S5_2	sp|Q3MHD2|LSM12_HUMAN	100	4	0	0	8	11	108	111	222	14.2	FGANAILGVSLAVCK	15	FALSE
A0A287B6S5_2	tr|E9PFI5|E9PFI5_HUMAN	100	4	0	0	9	12	69	72	222	14.2	FGANAILGVSLAVCK	15	FALSE
A0A287B6S5_2	tr|D6RG13|D6RG13_HUMAN	100	4	0	0	9	12	49	52	223	14.2	FGANAILGVSLAVCK	15	FALSE
A0A287B6S5_2	tr|D6RAT0|D6RAT0_HUMAN	100	4	0	0	9	12	32	35	223	14.2	FGANAILGVSLAVCK	15	FALSE
A0A287B6S5_2	tr|K7ELG9|K7ELG9_HUMAN	100	4	0	0	8	11	108	111	223	14.2	FGANAILGVSLAVCK	15	FALSE
A0A287B6S5_2	tr|Q6NXR8|Q6NXR8_HUMAN	100	4	0	0	9	12	69	72	223	14.2	FGANAILGVSLAVCK	15	FALSE
A0A287B6S5_2	tr|A8K4W0|A8K4W0_HUMAN	100	4	0	0	9	12	69	72	223	14.2	FGANAILGVSLAVCK	15	FALSE
A0A287B6S5_2	sp|P61247|RS3A_HUMAN	100	4	0	0	9	12	69	72	223	14.2	FGANAILGVSLAVCK	15	FALSE
A0A287B6S5_2	sp|P00338|LDHA_HUMAN	100	4	0	0	8	11	208	211	224	14.2	FGANAILGVSLAVCK	15	FALSE
A0A287B6S5_2	tr|A0A8I5KYH4|A0A8I5KYH4_HUMAN	100	4	0	0	8	11	223	226	224	14.2	FGANAILGVSLAVCK	15	FALSE
A0A287B6S5_2	tr|A0A8I5KVL5|A0A8I5KVL5_HUMAN	100	4	0	0	8	11	223	226	224	14.2	FGANAILGVSLAVCK	15	FALSE
A0A287B6S5_2	tr|H0YLU7|H0YLU7_HUMAN	100	4	0	0	8	11	223	226	225	14.2	FGANAILGVSLAVCK	15	FALSE
A0A287B6S5_2	tr|A0A7I2V506|A0A7I2V506_HUMAN	100	4	0	0	10	13	568	571	225	14.2	FGANAILGVSLAVCK	15	FALSE
A0A287B6S5_2	tr|V9HWD9|V9HWD9_HUMAN	80	5	1	0	9	13	370	374	320	13.8	FGANAILGVSLAVCK	15	FALSE
A0A287B6S5_2	sp|P29401|TKT_HUMAN	80	5	1	0	9	13	370	374	320	13.8	FGANAILGVSLAVCK	15	FALSE
A0A287B6S5_2	tr|A0A2R8Y6I8|A0A2R8Y6I8_HUMAN	83.333	6	1	0	8	13	4	9	407	13.4	FGANAILGVSLAVCK	15	FALSE
A0A287B6S5_2	tr|H3BNG3|H3BNG3_HUMAN	80	5	1	0	7	11	38	42	419	13.4	FGANAILGVSLAVCK	15	FALSE
A0A287B6S5_2	tr|K7ERS8|K7ERS8_HUMAN	83.333	6	1	0	8	13	61	66	436	13.4	FGANAILGVSLAVCK	15	FALSE
A0A287B6S5_2	tr|A4QMW8|A4QMW8_HUMAN	66.667	6	2	0	10	15	54	59	443	13.4	FGANAILGVSLAVCK	15	FALSE
A0A287B6S5_2	tr|I3L404|I3L404_HUMAN	80	5	1	0	7	11	9	13	445	13.4	FGANAILGVSLAVCK	15	FALSE
A0A287B6S5_2	tr|A0A0S2Z359|A0A0S2Z359_HUMAN	62.5	8	3	0	8	15	16	23	445	13.4	FGANAILGVSLAVCK	15	FALSE
A0A287B6S5_2	tr|A0A0S2Z3C4|A0A0S2Z3C4_HUMAN	62.5	8	3	0	8	15	16	23	446	13.4	FGANAILGVSLAVCK	15	FALSE
A0A287B6S5_2	tr|E9PPT0|E9PPT0_HUMAN	80	5	1	0	7	11	98	102	447	13.4	FGANAILGVSLAVCK	15	FALSE
A0A287B6S5_2	tr|Q8NI61|Q8NI61_HUMAN	80	5	1	0	7	11	98	102	447	13.4	FGANAILGVSLAVCK	15	FALSE
A0A287B6S5_2	tr|V9GYG0|V9GYG0_HUMAN	62.5	8	3	0	8	15	16	23	447	13.4	FGANAILGVSLAVCK	15	FALSE
A0A287B6S5_2	tr|E9PM36|E9PM36_HUMAN	80	5	1	0	7	11	68	72	447	13.4	FGANAILGVSLAVCK	15	FALSE
A0A287B6S5_2	tr|E9PMM9|E9PMM9_HUMAN	80	5	1	0	7	11	98	102	448	13.4	FGANAILGVSLAVCK	15	FALSE
A0A287B6S5_2	tr|Q8J014|Q8J014_HUMAN	80	5	1	0	7	11	38	42	448	13.4	FGANAILGVSLAVCK	15	FALSE
A0A287B6S5_2	tr|E9PQD7|E9PQD7_HUMAN	80	5	1	0	7	11	98	102	448	13.4	FGANAILGVSLAVCK	15	FALSE
A0A287B6S5_2	tr|Q8N5L9|Q8N5L9_HUMAN	80	5	1	0	7	11	98	102	449	13.4	FGANAILGVSLAVCK	15	FALSE
A0A287B6S5_2	tr|Q6IPX5|Q6IPX5_HUMAN	80	5	1	0	7	11	98	102	449	13.4	FGANAILGVSLAVCK	15	FALSE
A0A287B6S5_2	tr|Q3KQT6|Q3KQT6_HUMAN	80	5	1	0	7	11	98	102	449	13.4	FGANAILGVSLAVCK	15	FALSE
A0A287B6S5_2	sp|P15880|RS2_HUMAN	80	5	1	0	7	11	98	102	449	13.4	FGANAILGVSLAVCK	15	FALSE
A0A287B6S5_2	tr|A0A0S2Z3H3|A0A0S2Z3H3_HUMAN	62.5	8	3	0	8	15	16	23	449	13.4	FGANAILGVSLAVCK	15	FALSE
A0A287B6S5_2	sp|P12235|ADT1_HUMAN	62.5	8	3	0	8	15	16	23	449	13.4	FGANAILGVSLAVCK	15	FALSE
A0A287B6S5_2	sp|Q8IYD1|ERF3B_HUMAN	83.333	6	1	0	8	13	31	36	452	13.4	FGANAILGVSLAVCK	15	FALSE
A0A287B6S5_2	sp|P60981|DEST_HUMAN	71.429	7	2	0	7	13	152	158	630	12.9	FGANAILGVSLAVCK	15	FALSE
A0A287B6S5_2	sp|P60981|DEST_HUMAN	71.429	7	2	0	7	13	152	158	630	12.9	FGANAILGVSLAVCK	15	FALSE
A0A287B6S5_2	sp|P22314|UBA1_HUMAN	80	5	1	0	2	6	475	479	640	12.9	FGANAILGVSLAVCK	15	FALSE
A0A287B6S5_2	tr|H0Y8S0|H0Y8S0_HUMAN	62.5	8	3	0	3	10	48	55	879	12.5	FGANAILGVSLAVCK	15	FALSE
A0A287B6S5_2	tr|H0Y8R5|H0Y8R5_HUMAN	80	5	1	0	11	15	37	41	885	12.5	FGANAILGVSLAVCK	15	FALSE
A0A287B6S5_2	tr|D6RBD0|D6RBD0_HUMAN	80	5	1	0	11	15	155	159	888	12.5	FGANAILGVSLAVCK	15	FALSE
A0A287B6S5_2	tr|D6RFX4|D6RFX4_HUMAN	80	5	1	0	11	15	138	142	891	12.5	FGANAILGVSLAVCK	15	FALSE
A0A287B6S5_2	tr|D6RHH4|D6RHH4_HUMAN	80	5	1	0	11	15	179	183	893	12.5	FGANAILGVSLAVCK	15	FALSE
A0A287B6S5_2	tr|D6R9Z1|D6R9Z1_HUMAN	80	5	1	0	11	15	165	169	893	12.5	FGANAILGVSLAVCK	15	FALSE
A0A287B6S5_2	tr|H0YAM7|H0YAM7_HUMAN	80	5	1	0	11	15	86	90	893	12.5	FGANAILGVSLAVCK	15	FALSE
A0A287B6S5_2	tr|D6RAC2|D6RAC2_HUMAN	80	5	1	0	11	15	131	135	894	12.5	FGANAILGVSLAVCK	15	FALSE
A0A287B6S5_2	tr|J3KPE3|J3KPE3_HUMAN	80	5	1	0	11	15	135	139	894	12.5	FGANAILGVSLAVCK	15	FALSE
A0A287B6S5_2	tr|H0Y8W2|H0Y8W2_HUMAN	80	5	1	0	11	15	110	114	894	12.5	FGANAILGVSLAVCK	15	FALSE
A0A287B6S5_2	tr|D6R9L0|D6R9L0_HUMAN	80	5	1	0	11	15	227	231	895	12.5	FGANAILGVSLAVCK	15	FALSE
A0A287B6S5_2	sp|P63244|RACK1_HUMAN	80	5	1	0	11	15	179	183	895	12.5	FGANAILGVSLAVCK	15	FALSE
A0A287B6S5_2	sp|P63244|RACK1_HUMAN	80	5	1	0	11	15	179	183	895	12.5	FGANAILGVSLAVCK	15	FALSE
A0A287B6S5_2	tr|D6REE5|D6REE5_HUMAN	80	5	1	0	11	15	197	201	896	12.5	FGANAILGVSLAVCK	15	FALSE
A0A287B6S5_2	tr|A0A7I2YQB2|A0A7I2YQB2_HUMAN	62.5	8	3	0	3	10	424	431	899	12.5	FGANAILGVSLAVCK	15	FALSE
A0A287B6S5_2	tr|A0A7I2V3F7|A0A7I2V3F7_HUMAN	62.5	8	3	0	3	10	450	457	899	12.5	FGANAILGVSLAVCK	15	FALSE
A0A287B6S5_2	tr|A0A7I2V2G2|A0A7I2V2G2_HUMAN	62.5	8	3	0	3	10	457	464	899	12.5	FGANAILGVSLAVCK	15	FALSE
A0A287B6S5_2	tr|A0A7I2V2S7|A0A7I2V2S7_HUMAN	62.5	8	3	0	3	10	495	502	899	12.5	FGANAILGVSLAVCK	15	FALSE
A0A287B6S5_2	tr|D6RCD7|D6RCD7_HUMAN	62.5	8	3	0	3	10	526	533	900	12.5	FGANAILGVSLAVCK	15	FALSE
A0A287B6S5_2	sp|P38646|GRP75_HUMAN	62.5	8	3	0	3	10	526	533	900	12.5	FGANAILGVSLAVCK	15	FALSE
A0A287B6S5_2	tr|Q8N1C8|Q8N1C8_HUMAN	62.5	8	3	0	3	10	528	535	900	12.5	FGANAILGVSLAVCK	15	FALSE
P62936_3	tr|A0A7I2V4V1|A0A7I2V4V1_HUMAN	100	27	0	0	1	27	32	58	1.27E-24	88.4	HTGPGILSMANAGPNTNGSQFFICTAK	27	TRUE
P62936_3	tr|F8WE65|F8WE65_HUMAN	100	27	0	0	1	27	92	118	9.65E-24	88.4	HTGPGILSMANAGPNTNGSQFFICTAK	27	TRUE
P62936_3	tr|C9J5S7|C9J5S7_HUMAN	100	27	0	0	1	27	92	118	9.70E-24	88.4	HTGPGILSMANAGPNTNGSQFFICTAK	27	TRUE
P62936_3	sp|P62937|PPIA_HUMAN	100	27	0	0	1	27	92	118	1.01E-23	88.4	HTGPGILSMANAGPNTNGSQFFICTAK	27	TRUE
P62936_3	tr|Q8WU01|Q8WU01_HUMAN	71.429	7	2	0	5	11	109	115	30	18	HTGPGILSMANAGPNTNGSQFFICTAK	27	FALSE
P62936_3	tr|E9PNG3|E9PNG3_HUMAN	71.429	7	2	0	5	11	458	464	31	18	HTGPGILSMANAGPNTNGSQFFICTAK	27	FALSE
P62936_3	tr|A0A8I5KTQ3|A0A8I5KTQ3_HUMAN	71.429	7	2	0	5	11	604	610	31	18	HTGPGILSMANAGPNTNGSQFFICTAK	27	FALSE
P62936_3	tr|A0A8I5QJA6|A0A8I5QJA6_HUMAN	71.429	7	2	0	5	11	502	508	31	18	HTGPGILSMANAGPNTNGSQFFICTAK	27	FALSE
P62936_3	tr|E9PLT0|E9PLT0_HUMAN	71.429	7	2	0	5	11	505	511	31	18	HTGPGILSMANAGPNTNGSQFFICTAK	27	FALSE
P62936_3	tr|A0A8I5KPC0|A0A8I5KPC0_HUMAN	71.429	7	2	0	5	11	533	539	31	18	HTGPGILSMANAGPNTNGSQFFICTAK	27	FALSE
P62936_3	tr|A0A8I5KXH5|A0A8I5KXH5_HUMAN	71.429	7	2	0	5	11	557	563	31	18	HTGPGILSMANAGPNTNGSQFFICTAK	27	FALSE
P62936_3	tr|A0A8I5KPJ6|A0A8I5KPJ6_HUMAN	71.429	7	2	0	5	11	588	594	31	18	HTGPGILSMANAGPNTNGSQFFICTAK	27	FALSE
P62936_3	tr|A0A8I5KV85|A0A8I5KV85_HUMAN	71.429	7	2	0	5	11	597	603	31	18	HTGPGILSMANAGPNTNGSQFFICTAK	27	FALSE
P62936_3	tr|A0A8I5QKX0|A0A8I5QKX0_HUMAN	71.429	7	2	0	5	11	603	609	31	18	HTGPGILSMANAGPNTNGSQFFICTAK	27	FALSE
P62936_3	tr|A0A8I5KW72|A0A8I5KW72_HUMAN	71.429	7	2	0	5	11	620	626	31	18	HTGPGILSMANAGPNTNGSQFFICTAK	27	FALSE
P62936_3	sp|O75534|CSDE1_HUMAN	71.429	7	2	0	5	11	635	641	31	18	HTGPGILSMANAGPNTNGSQFFICTAK	27	FALSE
P62936_3	tr|H0YCX0|H0YCX0_HUMAN	100	4	0	0	20	23	13	16	39	17.6	HTGPGILSMANAGPNTNGSQFFICTAK	27	FALSE
P62936_3	tr|J3KPG2|J3KPG2_HUMAN	100	4	0	0	20	23	121	124	41	17.6	HTGPGILSMANAGPNTNGSQFFICTAK	27	FALSE
P62936_3	tr|E9PJF7|E9PJF7_HUMAN	100	4	0	0	20	23	132	135	41	17.6	HTGPGILSMANAGPNTNGSQFFICTAK	27	FALSE
P62936_3	sp|P13693|TCTP_HUMAN	100	4	0	0	20	23	133	136	41	17.6	HTGPGILSMANAGPNTNGSQFFICTAK	27	FALSE
P62936_3	tr|Q5W0H4|Q5W0H4_HUMAN	100	4	0	0	20	23	133	136	41	17.6	HTGPGILSMANAGPNTNGSQFFICTAK	27	FALSE
P62936_3	tr|A0A0B4J2C3|A0A0B4J2C3_HUMAN	100	4	0	0	20	23	133	136	41	17.6	HTGPGILSMANAGPNTNGSQFFICTAK	27	FALSE
P62936_3	sp|P13639|EF2_HUMAN	83.333	6	1	0	2	7	657	662	59	17.2	HTGPGILSMANAGPNTNGSQFFICTAK	27	FALSE
P62936_3	tr|A0A7P0T934|A0A7P0T934_HUMAN	75	8	0	1	7	12	1857	1864	59	17.2	HTGPGILSMANAGPNTNGSQFFICTAK	27	FALSE
P62936_3	tr|A0A7P0T9S3|A0A7P0T9S3_HUMAN	75	8	0	1	7	12	1857	1864	59	17.2	HTGPGILSMANAGPNTNGSQFFICTAK	27	FALSE
P62936_3	tr|A0A2R8YGC7|A0A2R8YGC7_HUMAN	75	8	0	1	7	12	1857	1864	59	17.2	HTGPGILSMANAGPNTNGSQFFICTAK	27	FALSE
P62936_3	tr|A0A7P0T942|A0A7P0T942_HUMAN	75	8	0	1	7	12	1857	1864	59	17.2	HTGPGILSMANAGPNTNGSQFFICTAK	27	FALSE
P62936_3	tr|A0A804HHY6|A0A804HHY6_HUMAN	75	8	0	1	7	12	1857	1864	59	17.2	HTGPGILSMANAGPNTNGSQFFICTAK	27	FALSE
P62936_3	tr|A0A7P0T990|A0A7P0T990_HUMAN	75	8	0	1	7	12	1857	1864	59	17.2	HTGPGILSMANAGPNTNGSQFFICTAK	27	FALSE
P62936_3	tr|A0A7P0TAV5|A0A7P0TAV5_HUMAN	75	8	0	1	7	12	1857	1864	59	17.2	HTGPGILSMANAGPNTNGSQFFICTAK	27	FALSE
P62936_3	tr|A0A7P0TB64|A0A7P0TB64_HUMAN	75	8	0	1	7	12	1857	1864	59	17.2	HTGPGILSMANAGPNTNGSQFFICTAK	27	FALSE
P62936_3	tr|A0A7P0T825|A0A7P0T825_HUMAN	75	8	0	1	7	12	1857	1864	59	17.2	HTGPGILSMANAGPNTNGSQFFICTAK	27	FALSE
P62936_3	tr|A0A7P0T825|A0A7P0T825_HUMAN	100	4	0	0	8	11	3309	3312	112	16.3	HTGPGILSMANAGPNTNGSQFFICTAK	27	FALSE
P62936_3	tr|A0A7P0TAM4|A0A7P0TAM4_HUMAN	75	8	0	1	7	12	1857	1864	59	17.2	HTGPGILSMANAGPNTNGSQFFICTAK	27	FALSE
P62936_3	tr|A0A7P0TAM4|A0A7P0TAM4_HUMAN	100	4	0	0	8	11	3309	3312	112	16.3	HTGPGILSMANAGPNTNGSQFFICTAK	27	FALSE
P62936_3	tr|A0A2R8YFZ7|A0A2R8YFZ7_HUMAN	75	8	0	1	7	12	1857	1864	59	17.2	HTGPGILSMANAGPNTNGSQFFICTAK	27	FALSE
P62936_3	tr|A0A2R8YFZ7|A0A2R8YFZ7_HUMAN	100	4	0	0	8	11	3309	3312	112	16.3	HTGPGILSMANAGPNTNGSQFFICTAK	27	FALSE
P62936_3	tr|A0A7P0T8W5|A0A7P0T8W5_HUMAN	75	8	0	1	7	12	1857	1864	59	17.2	HTGPGILSMANAGPNTNGSQFFICTAK	27	FALSE
P62936_3	tr|A0A7P0T8W5|A0A7P0T8W5_HUMAN	100	4	0	0	8	11	3309	3312	112	16.3	HTGPGILSMANAGPNTNGSQFFICTAK	27	FALSE
P62936_3	tr|A0A7P0T9F1|A0A7P0T9F1_HUMAN	75	8	0	1	7	12	1857	1864	59	17.2	HTGPGILSMANAGPNTNGSQFFICTAK	27	FALSE
P62936_3	tr|A0A7P0T9F1|A0A7P0T9F1_HUMAN	100	4	0	0	8	11	3309	3312	112	16.3	HTGPGILSMANAGPNTNGSQFFICTAK	27	FALSE
P62936_3	tr|A0A7P0T9K2|A0A7P0T9K2_HUMAN	75	8	0	1	7	12	1857	1864	59	17.2	HTGPGILSMANAGPNTNGSQFFICTAK	27	FALSE
P62936_3	tr|A0A7P0T9K2|A0A7P0T9K2_HUMAN	100	4	0	0	8	11	3309	3312	112	16.3	HTGPGILSMANAGPNTNGSQFFICTAK	27	FALSE
P62936_3	tr|A0A2R8Y6H2|A0A2R8Y6H2_HUMAN	75	8	0	1	7	12	1857	1864	59	17.2	HTGPGILSMANAGPNTNGSQFFICTAK	27	FALSE
P62936_3	tr|A0A2R8Y6H2|A0A2R8Y6H2_HUMAN	100	4	0	0	8	11	3309	3312	112	16.3	HTGPGILSMANAGPNTNGSQFFICTAK	27	FALSE
P62936_3	tr|A0A7P0TB75|A0A7P0TB75_HUMAN	75	8	0	1	7	12	1857	1864	59	17.2	HTGPGILSMANAGPNTNGSQFFICTAK	27	FALSE
P62936_3	tr|A0A7P0TB75|A0A7P0TB75_HUMAN	100	4	0	0	8	11	3309	3312	112	16.3	HTGPGILSMANAGPNTNGSQFFICTAK	27	FALSE
P62936_3	tr|A0A7P0TAF3|A0A7P0TAF3_HUMAN	75	8	0	1	7	12	1857	1864	59	17.2	HTGPGILSMANAGPNTNGSQFFICTAK	27	FALSE
P62936_3	tr|A0A7P0TAF3|A0A7P0TAF3_HUMAN	100	4	0	0	8	11	3309	3312	112	16.3	HTGPGILSMANAGPNTNGSQFFICTAK	27	FALSE
P62936_3	tr|A0A7P0TBJ7|A0A7P0TBJ7_HUMAN	75	8	0	1	7	12	1857	1864	59	17.2	HTGPGILSMANAGPNTNGSQFFICTAK	27	FALSE
P62936_3	tr|A0A7P0TBJ7|A0A7P0TBJ7_HUMAN	100	4	0	0	8	11	3309	3312	112	16.3	HTGPGILSMANAGPNTNGSQFFICTAK	27	FALSE
P62936_3	tr|A0A7P0T8N2|A0A7P0T8N2_HUMAN	75	8	0	1	7	12	1857	1864	59	17.2	HTGPGILSMANAGPNTNGSQFFICTAK	27	FALSE
P62936_3	tr|A0A7P0T8N2|A0A7P0T8N2_HUMAN	100	4	0	0	8	11	3309	3312	112	16.3	HTGPGILSMANAGPNTNGSQFFICTAK	27	FALSE
P62936_3	tr|A0A7P0T916|A0A7P0T916_HUMAN	75	8	0	1	7	12	1857	1864	59	17.2	HTGPGILSMANAGPNTNGSQFFICTAK	27	FALSE
P62936_3	tr|A0A7P0T916|A0A7P0T916_HUMAN	100	4	0	0	8	11	3309	3312	112	16.3	HTGPGILSMANAGPNTNGSQFFICTAK	27	FALSE
P62936_3	tr|A0A7P0T7V5|A0A7P0T7V5_HUMAN	75	8	0	1	7	12	1857	1864	59	17.2	HTGPGILSMANAGPNTNGSQFFICTAK	27	FALSE
P62936_3	tr|A0A7P0T7V5|A0A7P0T7V5_HUMAN	100	4	0	0	8	11	3309	3312	112	16.3	HTGPGILSMANAGPNTNGSQFFICTAK	27	FALSE
P62936_3	tr|A0A7P0TAW9|A0A7P0TAW9_HUMAN	75	8	0	1	7	12	1857	1864	59	17.2	HTGPGILSMANAGPNTNGSQFFICTAK	27	FALSE
P62936_3	tr|A0A7P0TAW9|A0A7P0TAW9_HUMAN	100	4	0	0	8	11	3309	3312	112	16.3	HTGPGILSMANAGPNTNGSQFFICTAK	27	FALSE
P62936_3	tr|A0A7P0T9R4|A0A7P0T9R4_HUMAN	75	8	0	1	7	12	1857	1864	59	17.2	HTGPGILSMANAGPNTNGSQFFICTAK	27	FALSE
P62936_3	tr|A0A7P0T9R4|A0A7P0T9R4_HUMAN	100	4	0	0	8	11	3309	3312	112	16.3	HTGPGILSMANAGPNTNGSQFFICTAK	27	FALSE
P62936_3	tr|A0A2R8Y706|A0A2R8Y706_HUMAN	75	8	0	1	7	12	1857	1864	59	17.2	HTGPGILSMANAGPNTNGSQFFICTAK	27	FALSE
P62936_3	tr|A0A2R8Y706|A0A2R8Y706_HUMAN	100	4	0	0	8	11	3309	3312	112	16.3	HTGPGILSMANAGPNTNGSQFFICTAK	27	FALSE
P62936_3	tr|A0A2R8Y706|A0A2R8Y706_HUMAN	66.667	6	2	0	7	12	4526	4531	293	15.1	HTGPGILSMANAGPNTNGSQFFICTAK	27	FALSE
P62936_3	tr|A0A2R8Y5T0|A0A2R8Y5T0_HUMAN	75	8	0	1	7	12	1857	1864	59	17.2	HTGPGILSMANAGPNTNGSQFFICTAK	27	FALSE
P62936_3	tr|A0A2R8Y5T0|A0A2R8Y5T0_HUMAN	100	4	0	0	8	11	3309	3312	112	16.3	HTGPGILSMANAGPNTNGSQFFICTAK	27	FALSE
P62936_3	tr|A0A2R8Y5T0|A0A2R8Y5T0_HUMAN	66.667	6	2	0	7	12	4575	4580	293	15.1	HTGPGILSMANAGPNTNGSQFFICTAK	27	FALSE
P62936_3	tr|A0A7P0TA13|A0A7P0TA13_HUMAN	75	8	0	1	7	12	1857	1864	59	17.2	HTGPGILSMANAGPNTNGSQFFICTAK	27	FALSE
P62936_3	tr|A0A7P0TA13|A0A7P0TA13_HUMAN	100	4	0	0	8	11	3309	3312	112	16.3	HTGPGILSMANAGPNTNGSQFFICTAK	27	FALSE
P62936_3	tr|A0A7P0TA13|A0A7P0TA13_HUMAN	66.667	6	2	0	7	12	4575	4580	293	15.1	HTGPGILSMANAGPNTNGSQFFICTAK	27	FALSE
P62936_3	sp|Q14204|DYHC1_HUMAN	75	8	0	1	7	12	1857	1864	59	17.2	HTGPGILSMANAGPNTNGSQFFICTAK	27	FALSE
P62936_3	sp|Q14204|DYHC1_HUMAN	100	4	0	0	8	11	3309	3312	112	16.3	HTGPGILSMANAGPNTNGSQFFICTAK	27	FALSE
P62936_3	sp|Q14204|DYHC1_HUMAN	66.667	6	2	0	7	12	4575	4580	293	15.1	HTGPGILSMANAGPNTNGSQFFICTAK	27	FALSE
P62936_3	tr|A0A7P0T9C4|A0A7P0T9C4_HUMAN	75	8	0	1	7	12	1857	1864	59	17.2	HTGPGILSMANAGPNTNGSQFFICTAK	27	FALSE
P62936_3	tr|A0A7P0T9C4|A0A7P0T9C4_HUMAN	100	4	0	0	8	11	3309	3312	112	16.3	HTGPGILSMANAGPNTNGSQFFICTAK	27	FALSE
P62936_3	tr|A0A7P0T9C4|A0A7P0T9C4_HUMAN	66.667	6	2	0	7	12	4575	4580	293	15.1	HTGPGILSMANAGPNTNGSQFFICTAK	27	FALSE
P62936_3	tr|H7C4I3|H7C4I3_HUMAN	100	4	0	0	6	9	76	79	79	16.8	HTGPGILSMANAGPNTNGSQFFICTAK	27	FALSE
P62936_3	tr|H7C4G5|H7C4G5_HUMAN	100	4	0	0	6	9	55	58	79	16.8	HTGPGILSMANAGPNTNGSQFFICTAK	27	FALSE
P62936_3	tr|E7ETR0|E7ETR0_HUMAN	100	4	0	0	6	9	196	199	80	16.8	HTGPGILSMANAGPNTNGSQFFICTAK	27	FALSE
P62936_3	tr|B5BUB1|B5BUB1_HUMAN	100	4	0	0	6	9	256	259	80	16.8	HTGPGILSMANAGPNTNGSQFFICTAK	27	FALSE
P62936_3	sp|Q9Y265|RUVB1_HUMAN	100	4	0	0	6	9	256	259	80	16.8	HTGPGILSMANAGPNTNGSQFFICTAK	27	FALSE
P62936_3	tr|Q53SY7|Q53SY7_HUMAN	100	4	0	0	6	9	938	941	81	16.8	HTGPGILSMANAGPNTNGSQFFICTAK	27	FALSE
P62936_3	tr|Q53SY7|Q53SY7_HUMAN	71.429	7	2	0	7	13	1321	1327	553	14.2	HTGPGILSMANAGPNTNGSQFFICTAK	27	FALSE
P62936_3	tr|F8VPD4|F8VPD4_HUMAN	100	4	0	0	6	9	949	952	81	16.8	HTGPGILSMANAGPNTNGSQFFICTAK	27	FALSE
P62936_3	tr|F8VPD4|F8VPD4_HUMAN	71.429	7	2	0	7	13	1332	1338	553	14.2	HTGPGILSMANAGPNTNGSQFFICTAK	27	FALSE
P62936_3	sp|P27708|PYR1_HUMAN	100	4	0	0	6	9	1012	1015	81	16.8	HTGPGILSMANAGPNTNGSQFFICTAK	27	FALSE
P62936_3	sp|P27708|PYR1_HUMAN	71.429	7	2	0	7	13	1395	1401	553	14.2	HTGPGILSMANAGPNTNGSQFFICTAK	27	FALSE
P62936_3	tr|H3BPS8|H3BPS8_HUMAN	100	4	0	0	7	10	16	19	151	15.9	HTGPGILSMANAGPNTNGSQFFICTAK	27	FALSE
P62936_3	tr|H3BPS8|H3BPS8_HUMAN	53.846	13	4	2	1	12	211	222	395	14.6	HTGPGILSMANAGPNTNGSQFFICTAK	27	FALSE
P62936_3	sp|P55795|HNRH2_HUMAN	100	4	0	0	1	4	99	102	153	15.9	HTGPGILSMANAGPNTNGSQFFICTAK	27	FALSE
P62936_3	tr|A0A6I8PRN4|A0A6I8PRN4_HUMAN	44.444	18	3	2	11	21	393	410	153	15.9	HTGPGILSMANAGPNTNGSQFFICTAK	27	FALSE
P62936_3	tr|A0A6I8PRN4|A0A6I8PRN4_HUMAN	100	4	0	0	5	8	574	577	400	14.6	HTGPGILSMANAGPNTNGSQFFICTAK	27	FALSE
P62936_3	tr|A0A6I8PTT9|A0A6I8PTT9_HUMAN	44.444	18	3	2	11	21	465	482	153	15.9	HTGPGILSMANAGPNTNGSQFFICTAK	27	FALSE
P62936_3	tr|A0A6I8PTT9|A0A6I8PTT9_HUMAN	100	4	0	0	5	8	590	593	400	14.6	HTGPGILSMANAGPNTNGSQFFICTAK	27	FALSE
P62936_3	sp|Q06210|GFPT1_HUMAN	44.444	18	3	2	11	21	483	500	153	15.9	HTGPGILSMANAGPNTNGSQFFICTAK	27	FALSE
P62936_3	sp|Q06210|GFPT1_HUMAN	100	4	0	0	5	8	664	667	400	14.6	HTGPGILSMANAGPNTNGSQFFICTAK	27	FALSE
P62936_3	tr|Q86XU5|Q86XU5_HUMAN	66.667	6	2	0	4	9	522	527	154	15.9	HTGPGILSMANAGPNTNGSQFFICTAK	27	FALSE
P62936_3	sp|P35579|MYH9_HUMAN	66.667	6	2	0	4	9	522	527	154	15.9	HTGPGILSMANAGPNTNGSQFFICTAK	27	FALSE
P62936_3	tr|A0A8I5KWT8|A0A8I5KWT8_HUMAN	66.667	6	2	0	4	9	522	527	154	15.9	HTGPGILSMANAGPNTNGSQFFICTAK	27	FALSE
P62936_3	sp|Q9NS69|TOM22_HUMAN	100	4	0	0	13	16	122	125	203	15.5	HTGPGILSMANAGPNTNGSQFFICTAK	27	FALSE
P62936_3	tr|A6NDY9|A6NDY9_HUMAN	83.333	6	1	0	3	8	1335	1340	213	15.5	HTGPGILSMANAGPNTNGSQFFICTAK	27	FALSE
P62936_3	tr|A6NDY9|A6NDY9_HUMAN	100	4	0	0	3	6	261	264	293	15.1	HTGPGILSMANAGPNTNGSQFFICTAK	27	FALSE
P62936_3	tr|A6NDY9|A6NDY9_HUMAN	100	4	0	0	3	6	1235	1238	293	15.1	HTGPGILSMANAGPNTNGSQFFICTAK	27	FALSE
P62936_3	tr|A6NDY9|A6NDY9_HUMAN	62.5	8	3	0	7	14	1871	1878	402	14.6	HTGPGILSMANAGPNTNGSQFFICTAK	27	FALSE
P62936_3	tr|Q60FE6|Q60FE6_HUMAN	83.333	6	1	0	3	8	1335	1340	213	15.5	HTGPGILSMANAGPNTNGSQFFICTAK	27	FALSE
P62936_3	tr|Q60FE6|Q60FE6_HUMAN	100	4	0	0	3	6	261	264	293	15.1	HTGPGILSMANAGPNTNGSQFFICTAK	27	FALSE
P62936_3	tr|Q60FE6|Q60FE6_HUMAN	100	4	0	0	3	6	1235	1238	293	15.1	HTGPGILSMANAGPNTNGSQFFICTAK	27	FALSE
P62936_3	tr|Q60FE6|Q60FE6_HUMAN	62.5	8	3	0	7	14	1863	1870	403	14.6	HTGPGILSMANAGPNTNGSQFFICTAK	27	FALSE
P62936_3	tr|Q60FE6|Q60FE6_HUMAN	80	5	1	0	2	6	1621	1625	760	13.8	HTGPGILSMANAGPNTNGSQFFICTAK	27	FALSE
P62936_3	tr|Q60FE5|Q60FE5_HUMAN	83.333	6	1	0	3	8	1335	1340	213	15.5	HTGPGILSMANAGPNTNGSQFFICTAK	27	FALSE
P62936_3	tr|Q60FE5|Q60FE5_HUMAN	100	4	0	0	3	6	261	264	293	15.1	HTGPGILSMANAGPNTNGSQFFICTAK	27	FALSE
P62936_3	tr|Q60FE5|Q60FE5_HUMAN	100	4	0	0	3	6	1235	1238	293	15.1	HTGPGILSMANAGPNTNGSQFFICTAK	27	FALSE
P62936_3	tr|Q60FE5|Q60FE5_HUMAN	62.5	8	3	0	7	14	1871	1878	403	14.6	HTGPGILSMANAGPNTNGSQFFICTAK	27	FALSE
P62936_3	sp|P21333|FLNA_HUMAN	83.333	6	1	0	3	8	1362	1367	213	15.5	HTGPGILSMANAGPNTNGSQFFICTAK	27	FALSE
P62936_3	sp|P21333|FLNA_HUMAN	100	4	0	0	3	6	288	291	293	15.1	HTGPGILSMANAGPNTNGSQFFICTAK	27	FALSE
P62936_3	sp|P21333|FLNA_HUMAN	100	4	0	0	3	6	1262	1265	293	15.1	HTGPGILSMANAGPNTNGSQFFICTAK	27	FALSE
P62936_3	sp|P21333|FLNA_HUMAN	62.5	8	3	0	7	14	1898	1905	403	14.6	HTGPGILSMANAGPNTNGSQFFICTAK	27	FALSE
P62936_3	tr|Q5TEJ0|Q5TEJ0_HUMAN	55.556	9	4	0	6	14	20	28	278	15.1	HTGPGILSMANAGPNTNGSQFFICTAK	27	FALSE
P62936_3	tr|B4DEH8|B4DEH8_HUMAN	100	4	0	0	11	14	27	30	283	15.1	HTGPGILSMANAGPNTNGSQFFICTAK	27	FALSE
P62936_3	tr|G3V4T2|G3V4T2_HUMAN	100	4	0	0	11	14	27	30	283	15.1	HTGPGILSMANAGPNTNGSQFFICTAK	27	FALSE
P62936_3	sp|P15927|RFA2_HUMAN	55.556	9	4	0	6	14	168	176	287	15.1	HTGPGILSMANAGPNTNGSQFFICTAK	27	FALSE
P62936_3	sp|Q86U42|PABP2_HUMAN	100	4	0	0	11	14	155	158	287	15.1	HTGPGILSMANAGPNTNGSQFFICTAK	27	FALSE
P62936_3	tr|M0R2T0|M0R2T0_HUMAN	100	4	0	0	3	6	330	333	288	15.1	HTGPGILSMANAGPNTNGSQFFICTAK	27	FALSE
P62936_3	tr|M0QZM1|M0QZM1_HUMAN	100	4	0	0	3	6	173	176	289	15.1	HTGPGILSMANAGPNTNGSQFFICTAK	27	FALSE
P62936_3	tr|A0A7I2YQ95|A0A7I2YQ95_HUMAN	80	5	1	0	6	10	394	398	290	15.1	HTGPGILSMANAGPNTNGSQFFICTAK	27	FALSE
P62936_3	tr|A0A087WWY3|A0A087WWY3_HUMAN	100	4	0	0	3	6	288	291	290	15.1	HTGPGILSMANAGPNTNGSQFFICTAK	27	FALSE
P62936_3	tr|A0A7I2V340|A0A7I2V340_HUMAN	80	5	1	0	6	10	414	418	290	15.1	HTGPGILSMANAGPNTNGSQFFICTAK	27	FALSE
P62936_3	tr|H7C4F6|H7C4F6_HUMAN	80	5	1	0	6	10	438	442	290	15.1	HTGPGILSMANAGPNTNGSQFFICTAK	27	FALSE
P62936_3	sp|O00629|IMA3_HUMAN	80	5	1	0	6	10	438	442	290	15.1	HTGPGILSMANAGPNTNGSQFFICTAK	27	FALSE
P62936_3	tr|A0A7I2V3E6|A0A7I2V3E6_HUMAN	100	4	0	0	3	6	288	291	290	15.1	HTGPGILSMANAGPNTNGSQFFICTAK	27	FALSE
P62936_3	tr|F8WE98|F8WE98_HUMAN	100	4	0	0	3	6	274	277	290	15.1	HTGPGILSMANAGPNTNGSQFFICTAK	27	FALSE
P62936_3	sp|P52272|HNRPM_HUMAN	100	4	0	0	3	6	405	408	291	15.1	HTGPGILSMANAGPNTNGSQFFICTAK	27	FALSE
P62936_3	sp|Q15459|SF3A1_HUMAN	80	5	1	0	17	21	177	181	291	15.1	HTGPGILSMANAGPNTNGSQFFICTAK	27	FALSE
P62936_3	tr|A0A7P0NMY4|A0A7P0NMY4_HUMAN	100	4	0	0	3	6	288	291	292	15.1	HTGPGILSMANAGPNTNGSQFFICTAK	27	FALSE
P62936_3	tr|A0A2R8YDM1|A0A2R8YDM1_HUMAN	100	4	0	0	5	8	8	11	339	14.6	HTGPGILSMANAGPNTNGSQFFICTAK	27	FALSE
P62936_3	tr|Q14552|Q14552_HUMAN	100	4	0	0	5	8	58	61	377	14.6	HTGPGILSMANAGPNTNGSQFFICTAK	27	FALSE
P62936_3	tr|H3BR04|H3BR04_HUMAN	53.846	13	4	2	1	12	146	157	389	14.6	HTGPGILSMANAGPNTNGSQFFICTAK	27	FALSE
P62936_3	tr|Q5TEJ7|Q5TEJ7_HUMAN	66.667	6	2	0	6	11	172	177	390	14.6	HTGPGILSMANAGPNTNGSQFFICTAK	27	FALSE
P62936_3	tr|H3BU78|H3BU78_HUMAN	53.846	13	4	2	1	12	102	113	392	14.6	HTGPGILSMANAGPNTNGSQFFICTAK	27	FALSE
P62936_3	tr|Q6PEJ8|Q6PEJ8_HUMAN	100	4	0	0	5	8	195	198	393	14.6	HTGPGILSMANAGPNTNGSQFFICTAK	27	FALSE
P62936_3	tr|Q6NSB4|Q6NSB4_HUMAN	100	4	0	0	5	8	248	251	395	14.6	HTGPGILSMANAGPNTNGSQFFICTAK	27	FALSE
P62936_3	tr|A0A0M4FNU3|A0A0M4FNU3_HUMAN	53.846	13	4	2	1	12	87	98	395	14.6	HTGPGILSMANAGPNTNGSQFFICTAK	27	FALSE
P62936_3	tr|A0A0C4DGL8|A0A0C4DGL8_HUMAN	100	4	0	0	5	8	314	317	397	14.6	HTGPGILSMANAGPNTNGSQFFICTAK	27	FALSE
P62936_3	tr|A0A2R8Y688|A0A2R8Y688_HUMAN	100	4	0	0	5	8	8	11	397	14.6	HTGPGILSMANAGPNTNGSQFFICTAK	27	FALSE
P62936_3	tr|H3BQN4|H3BQN4_HUMAN	53.846	13	4	2	1	12	157	168	397	14.6	HTGPGILSMANAGPNTNGSQFFICTAK	27	FALSE
P62936_3	sp|P04075|ALDOA_HUMAN	53.846	13	4	2	1	12	157	168	397	14.6	HTGPGILSMANAGPNTNGSQFFICTAK	27	FALSE
P62936_3	tr|J3QLC9|J3QLC9_HUMAN	100	4	0	0	5	8	332	335	397	14.6	HTGPGILSMANAGPNTNGSQFFICTAK	27	FALSE
P62936_3	tr|J3KPS3|J3KPS3_HUMAN	53.846	13	4	2	1	12	157	168	397	14.6	HTGPGILSMANAGPNTNGSQFFICTAK	27	FALSE
P62936_3	tr|J3QR68|J3QR68_HUMAN	100	4	0	0	5	8	371	374	398	14.6	HTGPGILSMANAGPNTNGSQFFICTAK	27	FALSE
P62936_3	sp|P00738|HPT_HUMAN	100	4	0	0	5	8	373	376	398	14.6	HTGPGILSMANAGPNTNGSQFFICTAK	27	FALSE
P62936_3	tr|H0Y300|H0Y300_HUMAN	100	4	0	0	5	8	409	412	398	14.6	HTGPGILSMANAGPNTNGSQFFICTAK	27	FALSE
P62936_3	tr|H3BR35|H3BR35_HUMAN	100	4	0	0	5	8	351	354	398	14.6	HTGPGILSMANAGPNTNGSQFFICTAK	27	FALSE
P62936_3	tr|A0A2R8YG21|A0A2R8YG21_HUMAN	100	4	0	0	5	8	8	11	399	14.6	HTGPGILSMANAGPNTNGSQFFICTAK	27	FALSE
P62936_3	sp|P15170|ERF3A_HUMAN	100	4	0	0	5	8	345	348	399	14.6	HTGPGILSMANAGPNTNGSQFFICTAK	27	FALSE
P62936_3	sp|P00390|GSHR_HUMAN	100	4	0	0	5	8	248	251	399	14.6	HTGPGILSMANAGPNTNGSQFFICTAK	27	FALSE
P62936_3	sp|Q8IYD1|ERF3B_HUMAN	100	4	0	0	5	8	474	477	400	14.6	HTGPGILSMANAGPNTNGSQFFICTAK	27	FALSE
P62936_3	tr|A0A8V8TQ95|A0A8V8TQ95_HUMAN	100	4	0	0	5	8	660	663	400	14.6	HTGPGILSMANAGPNTNGSQFFICTAK	27	FALSE
P62936_3	tr|A0A2R8Y4F5|A0A2R8Y4F5_HUMAN	100	4	0	0	5	8	8	11	400	14.6	HTGPGILSMANAGPNTNGSQFFICTAK	27	FALSE
P62936_3	sp|P40939|ECHA_HUMAN	100	4	0	0	5	8	8	11	400	14.6	HTGPGILSMANAGPNTNGSQFFICTAK	27	FALSE
P62936_3	sp|P40939|ECHA_HUMAN	100	4	0	0	5	8	8	11	400	14.6	HTGPGILSMANAGPNTNGSQFFICTAK	27	FALSE
P62936_3	tr|H0YFD6|H0YFD6_HUMAN	100	4	0	0	5	8	8	11	400	14.6	HTGPGILSMANAGPNTNGSQFFICTAK	27	FALSE
P62936_3	tr|A0A7I2V389|A0A7I2V389_HUMAN	100	4	0	0	5	8	660	663	401	14.6	HTGPGILSMANAGPNTNGSQFFICTAK	27	FALSE
P62936_3	tr|E9PLK3|E9PLK3_HUMAN	100	4	0	0	5	8	656	659	401	14.6	HTGPGILSMANAGPNTNGSQFFICTAK	27	FALSE
P62936_3	sp|P55786|PSA_HUMAN	100	4	0	0	5	8	660	663	401	14.6	HTGPGILSMANAGPNTNGSQFFICTAK	27	FALSE
P62936_3	tr|A0A7I2V3W8|A0A7I2V3W8_HUMAN	100	4	0	0	5	8	660	663	401	14.6	HTGPGILSMANAGPNTNGSQFFICTAK	27	FALSE
P62936_3	tr|A0A7I2V3E1|A0A7I2V3E1_HUMAN	100	4	0	0	5	8	828	831	401	14.6	HTGPGILSMANAGPNTNGSQFFICTAK	27	FALSE
P62936_3	tr|Q6NXF2|Q6NXF2_HUMAN	62.5	8	3	0	7	14	234	241	401	14.6	HTGPGILSMANAGPNTNGSQFFICTAK	27	FALSE
P62936_3	sp|P09874|PARP1_HUMAN	100	4	0	0	5	8	871	874	401	14.6	HTGPGILSMANAGPNTNGSQFFICTAK	27	FALSE
P62936_3	tr|H0YDN1|H0YDN1_HUMAN	100	4	0	0	5	8	1562	1565	403	14.6	HTGPGILSMANAGPNTNGSQFFICTAK	27	FALSE
P62936_3	tr|A0A8I5KSD5|A0A8I5KSD5_HUMAN	100	4	0	0	5	8	2568	2571	403	14.6	HTGPGILSMANAGPNTNGSQFFICTAK	27	FALSE
P62936_3	tr|A0A8I5KUE3|A0A8I5KUE3_HUMAN	100	4	0	0	5	8	2639	2642	403	14.6	HTGPGILSMANAGPNTNGSQFFICTAK	27	FALSE
P62936_3	tr|A0A8I5KYZ1|A0A8I5KYZ1_HUMAN	100	4	0	0	5	8	2679	2682	403	14.6	HTGPGILSMANAGPNTNGSQFFICTAK	27	FALSE
P62936_3	tr|E9PMV1|E9PMV1_HUMAN	100	4	0	0	5	8	2706	2709	403	14.6	HTGPGILSMANAGPNTNGSQFFICTAK	27	FALSE
P62936_3	sp|Q15149|PLEC_HUMAN	100	4	0	0	5	8	2799	2802	403	14.6	HTGPGILSMANAGPNTNGSQFFICTAK	27	FALSE
P62936_3	tr|K7EP16|K7EP16_HUMAN	50	12	6	0	6	17	107	118	528	14.2	HTGPGILSMANAGPNTNGSQFFICTAK	27	FALSE
P62936_3	tr|Q5JSD2|Q5JSD2_HUMAN	62.5	8	3	0	12	19	145	152	538	14.2	HTGPGILSMANAGPNTNGSQFFICTAK	27	FALSE
P62936_3	tr|Q5JSD1|Q5JSD1_HUMAN	62.5	8	3	0	12	19	145	152	539	14.2	HTGPGILSMANAGPNTNGSQFFICTAK	27	FALSE
P62936_3	tr|H7C3Z5|H7C3Z5_HUMAN	71.429	7	2	0	7	13	40	46	543	14.2	HTGPGILSMANAGPNTNGSQFFICTAK	27	FALSE
P62936_3	tr|A0A0A0MR02|A0A0A0MR02_HUMAN	62.5	8	3	0	12	19	145	152	543	14.2	HTGPGILSMANAGPNTNGSQFFICTAK	27	FALSE
P62936_3	tr|A0A024QZT0|A0A024QZT0_HUMAN	62.5	8	3	0	12	19	145	152	544	14.2	HTGPGILSMANAGPNTNGSQFFICTAK	27	FALSE
P62936_3	sp|P45880|VDAC2_HUMAN	62.5	8	3	0	12	19	145	152	544	14.2	HTGPGILSMANAGPNTNGSQFFICTAK	27	FALSE
P62936_3	tr|Q6IAM0|Q6IAM0_HUMAN	50	12	6	0	6	17	309	320	545	14.2	HTGPGILSMANAGPNTNGSQFFICTAK	27	FALSE
P62936_3	tr|A8K5K5|A8K5K5_HUMAN	50	12	6	0	6	17	309	320	545	14.2	HTGPGILSMANAGPNTNGSQFFICTAK	27	FALSE
P62936_3	sp|O75821|EIF3G_HUMAN	50	12	6	0	6	17	309	320	545	14.2	HTGPGILSMANAGPNTNGSQFFICTAK	27	FALSE
P62936_3	tr|Q6IAM0|Q6IAM0_HUMAN	50	12	6	0	6	17	309	320	545	14.2	HTGPGILSMANAGPNTNGSQFFICTAK	27	FALSE
P62936_3	tr|A8K5K5|A8K5K5_HUMAN	50	12	6	0	6	17	309	320	545	14.2	HTGPGILSMANAGPNTNGSQFFICTAK	27	FALSE
P62936_3	sp|O75821|EIF3G_HUMAN	50	12	6	0	6	17	309	320	545	14.2	HTGPGILSMANAGPNTNGSQFFICTAK	27	FALSE
P62936_3	tr|C9JEU5|C9JEU5_HUMAN	80	5	1	0	17	21	342	346	547	14.2	HTGPGILSMANAGPNTNGSQFFICTAK	27	FALSE
P62936_3	sp|P02679|FIBG_HUMAN	80	5	1	0	17	21	334	338	548	14.2	HTGPGILSMANAGPNTNGSQFFICTAK	27	FALSE
P62936_3	tr|C9JC84|C9JC84_HUMAN	80	5	1	0	17	21	342	346	548	14.2	HTGPGILSMANAGPNTNGSQFFICTAK	27	FALSE
P62936_3	sp|P20700|LMNB1_HUMAN	100	4	0	0	10	13	501	504	549	14.2	HTGPGILSMANAGPNTNGSQFFICTAK	27	FALSE
P62936_3	tr|D6R9L0|D6R9L0_HUMAN	55.556	9	4	0	11	19	28	36	748	13.8	HTGPGILSMANAGPNTNGSQFFICTAK	27	FALSE
P62936_3	sp|P33993|MCM7_HUMAN	62.5	8	3	0	5	12	473	480	756	13.8	HTGPGILSMANAGPNTNGSQFFICTAK	27	FALSE
P62936_3	tr|A0A140VK49|A0A140VK49_HUMAN	66.667	6	2	0	8	13	600	605	757	13.8	HTGPGILSMANAGPNTNGSQFFICTAK	27	FALSE
P62936_3	sp|Q7KZF4|SND1_HUMAN	66.667	6	2	0	8	13	600	605	757	13.8	HTGPGILSMANAGPNTNGSQFFICTAK	27	FALSE
Q9MZ16_4	sp|P21796|VDAC1_HUMAN	100	19	0	0	1	19	75	93	3.93E-16	65.1	WNTDNTLGTEITVEDQLAR	19	TRUE
Q9MZ16_4	tr|C9JI87|C9JI87_HUMAN	100	19	0	0	1	19	75	93	3.99E-16	65.1	WNTDNTLGTEITVEDQLAR	19	TRUE
Q9MZ16_4	tr|A0A024QZT0|A0A024QZT0_HUMAN	87.5	16	2	0	1	16	86	101	4.66E-11	50.7	WNTDNTLGTEITVEDQLAR	19	FALSE
Q9MZ16_4	sp|P45880|VDAC2_HUMAN	87.5	16	2	0	1	16	86	101	4.66E-11	50.7	WNTDNTLGTEITVEDQLAR	19	FALSE
Q9MZ16_4	tr|A0A0A0MR02|A0A0A0MR02_HUMAN	87.5	16	2	0	1	16	86	101	4.67E-11	50.7	WNTDNTLGTEITVEDQLAR	19	FALSE
Q9MZ16_4	tr|Q5JSD1|Q5JSD1_HUMAN	87.5	16	2	0	1	16	86	101	4.68E-11	50.7	WNTDNTLGTEITVEDQLAR	19	FALSE
Q9MZ16_4	tr|Q5JSD2|Q5JSD2_HUMAN	87.5	16	2	0	1	16	86	101	4.69E-11	50.7	WNTDNTLGTEITVEDQLAR	19	FALSE
Q9MZ16_4	tr|A2A3S1|A2A3S1_HUMAN	100	9	0	0	1	9	101	109	6.29E-05	33.3	WNTDNTLGTEITVEDQLAR	19	FALSE
Q9MZ16_4	sp|P02533|K1C14_HUMAN	83.333	6	1	0	13	18	380	385	5.7	19.3	WNTDNTLGTEITVEDQLAR	19	FALSE
Q9MZ16_4	tr|B7Z1C9|B7Z1C9_HUMAN	53.333	15	1	2	4	15	123	134	8	18.9	WNTDNTLGTEITVEDQLAR	19	FALSE
Q9MZ16_4	tr|Q6IBT3|Q6IBT3_HUMAN	53.333	15	1	2	4	15	251	262	8	18.9	WNTDNTLGTEITVEDQLAR	19	FALSE
Q9MZ16_4	tr|Q6IBT3|Q6IBT3_HUMAN	57.143	7	3	0	3	9	13	19	899	12.9	WNTDNTLGTEITVEDQLAR	19	FALSE
Q9MZ16_4	sp|Q99832|TCPH_HUMAN	53.333	15	1	2	4	15	251	262	8	18.9	WNTDNTLGTEITVEDQLAR	19	FALSE
Q9MZ16_4	tr|Q9NYD3|Q9NYD3_HUMAN	83.333	6	1	0	10	15	11	16	11	18.5	WNTDNTLGTEITVEDQLAR	19	FALSE
Q9MZ16_4	tr|Q15254|Q15254_HUMAN	83.333	6	1	0	10	15	11	16	11	18.5	WNTDNTLGTEITVEDQLAR	19	FALSE
Q9MZ16_4	tr|H0YJ11|H0YJ11_HUMAN	83.333	6	1	0	12	17	103	108	11	18.5	WNTDNTLGTEITVEDQLAR	19	FALSE
Q9MZ16_4	tr|H0YJW3|H0YJW3_HUMAN	83.333	6	1	0	12	17	49	54	11	18.5	WNTDNTLGTEITVEDQLAR	19	FALSE
Q9MZ16_4	tr|A1L0V1|A1L0V1_HUMAN	83.333	6	1	0	12	17	58	63	11	18.5	WNTDNTLGTEITVEDQLAR	19	FALSE
Q9MZ16_4	tr|A0AAG2T8U2|A0AAG2T8U2_HUMAN	83.333	6	1	0	12	17	118	123	11	18.5	WNTDNTLGTEITVEDQLAR	19	FALSE
Q9MZ16_4	tr|A0A0S2Z3X3|A0A0S2Z3X3_HUMAN	83.333	6	1	0	12	17	119	124	11	18.5	WNTDNTLGTEITVEDQLAR	19	FALSE
Q9MZ16_4	tr|A0AAG2T990|A0AAG2T990_HUMAN	83.333	6	1	0	12	17	292	297	11	18.5	WNTDNTLGTEITVEDQLAR	19	FALSE
Q9MZ16_4	tr|Q96BG6|Q96BG6_HUMAN	83.333	6	1	0	12	17	405	410	11	18.5	WNTDNTLGTEITVEDQLAR	19	FALSE
Q9MZ16_4	tr|H9KV75|H9KV75_HUMAN	83.333	6	1	0	12	17	598	603	11	18.5	WNTDNTLGTEITVEDQLAR	19	FALSE
Q9MZ16_4	tr|A0A804HLF4|A0A804HLF4_HUMAN	83.333	6	1	0	12	17	602	607	11	18.5	WNTDNTLGTEITVEDQLAR	19	FALSE
Q9MZ16_4	tr|A0A804HL31|A0A804HL31_HUMAN	83.333	6	1	0	12	17	598	603	11	18.5	WNTDNTLGTEITVEDQLAR	19	FALSE
Q9MZ16_4	tr|A0A8V8TL71|A0A8V8TL71_HUMAN	83.333	6	1	0	12	17	635	640	11	18.5	WNTDNTLGTEITVEDQLAR	19	FALSE
Q9MZ16_4	tr|A0A804HJU8|A0A804HJU8_HUMAN	83.333	6	1	0	12	17	623	628	11	18.5	WNTDNTLGTEITVEDQLAR	19	FALSE
Q9MZ16_4	tr|A0A804HIN7|A0A804HIN7_HUMAN	83.333	6	1	0	12	17	632	637	11	18.5	WNTDNTLGTEITVEDQLAR	19	FALSE
Q9MZ16_4	tr|A0A804HK61|A0A804HK61_HUMAN	83.333	6	1	0	12	17	663	668	11	18.5	WNTDNTLGTEITVEDQLAR	19	FALSE
Q9MZ16_4	tr|A0A024R694|A0A024R694_HUMAN	83.333	6	1	0	12	17	663	668	11	18.5	WNTDNTLGTEITVEDQLAR	19	FALSE
Q9MZ16_4	sp|P12814|ACTN1_HUMAN	83.333	6	1	0	12	17	663	668	11	18.5	WNTDNTLGTEITVEDQLAR	19	FALSE
Q9MZ16_4	tr|A0A7I2V4Y4|A0A7I2V4Y4_HUMAN	83.333	6	1	0	12	17	671	676	11	18.5	WNTDNTLGTEITVEDQLAR	19	FALSE
Q9MZ16_4	tr|A0A804HLD0|A0A804HLD0_HUMAN	83.333	6	1	0	12	17	663	668	11	18.5	WNTDNTLGTEITVEDQLAR	19	FALSE
Q9MZ16_4	tr|H7C144|H7C144_HUMAN	83.333	6	1	0	12	17	682	687	11	18.5	WNTDNTLGTEITVEDQLAR	19	FALSE
Q9MZ16_4	tr|F5GXS2|F5GXS2_HUMAN	83.333	6	1	0	12	17	682	687	11	18.5	WNTDNTLGTEITVEDQLAR	19	FALSE
Q9MZ16_4	tr|A0A0S2Z3G9|A0A0S2Z3G9_HUMAN	83.333	6	1	0	12	17	682	687	11	18.5	WNTDNTLGTEITVEDQLAR	19	FALSE
Q9MZ16_4	sp|O43707|ACTN4_HUMAN	83.333	6	1	0	12	17	682	687	11	18.5	WNTDNTLGTEITVEDQLAR	19	FALSE
Q9MZ16_4	tr|A0A804HII9|A0A804HII9_HUMAN	83.333	6	1	0	12	17	663	668	11	18.5	WNTDNTLGTEITVEDQLAR	19	FALSE
Q9MZ16_4	tr|A0A804HKE2|A0A804HKE2_HUMAN	83.333	6	1	0	12	17	671	676	11	18.5	WNTDNTLGTEITVEDQLAR	19	FALSE
Q9MZ16_4	tr|F6UXX1|F6UXX1_HUMAN	44.444	18	2	1	8	17	161	178	22	17.6	WNTDNTLGTEITVEDQLAR	19	FALSE
Q9MZ16_4	tr|Q6P4C9|Q6P4C9_HUMAN	71.429	7	2	0	1	7	24	30	22	17.6	WNTDNTLGTEITVEDQLAR	19	FALSE
Q9MZ16_4	tr|Q504Z0|Q504Z0_HUMAN	71.429	7	2	0	1	7	42	48	22	17.6	WNTDNTLGTEITVEDQLAR	19	FALSE
Q9MZ16_4	tr|A0A7I2V5Q6|A0A7I2V5Q6_HUMAN	44.444	18	2	1	8	17	161	178	22	17.6	WNTDNTLGTEITVEDQLAR	19	FALSE
Q9MZ16_4	tr|A0A7I2V3H3|A0A7I2V3H3_HUMAN	71.429	7	2	0	1	7	196	202	22	17.6	WNTDNTLGTEITVEDQLAR	19	FALSE
Q9MZ16_4	tr|A0A087WV01|A0A087WV01_HUMAN	71.429	7	2	0	1	7	196	202	22	17.6	WNTDNTLGTEITVEDQLAR	19	FALSE
Q9MZ16_4	tr|A0A7I2V5N4|A0A7I2V5N4_HUMAN	71.429	7	2	0	1	7	196	202	22	17.6	WNTDNTLGTEITVEDQLAR	19	FALSE
Q9MZ16_4	tr|Q05CK9|Q05CK9_HUMAN	44.444	18	2	1	8	17	197	214	22	17.6	WNTDNTLGTEITVEDQLAR	19	FALSE
Q9MZ16_4	tr|A0A7I2V659|A0A7I2V659_HUMAN	71.429	7	2	0	1	7	193	199	22	17.6	WNTDNTLGTEITVEDQLAR	19	FALSE
Q9MZ16_4	tr|A0A087WVQ9|A0A087WVQ9_HUMAN	71.429	7	2	0	1	7	193	199	22	17.6	WNTDNTLGTEITVEDQLAR	19	FALSE
Q9MZ16_4	tr|Q6IPT9|Q6IPT9_HUMAN	71.429	7	2	0	1	7	196	202	22	17.6	WNTDNTLGTEITVEDQLAR	19	FALSE
Q9MZ16_4	tr|Q6IPS9|Q6IPS9_HUMAN	71.429	7	2	0	1	7	196	202	22	17.6	WNTDNTLGTEITVEDQLAR	19	FALSE
Q9MZ16_4	tr|Q6IPN6|Q6IPN6_HUMAN	71.429	7	2	0	1	7	196	202	22	17.6	WNTDNTLGTEITVEDQLAR	19	FALSE
Q9MZ16_4	sp|P68104|EF1A1_HUMAN	71.429	7	2	0	1	7	196	202	22	17.6	WNTDNTLGTEITVEDQLAR	19	FALSE
Q9MZ16_4	tr|B7Z645|B7Z645_HUMAN	44.444	18	2	1	8	17	63	80	22	17.6	WNTDNTLGTEITVEDQLAR	19	FALSE
Q9MZ16_4	tr|A0A7I2V2F2|A0A7I2V2F2_HUMAN	44.444	18	2	1	8	17	63	80	22	17.6	WNTDNTLGTEITVEDQLAR	19	FALSE
Q9MZ16_4	tr|A0A7I2V309|A0A7I2V309_HUMAN	44.444	18	2	1	8	17	63	80	22	17.6	WNTDNTLGTEITVEDQLAR	19	FALSE
Q9MZ16_4	tr|A0A7I2V4Z0|A0A7I2V4Z0_HUMAN	44.444	18	2	1	8	17	161	178	22	17.6	WNTDNTLGTEITVEDQLAR	19	FALSE
Q9MZ16_4	tr|A0A7I2YQN2|A0A7I2YQN2_HUMAN	44.444	18	2	1	8	17	161	178	22	17.6	WNTDNTLGTEITVEDQLAR	19	FALSE
Q9MZ16_4	sp|O60506|HNRPQ_HUMAN	44.444	18	2	1	8	17	161	178	22	17.6	WNTDNTLGTEITVEDQLAR	19	FALSE
Q9MZ16_4	tr|A0AA34QW03|A0AA34QW03_HUMAN	44.444	18	2	1	8	17	216	233	22	17.6	WNTDNTLGTEITVEDQLAR	19	FALSE
Q9MZ16_4	tr|A0A669KBC6|A0A669KBC6_HUMAN	77.778	9	1	1	12	19	29	37	30	17.2	WNTDNTLGTEITVEDQLAR	19	FALSE
Q9MZ16_4	tr|A0A7P0T8R3|A0A7P0T8R3_HUMAN	70	10	1	1	5	12	239	248	31	17.2	WNTDNTLGTEITVEDQLAR	19	FALSE
Q9MZ16_4	tr|A0A7P0T885|A0A7P0T885_HUMAN	70	10	1	1	5	12	239	248	31	17.2	WNTDNTLGTEITVEDQLAR	19	FALSE
Q9MZ16_4	tr|Q96GW1|Q96GW1_HUMAN	70	10	1	1	5	12	239	248	31	17.2	WNTDNTLGTEITVEDQLAR	19	FALSE
Q9MZ16_4	tr|A0A7P0TBC2|A0A7P0TBC2_HUMAN	70	10	1	1	5	12	239	248	31	17.2	WNTDNTLGTEITVEDQLAR	19	FALSE
Q9MZ16_4	tr|A0A087WWY3|A0A087WWY3_HUMAN	77.778	9	1	1	12	19	429	437	31	17.2	WNTDNTLGTEITVEDQLAR	19	FALSE
Q9MZ16_4	tr|A0A087WWY3|A0A087WWY3_HUMAN	50	8	4	0	11	18	472	479	646	13.4	WNTDNTLGTEITVEDQLAR	19	FALSE
Q9MZ16_4	tr|A0A7I2V3E6|A0A7I2V3E6_HUMAN	77.778	9	1	1	12	19	429	437	31	17.2	WNTDNTLGTEITVEDQLAR	19	FALSE
Q9MZ16_4	tr|F8WE98|F8WE98_HUMAN	77.778	9	1	1	12	19	415	423	31	17.2	WNTDNTLGTEITVEDQLAR	19	FALSE
Q9MZ16_4	tr|A0A7P0TAY2|A0A7P0TAY2_HUMAN	70	10	1	1	5	12	239	248	31	17.2	WNTDNTLGTEITVEDQLAR	19	FALSE
Q9MZ16_4	tr|A0A7P0T917|A0A7P0T917_HUMAN	70	10	1	1	5	12	155	164	31	17.2	WNTDNTLGTEITVEDQLAR	19	FALSE
Q9MZ16_4	tr|A0A087WT78|A0A087WT78_HUMAN	70	10	1	1	5	12	239	248	31	17.2	WNTDNTLGTEITVEDQLAR	19	FALSE
Q9MZ16_4	tr|A0A7P0TAE1|A0A7P0TAE1_HUMAN	70	10	1	1	5	12	239	248	31	17.2	WNTDNTLGTEITVEDQLAR	19	FALSE
Q9MZ16_4	tr|H0YIV0|H0YIV0_HUMAN	70	10	1	1	5	12	239	248	31	17.2	WNTDNTLGTEITVEDQLAR	19	FALSE
Q9MZ16_4	tr|Q5CAQ5|Q5CAQ5_HUMAN	70	10	1	1	5	12	239	248	31	17.2	WNTDNTLGTEITVEDQLAR	19	FALSE
Q9MZ16_4	sp|P14625|ENPL_HUMAN	70	10	1	1	5	12	239	248	31	17.2	WNTDNTLGTEITVEDQLAR	19	FALSE
Q9MZ16_4	sp|P14625|ENPL_HUMAN	70	10	1	1	5	12	239	248	31	17.2	WNTDNTLGTEITVEDQLAR	19	FALSE
Q9MZ16_4	sp|P14625|ENPL_HUMAN	70	10	1	1	5	12	239	248	31	17.2	WNTDNTLGTEITVEDQLAR	19	FALSE
Q9MZ16_4	tr|V9HWP2|V9HWP2_HUMAN	70	10	1	1	5	12	239	248	31	17.2	WNTDNTLGTEITVEDQLAR	19	FALSE
Q9MZ16_4	sp|P14625|ENPL_HUMAN	70	10	1	1	5	12	239	248	31	17.2	WNTDNTLGTEITVEDQLAR	19	FALSE
Q9MZ16_4	tr|A0A7P0T823|A0A7P0T823_HUMAN	70	10	1	1	5	12	239	248	31	17.2	WNTDNTLGTEITVEDQLAR	19	FALSE
Q9MZ16_4	tr|A0A7P0TAT8|A0A7P0TAT8_HUMAN	70	10	1	1	5	12	239	248	31	17.2	WNTDNTLGTEITVEDQLAR	19	FALSE
Q9MZ16_4	tr|A0A7P0NMY4|A0A7P0NMY4_HUMAN	77.778	9	1	1	12	19	429	437	32	17.2	WNTDNTLGTEITVEDQLAR	19	FALSE
Q9MZ16_4	tr|A0A7P0NMY4|A0A7P0NMY4_HUMAN	66.667	6	2	0	10	15	1209	1214	650	13.4	WNTDNTLGTEITVEDQLAR	19	FALSE
Q9MZ16_4	tr|A6NDY9|A6NDY9_HUMAN	77.778	9	1	1	12	19	402	410	32	17.2	WNTDNTLGTEITVEDQLAR	19	FALSE
Q9MZ16_4	tr|A6NDY9|A6NDY9_HUMAN	66.667	6	2	0	10	15	1950	1955	650	13.4	WNTDNTLGTEITVEDQLAR	19	FALSE
Q9MZ16_4	tr|Q60FE6|Q60FE6_HUMAN	77.778	9	1	1	12	19	402	410	32	17.2	WNTDNTLGTEITVEDQLAR	19	FALSE
Q9MZ16_4	tr|Q60FE6|Q60FE6_HUMAN	66.667	6	2	0	10	15	2247	2252	650	13.4	WNTDNTLGTEITVEDQLAR	19	FALSE
Q9MZ16_4	tr|Q60FE5|Q60FE5_HUMAN	77.778	9	1	1	12	19	402	410	32	17.2	WNTDNTLGTEITVEDQLAR	19	FALSE
Q9MZ16_4	tr|Q60FE5|Q60FE5_HUMAN	66.667	6	2	0	10	15	2255	2260	650	13.4	WNTDNTLGTEITVEDQLAR	19	FALSE
Q9MZ16_4	sp|P21333|FLNA_HUMAN	77.778	9	1	1	12	19	429	437	32	17.2	WNTDNTLGTEITVEDQLAR	19	FALSE
Q9MZ16_4	sp|P21333|FLNA_HUMAN	66.667	6	2	0	10	15	2282	2287	650	13.4	WNTDNTLGTEITVEDQLAR	19	FALSE
Q9MZ16_4	tr|A0A2R8Y7B4|A0A2R8Y7B4_HUMAN	80	5	1	0	13	17	68	72	42	16.8	WNTDNTLGTEITVEDQLAR	19	FALSE
Q9MZ16_4	tr|A0A2R8Y5S5|A0A2R8Y5S5_HUMAN	80	5	1	0	13	17	68	72	42	16.8	WNTDNTLGTEITVEDQLAR	19	FALSE
Q9MZ16_4	tr|D6RBD0|D6RBD0_HUMAN	42.105	19	3	3	1	16	108	121	43	16.8	WNTDNTLGTEITVEDQLAR	19	TRUE
Q9MZ16_4	tr|D6RFX4|D6RFX4_HUMAN	42.105	19	3	3	1	16	91	104	43	16.8	WNTDNTLGTEITVEDQLAR	19	TRUE
Q9MZ16_4	tr|D6RFZ9|D6RFZ9_HUMAN	42.105	19	3	3	1	16	172	185	43	16.8	WNTDNTLGTEITVEDQLAR	19	TRUE
Q9MZ16_4	tr|H0YAF8|H0YAF8_HUMAN	42.105	19	3	3	1	16	50	63	43	16.8	WNTDNTLGTEITVEDQLAR	19	TRUE
Q9MZ16_4	tr|A0A2R8YFQ7|A0A2R8YFQ7_HUMAN	80	5	1	0	13	17	68	72	43	16.8	WNTDNTLGTEITVEDQLAR	19	FALSE
Q9MZ16_4	tr|H7C597|H7C597_HUMAN	66.667	9	1	1	9	17	174	180	43	16.8	WNTDNTLGTEITVEDQLAR	19	FALSE
Q9MZ16_4	tr|D6RHH4|D6RHH4_HUMAN	42.105	19	3	3	1	16	132	145	43	16.8	WNTDNTLGTEITVEDQLAR	19	TRUE
Q9MZ16_4	tr|D6R9Z1|D6R9Z1_HUMAN	42.105	19	3	3	1	16	118	131	43	16.8	WNTDNTLGTEITVEDQLAR	19	TRUE
Q9MZ16_4	tr|H0YAM7|H0YAM7_HUMAN	42.105	19	3	3	1	16	39	52	44	16.8	WNTDNTLGTEITVEDQLAR	19	TRUE
Q9MZ16_4	tr|A0A2R8YCZ4|A0A2R8YCZ4_HUMAN	80	5	1	0	13	17	68	72	44	16.8	WNTDNTLGTEITVEDQLAR	19	FALSE
Q9MZ16_4	tr|A0A2R8Y4K2|A0A2R8Y4K2_HUMAN	80	5	1	0	13	17	68	72	44	16.8	WNTDNTLGTEITVEDQLAR	19	FALSE
Q9MZ16_4	tr|J3KPE3|J3KPE3_HUMAN	42.105	19	3	3	1	16	88	101	44	16.8	WNTDNTLGTEITVEDQLAR	19	TRUE
Q9MZ16_4	tr|H0Y8W2|H0Y8W2_HUMAN	42.105	19	3	3	1	16	63	76	44	16.8	WNTDNTLGTEITVEDQLAR	19	TRUE
Q9MZ16_4	tr|D6R9L0|D6R9L0_HUMAN	42.105	19	3	3	1	16	180	193	44	16.8	WNTDNTLGTEITVEDQLAR	19	TRUE
Q9MZ16_4	sp|P63244|RACK1_HUMAN	42.105	19	3	3	1	16	132	145	44	16.8	WNTDNTLGTEITVEDQLAR	19	TRUE
Q9MZ16_4	sp|P63244|RACK1_HUMAN	42.105	19	3	3	1	16	132	145	44	16.8	WNTDNTLGTEITVEDQLAR	19	TRUE
Q9MZ16_4	sp|Q9Y2S2|CRYL1_HUMAN	80	5	1	0	13	17	68	72	44	16.8	WNTDNTLGTEITVEDQLAR	19	FALSE
Q9MZ16_4	sp|Q9Y2S2|CRYL1_HUMAN	80	5	1	0	13	17	68	72	44	16.8	WNTDNTLGTEITVEDQLAR	19	FALSE
Q9MZ16_4	tr|A0A140VK49|A0A140VK49_HUMAN	66.667	9	1	1	9	17	688	694	44	16.8	WNTDNTLGTEITVEDQLAR	19	FALSE
Q9MZ16_4	sp|Q7KZF4|SND1_HUMAN	66.667	9	1	1	9	17	688	694	44	16.8	WNTDNTLGTEITVEDQLAR	19	FALSE
Q9MZ16_4	tr|E9PM13|E9PM13_HUMAN	80	5	1	0	12	16	104	108	60	16.3	WNTDNTLGTEITVEDQLAR	19	FALSE
Q9MZ16_4	tr|A0A1S5UZH5|A0A1S5UZH5_HUMAN	100	4	0	0	14	17	193	196	61	16.3	WNTDNTLGTEITVEDQLAR	19	FALSE
Q9MZ16_4	tr|Q96H53|Q96H53_HUMAN	80	5	1	0	12	16	125	129	61	16.3	WNTDNTLGTEITVEDQLAR	19	FALSE
Q9MZ16_4	tr|H7C4I3|H7C4I3_HUMAN	66.667	9	1	1	9	17	89	95	61	16.3	WNTDNTLGTEITVEDQLAR	19	FALSE
Q9MZ16_4	tr|E9PS65|E9PS65_HUMAN	80	5	1	0	12	16	143	147	61	16.3	WNTDNTLGTEITVEDQLAR	19	FALSE
Q9MZ16_4	tr|Q5JRS2|Q5JRS2_HUMAN	100	4	0	0	14	17	221	224	61	16.3	WNTDNTLGTEITVEDQLAR	19	FALSE
Q9MZ16_4	tr|Q5JRS2|Q5JRS2_HUMAN	80	5	1	0	7	11	134	138	328	14.2	WNTDNTLGTEITVEDQLAR	19	FALSE
Q9MZ16_4	tr|Q6P6D7|Q6P6D7_HUMAN	100	4	0	0	14	17	147	150	61	16.3	WNTDNTLGTEITVEDQLAR	19	FALSE
Q9MZ16_4	tr|Q6P6D7|Q6P6D7_HUMAN	71.429	7	2	0	7	13	233	239	459	13.8	WNTDNTLGTEITVEDQLAR	19	FALSE
Q9MZ16_4	tr|Q6FHU2|Q6FHU2_HUMAN	100	4	0	0	14	17	147	150	61	16.3	WNTDNTLGTEITVEDQLAR	19	FALSE
Q9MZ16_4	tr|Q6FHU2|Q6FHU2_HUMAN	71.429	7	2	0	7	13	233	239	459	13.8	WNTDNTLGTEITVEDQLAR	19	FALSE
Q9MZ16_4	tr|Q6FHK8|Q6FHK8_HUMAN	100	4	0	0	14	17	147	150	61	16.3	WNTDNTLGTEITVEDQLAR	19	FALSE
Q9MZ16_4	tr|Q6FHK8|Q6FHK8_HUMAN	71.429	7	2	0	7	13	233	239	459	13.8	WNTDNTLGTEITVEDQLAR	19	FALSE
Q9MZ16_4	tr|Q0D2Q6|Q0D2Q6_HUMAN	100	4	0	0	14	17	147	150	61	16.3	WNTDNTLGTEITVEDQLAR	19	FALSE
Q9MZ16_4	tr|Q0D2Q6|Q0D2Q6_HUMAN	71.429	7	2	0	7	13	233	239	459	13.8	WNTDNTLGTEITVEDQLAR	19	FALSE
Q9MZ16_4	sp|P18669|PGAM1_HUMAN	100	4	0	0	14	17	147	150	61	16.3	WNTDNTLGTEITVEDQLAR	19	FALSE
Q9MZ16_4	sp|P18669|PGAM1_HUMAN	71.429	7	2	0	7	13	233	239	459	13.8	WNTDNTLGTEITVEDQLAR	19	FALSE
Q9MZ16_4	tr|H7C4G5|H7C4G5_HUMAN	66.667	9	1	1	9	17	68	74	61	16.3	WNTDNTLGTEITVEDQLAR	19	FALSE
Q9MZ16_4	tr|Q5JRR9|Q5JRR9_HUMAN	100	4	0	0	14	17	170	173	61	16.3	WNTDNTLGTEITVEDQLAR	19	FALSE
Q9MZ16_4	tr|Q5JRR9|Q5JRR9_HUMAN	80	5	1	0	7	11	83	87	329	14.2	WNTDNTLGTEITVEDQLAR	19	FALSE
Q9MZ16_4	tr|Q5JRS0|Q5JRS0_HUMAN	100	4	0	0	14	17	184	187	61	16.3	WNTDNTLGTEITVEDQLAR	19	FALSE
Q9MZ16_4	tr|Q5JRS0|Q5JRS0_HUMAN	80	5	1	0	7	11	97	101	330	14.2	WNTDNTLGTEITVEDQLAR	19	FALSE
Q9MZ16_4	tr|H7C2E4|H7C2E4_HUMAN	80	5	1	0	10	14	258	262	61	16.3	WNTDNTLGTEITVEDQLAR	19	FALSE
Q9MZ16_4	tr|A0A0S2Z3C0|A0A0S2Z3C0_HUMAN	100	4	0	0	14	17	89	92	61	16.3	WNTDNTLGTEITVEDQLAR	19	FALSE
Q9MZ16_4	tr|E7ETR0|E7ETR0_HUMAN	66.667	9	1	1	9	17	209	215	61	16.3	WNTDNTLGTEITVEDQLAR	19	FALSE
Q9MZ16_4	tr|E9PM69|E9PM69_HUMAN	71.429	7	2	0	9	15	371	377	62	16.3	WNTDNTLGTEITVEDQLAR	19	FALSE
Q9MZ16_4	tr|E9PM69|E9PM69_HUMAN	80	5	1	0	6	10	121	125	897	12.9	WNTDNTLGTEITVEDQLAR	19	FALSE
Q9MZ16_4	tr|A8K7Q2|A8K7Q2_HUMAN	80	5	1	0	12	16	316	320	62	16.3	WNTDNTLGTEITVEDQLAR	19	FALSE
Q9MZ16_4	tr|R4GNH3|R4GNH3_HUMAN	71.429	7	2	0	9	15	397	403	62	16.3	WNTDNTLGTEITVEDQLAR	19	FALSE
Q9MZ16_4	tr|R4GNH3|R4GNH3_HUMAN	80	5	1	0	6	10	147	151	898	12.9	WNTDNTLGTEITVEDQLAR	19	FALSE
Q9MZ16_4	sp|P17980|PRS6A_HUMAN	71.429	7	2	0	9	15	413	419	62	16.3	WNTDNTLGTEITVEDQLAR	19	FALSE
Q9MZ16_4	sp|P17980|PRS6A_HUMAN	80	5	1	0	6	10	163	167	898	12.9	WNTDNTLGTEITVEDQLAR	19	FALSE
Q9MZ16_4	tr|B5BUB1|B5BUB1_HUMAN	66.667	9	1	1	9	17	269	275	62	16.3	WNTDNTLGTEITVEDQLAR	19	FALSE
Q9MZ16_4	sp|Q9Y265|RUVB1_HUMAN	66.667	9	1	1	9	17	269	275	62	16.3	WNTDNTLGTEITVEDQLAR	19	FALSE
Q9MZ16_4	tr|E9PNE6|E9PNE6_HUMAN	80	5	1	0	12	16	406	410	62	16.3	WNTDNTLGTEITVEDQLAR	19	FALSE
Q9MZ16_4	tr|E9PNE6|E9PNE6_HUMAN	57.143	7	3	0	10	16	27	33	332	14.2	WNTDNTLGTEITVEDQLAR	19	FALSE
Q9MZ16_4	sp|P50991|TCPD_HUMAN	75	8	1	1	6	13	520	526	62	16.3	WNTDNTLGTEITVEDQLAR	19	FALSE
Q9MZ16_4	tr|Q96IS6|Q96IS6_HUMAN	80	5	1	0	12	16	493	497	62	16.3	WNTDNTLGTEITVEDQLAR	19	FALSE
Q9MZ16_4	tr|V9HWD9|V9HWD9_HUMAN	80	5	1	0	12	16	558	562	62	16.3	WNTDNTLGTEITVEDQLAR	19	FALSE
Q9MZ16_4	tr|V9HWD9|V9HWD9_HUMAN	60	10	2	1	9	18	454	461	464	13.8	WNTDNTLGTEITVEDQLAR	19	FALSE
Q9MZ16_4	sp|P29401|TKT_HUMAN	80	5	1	0	12	16	558	562	62	16.3	WNTDNTLGTEITVEDQLAR	19	FALSE
Q9MZ16_4	sp|P29401|TKT_HUMAN	60	10	2	1	9	18	454	461	464	13.8	WNTDNTLGTEITVEDQLAR	19	FALSE
Q9MZ16_4	tr|E9PKE3|E9PKE3_HUMAN	80	5	1	0	12	16	533	537	62	16.3	WNTDNTLGTEITVEDQLAR	19	FALSE
Q9MZ16_4	tr|E9PKE3|E9PKE3_HUMAN	57.143	7	3	0	10	16	27	33	333	14.2	WNTDNTLGTEITVEDQLAR	19	FALSE
Q9MZ16_4	tr|V9HW22|V9HW22_HUMAN	80	5	1	0	12	16	552	556	62	16.3	WNTDNTLGTEITVEDQLAR	19	FALSE
Q9MZ16_4	tr|V9HW22|V9HW22_HUMAN	57.143	7	3	0	10	16	27	33	333	14.2	WNTDNTLGTEITVEDQLAR	19	FALSE
Q9MZ16_4	sp|P11142|HSP7C_HUMAN	80	5	1	0	12	16	552	556	62	16.3	WNTDNTLGTEITVEDQLAR	19	FALSE
Q9MZ16_4	sp|P11142|HSP7C_HUMAN	57.143	7	3	0	10	16	27	33	333	14.2	WNTDNTLGTEITVEDQLAR	19	FALSE
Q9MZ16_4	sp|P22314|UBA1_HUMAN	100	4	0	0	14	17	170	173	62	16.3	WNTDNTLGTEITVEDQLAR	19	FALSE
Q9MZ16_4	sp|P22314|UBA1_HUMAN	100	4	0	0	6	9	600	603	239	14.6	WNTDNTLGTEITVEDQLAR	19	FALSE
Q9MZ16_4	sp|P22314|UBA1_HUMAN	80	5	1	0	7	11	83	87	334	14.2	WNTDNTLGTEITVEDQLAR	19	FALSE
Q9MZ16_4	tr|Q53SY7|Q53SY7_HUMAN	80	5	1	0	10	14	2116	2120	62	16.3	WNTDNTLGTEITVEDQLAR	19	FALSE
Q9MZ16_4	tr|Q53SY7|Q53SY7_HUMAN	100	4	0	0	6	9	1470	1473	240	14.6	WNTDNTLGTEITVEDQLAR	19	FALSE
Q9MZ16_4	tr|F8VPD4|F8VPD4_HUMAN	80	5	1	0	10	14	2127	2131	62	16.3	WNTDNTLGTEITVEDQLAR	19	FALSE
Q9MZ16_4	tr|F8VPD4|F8VPD4_HUMAN	100	4	0	0	6	9	1481	1484	240	14.6	WNTDNTLGTEITVEDQLAR	19	FALSE
Q9MZ16_4	sp|P27708|PYR1_HUMAN	80	5	1	0	10	14	2190	2194	62	16.3	WNTDNTLGTEITVEDQLAR	19	FALSE
Q9MZ16_4	sp|P27708|PYR1_HUMAN	100	4	0	0	6	9	1544	1547	240	14.6	WNTDNTLGTEITVEDQLAR	19	FALSE
Q9MZ16_4	tr|G3V295|G3V295_HUMAN	100	4	0	0	12	15	194	197	85	15.9	WNTDNTLGTEITVEDQLAR	19	FALSE
Q9MZ16_4	tr|Q6P452|Q6P452_HUMAN	100	4	0	0	4	7	245	248	86	15.9	WNTDNTLGTEITVEDQLAR	19	FALSE
Q9MZ16_4	sp|P09525|ANXA4_HUMAN	100	4	0	0	4	7	265	268	86	15.9	WNTDNTLGTEITVEDQLAR	19	FALSE
Q9MZ16_4	sp|P09525|ANXA4_HUMAN	100	4	0	0	4	7	265	268	86	15.9	WNTDNTLGTEITVEDQLAR	19	FALSE
Q9MZ16_4	tr|Q6PK50|Q6PK50_HUMAN	80	5	1	0	14	18	313	317	86	15.9	WNTDNTLGTEITVEDQLAR	19	FALSE
Q9MZ16_4	tr|Q6PK50|Q6PK50_HUMAN	80	5	1	0	13	17	323	327	237	14.6	WNTDNTLGTEITVEDQLAR	19	FALSE
Q9MZ16_4	tr|H0YLU7|H0YLU7_HUMAN	100	4	0	0	11	14	261	264	87	15.9	WNTDNTLGTEITVEDQLAR	19	FALSE
Q9MZ16_4	tr|Q96HX7|Q96HX7_HUMAN	80	5	1	0	14	18	11	15	87	15.9	WNTDNTLGTEITVEDQLAR	19	FALSE
Q9MZ16_4	tr|Q96HX7|Q96HX7_HUMAN	80	5	1	0	13	17	21	25	237	14.6	WNTDNTLGTEITVEDQLAR	19	FALSE
Q9MZ16_4	tr|Q2VPJ6|Q2VPJ6_HUMAN	80	5	1	0	14	18	321	325	87	15.9	WNTDNTLGTEITVEDQLAR	19	FALSE
Q9MZ16_4	tr|Q2VPJ6|Q2VPJ6_HUMAN	80	5	1	0	13	17	331	335	238	14.6	WNTDNTLGTEITVEDQLAR	19	FALSE
Q9MZ16_4	tr|Q8TBA7|Q8TBA7_HUMAN	80	5	1	0	14	18	227	231	87	15.9	WNTDNTLGTEITVEDQLAR	19	FALSE
Q9MZ16_4	tr|Q8TBA7|Q8TBA7_HUMAN	80	5	1	0	13	17	237	241	238	14.6	WNTDNTLGTEITVEDQLAR	19	FALSE
Q9MZ16_4	sp|P08238|HS90B_HUMAN	80	5	1	0	14	18	313	317	87	15.9	WNTDNTLGTEITVEDQLAR	19	FALSE
Q9MZ16_4	sp|P08238|HS90B_HUMAN	80	5	1	0	13	17	323	327	239	14.6	WNTDNTLGTEITVEDQLAR	19	FALSE
Q9MZ16_4	sp|P07900|HS90A_HUMAN	80	5	1	0	14	18	321	325	87	15.9	WNTDNTLGTEITVEDQLAR	19	FALSE
Q9MZ16_4	sp|P07900|HS90A_HUMAN	80	5	1	0	13	17	331	335	239	14.6	WNTDNTLGTEITVEDQLAR	19	FALSE
Q9MZ16_4	sp|P07900|HS90A_HUMAN	80	5	1	0	14	18	321	325	87	15.9	WNTDNTLGTEITVEDQLAR	19	FALSE
Q9MZ16_4	sp|P07900|HS90A_HUMAN	80	5	1	0	13	17	331	335	239	14.6	WNTDNTLGTEITVEDQLAR	19	FALSE
Q9MZ16_4	sp|P07900|HS90A_HUMAN	80	5	1	0	14	18	321	325	87	15.9	WNTDNTLGTEITVEDQLAR	19	FALSE
Q9MZ16_4	sp|P07900|HS90A_HUMAN	80	5	1	0	13	17	331	335	239	14.6	WNTDNTLGTEITVEDQLAR	19	FALSE
Q9MZ16_4	sp|Q16832|DDR2_HUMAN	66.667	9	2	1	10	17	75	83	87	15.9	WNTDNTLGTEITVEDQLAR	19	FALSE
Q9MZ16_4	tr|H0YDN1|H0YDN1_HUMAN	100	4	0	0	11	14	1850	1853	88	15.9	WNTDNTLGTEITVEDQLAR	19	FALSE
Q9MZ16_4	tr|H0YDN1|H0YDN1_HUMAN	80	5	1	0	13	17	578	582	240	14.6	WNTDNTLGTEITVEDQLAR	19	FALSE
Q9MZ16_4	tr|H0YDN1|H0YDN1_HUMAN	66.667	6	2	0	14	19	712	717	650	13.4	WNTDNTLGTEITVEDQLAR	19	FALSE
Q9MZ16_4	tr|A0A8I5KSD5|A0A8I5KSD5_HUMAN	100	4	0	0	11	14	2856	2859	88	15.9	WNTDNTLGTEITVEDQLAR	19	FALSE
Q9MZ16_4	tr|A0A8I5KSD5|A0A8I5KSD5_HUMAN	80	5	1	0	13	17	457	461	240	14.6	WNTDNTLGTEITVEDQLAR	19	FALSE
Q9MZ16_4	tr|A0A8I5KSD5|A0A8I5KSD5_HUMAN	66.667	6	2	0	14	19	591	596	651	13.4	WNTDNTLGTEITVEDQLAR	19	FALSE
Q9MZ16_4	tr|A0A8I5KUE3|A0A8I5KUE3_HUMAN	100	4	0	0	11	14	2927	2930	88	15.9	WNTDNTLGTEITVEDQLAR	19	FALSE
Q9MZ16_4	tr|A0A8I5KUE3|A0A8I5KUE3_HUMAN	80	5	1	0	13	17	528	532	240	14.6	WNTDNTLGTEITVEDQLAR	19	FALSE
Q9MZ16_4	tr|A0A8I5KUE3|A0A8I5KUE3_HUMAN	66.667	6	2	0	14	19	662	667	651	13.4	WNTDNTLGTEITVEDQLAR	19	FALSE
Q9MZ16_4	tr|A0A8I5KYZ1|A0A8I5KYZ1_HUMAN	100	4	0	0	11	14	2967	2970	88	15.9	WNTDNTLGTEITVEDQLAR	19	FALSE
Q9MZ16_4	tr|A0A8I5KYZ1|A0A8I5KYZ1_HUMAN	80	5	1	0	13	17	568	572	240	14.6	WNTDNTLGTEITVEDQLAR	19	FALSE
Q9MZ16_4	tr|A0A8I5KYZ1|A0A8I5KYZ1_HUMAN	66.667	6	2	0	14	19	702	707	651	13.4	WNTDNTLGTEITVEDQLAR	19	FALSE
Q9MZ16_4	tr|E9PMV1|E9PMV1_HUMAN	100	4	0	0	11	14	2994	2997	88	15.9	WNTDNTLGTEITVEDQLAR	19	FALSE
Q9MZ16_4	tr|E9PMV1|E9PMV1_HUMAN	80	5	1	0	13	17	595	599	240	14.6	WNTDNTLGTEITVEDQLAR	19	FALSE
Q9MZ16_4	tr|E9PMV1|E9PMV1_HUMAN	66.667	6	2	0	14	19	729	734	651	13.4	WNTDNTLGTEITVEDQLAR	19	FALSE
Q9MZ16_4	sp|Q15149|PLEC_HUMAN	100	4	0	0	11	14	3087	3090	88	15.9	WNTDNTLGTEITVEDQLAR	19	FALSE
Q9MZ16_4	sp|Q15149|PLEC_HUMAN	80	5	1	0	13	17	688	692	240	14.6	WNTDNTLGTEITVEDQLAR	19	FALSE
Q9MZ16_4	sp|Q15149|PLEC_HUMAN	66.667	6	2	0	14	19	822	827	651	13.4	WNTDNTLGTEITVEDQLAR	19	FALSE
Q9MZ16_4	tr|D6RAU2|D6RAU2_HUMAN	62.5	8	0	1	1	8	132	136	118	15.5	WNTDNTLGTEITVEDQLAR	19	FALSE
Q9MZ16_4	tr|E9PD14|E9PD14_HUMAN	62.5	8	0	1	1	8	132	136	119	15.5	WNTDNTLGTEITVEDQLAR	19	FALSE
Q9MZ16_4	tr|J3KPG2|J3KPG2_HUMAN	32	25	4	1	2	13	30	54	119	15.5	WNTDNTLGTEITVEDQLAR	19	FALSE
Q9MZ16_4	tr|E9PJF7|E9PJF7_HUMAN	32	25	4	1	2	13	41	65	119	15.5	WNTDNTLGTEITVEDQLAR	19	FALSE
Q9MZ16_4	sp|P13693|TCTP_HUMAN	32	25	4	1	2	13	42	66	119	15.5	WNTDNTLGTEITVEDQLAR	19	FALSE
Q9MZ16_4	tr|Q5W0H4|Q5W0H4_HUMAN	32	25	4	1	2	13	42	66	119	15.5	WNTDNTLGTEITVEDQLAR	19	FALSE
Q9MZ16_4	tr|A0A0B4J2C3|A0A0B4J2C3_HUMAN	32	25	4	1	2	13	42	66	120	15.5	WNTDNTLGTEITVEDQLAR	19	FALSE
Q9MZ16_4	tr|A0A8V8TMM5|A0A8V8TMM5_HUMAN	62.5	8	3	0	7	14	297	304	121	15.5	WNTDNTLGTEITVEDQLAR	19	FALSE
Q9MZ16_4	tr|A0A2R8Y6G6|A0A2R8Y6G6_HUMAN	100	4	0	0	15	18	274	277	121	15.5	WNTDNTLGTEITVEDQLAR	19	FALSE
Q9MZ16_4	sp|P06733|ENOA_HUMAN	100	4	0	0	15	18	274	277	121	15.5	WNTDNTLGTEITVEDQLAR	19	FALSE
Q9MZ16_4	tr|B4DNK4|B4DNK4_HUMAN	62.5	8	3	0	7	14	223	230	121	15.5	WNTDNTLGTEITVEDQLAR	19	FALSE
Q9MZ16_4	tr|H3BTN5|H3BTN5_HUMAN	62.5	8	3	0	7	14	297	304	121	15.5	WNTDNTLGTEITVEDQLAR	19	FALSE
Q9MZ16_4	sp|P14618|KPYM_HUMAN	62.5	8	3	0	7	14	297	304	122	15.5	WNTDNTLGTEITVEDQLAR	19	FALSE
Q9MZ16_4	tr|B3KM80|B3KM80_HUMAN	100	4	0	0	8	11	277	280	122	15.5	WNTDNTLGTEITVEDQLAR	19	FALSE
Q9MZ16_4	tr|A0A804F6T5|A0A804F6T5_HUMAN	62.5	8	3	0	7	14	332	339	122	15.5	WNTDNTLGTEITVEDQLAR	19	FALSE
Q9MZ16_4	tr|A0A7I2V349|A0A7I2V349_HUMAN	100	4	0	0	8	11	451	454	122	15.5	WNTDNTLGTEITVEDQLAR	19	FALSE
Q9MZ16_4	tr|A0A7I2V506|A0A7I2V506_HUMAN	100	4	0	0	8	11	451	454	122	15.5	WNTDNTLGTEITVEDQLAR	19	FALSE
Q9MZ16_4	tr|A0A8V8TNX9|A0A8V8TNX9_HUMAN	62.5	8	3	0	7	14	371	378	122	15.5	WNTDNTLGTEITVEDQLAR	19	FALSE
Q9MZ16_4	tr|A0A804F729|A0A804F729_HUMAN	62.5	8	3	0	7	14	371	378	122	15.5	WNTDNTLGTEITVEDQLAR	19	FALSE
Q9MZ16_4	tr|A0A7I2V2U7|A0A7I2V2U7_HUMAN	100	4	0	0	8	11	451	454	122	15.5	WNTDNTLGTEITVEDQLAR	19	FALSE
Q9MZ16_4	tr|A0A7I2V5M5|A0A7I2V5M5_HUMAN	100	4	0	0	8	11	451	454	122	15.5	WNTDNTLGTEITVEDQLAR	19	FALSE
Q9MZ16_4	tr|A0A7I2V428|A0A7I2V428_HUMAN	100	4	0	0	8	11	451	454	122	15.5	WNTDNTLGTEITVEDQLAR	19	FALSE
Q9MZ16_4	tr|C9JLB1|C9JLB1_HUMAN	100	4	0	0	8	11	435	438	122	15.5	WNTDNTLGTEITVEDQLAR	19	FALSE
Q9MZ16_4	tr|A0A7I2V3F3|A0A7I2V3F3_HUMAN	100	4	0	0	8	11	436	439	122	15.5	WNTDNTLGTEITVEDQLAR	19	FALSE
Q9MZ16_4	sp|P19338|NUCL_HUMAN	100	4	0	0	8	11	451	454	122	15.5	WNTDNTLGTEITVEDQLAR	19	FALSE
Q9MZ16_4	tr|H7BY16|H7BY16_HUMAN	100	4	0	0	8	11	451	454	122	15.5	WNTDNTLGTEITVEDQLAR	19	FALSE
Q9MZ16_4	tr|H7C4N9|H7C4N9_HUMAN	100	4	0	0	7	10	2	5	162	15.1	WNTDNTLGTEITVEDQLAR	19	FALSE
Q9MZ16_4	tr|C9J013|C9J013_HUMAN	100	4	0	0	7	10	48	51	163	15.1	WNTDNTLGTEITVEDQLAR	19	FALSE
Q9MZ16_4	tr|K7EJ44|K7EJ44_HUMAN	80	5	1	0	3	7	70	74	163	15.1	WNTDNTLGTEITVEDQLAR	19	FALSE
Q9MZ16_4	tr|C9JZ21|C9JZ21_HUMAN	100	4	0	0	7	10	48	51	165	15.1	WNTDNTLGTEITVEDQLAR	19	FALSE
Q9MZ16_4	sp|P07737|PROF1_HUMAN	80	5	1	0	3	7	106	110	166	15.1	WNTDNTLGTEITVEDQLAR	19	FALSE
Q9MZ16_4	tr|F8WDM3|F8WDM3_HUMAN	100	4	0	0	7	10	57	60	166	15.1	WNTDNTLGTEITVEDQLAR	19	FALSE
Q9MZ16_4	sp|P49736|MCM2_HUMAN	100	4	0	0	7	10	57	60	171	15.1	WNTDNTLGTEITVEDQLAR	19	FALSE
Q9MZ16_4	tr|Q6P2H7|Q6P2H7_HUMAN	80	5	1	0	14	18	14	18	234	14.6	WNTDNTLGTEITVEDQLAR	19	FALSE
Q9MZ16_4	tr|H7C3Z5|H7C3Z5_HUMAN	100	4	0	0	6	9	196	199	236	14.6	WNTDNTLGTEITVEDQLAR	19	FALSE
Q9MZ16_4	tr|Q53RF4|Q53RF4_HUMAN	66.667	6	2	0	2	7	623	628	239	14.6	WNTDNTLGTEITVEDQLAR	19	FALSE
Q9MZ16_4	sp|Q9NQC3|RTN4_HUMAN	66.667	6	2	0	2	7	809	814	239	14.6	WNTDNTLGTEITVEDQLAR	19	FALSE
Q9MZ16_4	tr|Q86XU5|Q86XU5_HUMAN	80	5	1	0	13	17	1250	1254	239	14.6	WNTDNTLGTEITVEDQLAR	19	FALSE
Q9MZ16_4	sp|P35579|MYH9_HUMAN	80	5	1	0	13	17	1250	1254	240	14.6	WNTDNTLGTEITVEDQLAR	19	FALSE
Q9MZ16_4	tr|A0A0U4BW16|A0A0U4BW16_HUMAN	80	5	1	0	13	17	1253	1257	240	14.6	WNTDNTLGTEITVEDQLAR	19	FALSE
Q9MZ16_4	tr|A0A8I5KWT8|A0A8I5KWT8_HUMAN	80	5	1	0	13	17	1271	1275	240	14.6	WNTDNTLGTEITVEDQLAR	19	FALSE
Q9MZ16_4	tr|A0A7P0T7V5|A0A7P0T7V5_HUMAN	80	5	1	0	14	18	4352	4356	240	14.6	WNTDNTLGTEITVEDQLAR	19	FALSE
Q9MZ16_4	tr|A0A7P0T7V5|A0A7P0T7V5_HUMAN	66.667	6	2	0	11	16	3662	3667	467	13.8	WNTDNTLGTEITVEDQLAR	19	FALSE
Q9MZ16_4	tr|A0A7P0TAW9|A0A7P0TAW9_HUMAN	80	5	1	0	14	18	4352	4356	240	14.6	WNTDNTLGTEITVEDQLAR	19	FALSE
Q9MZ16_4	tr|A0A7P0TAW9|A0A7P0TAW9_HUMAN	66.667	6	2	0	11	16	3662	3667	467	13.8	WNTDNTLGTEITVEDQLAR	19	FALSE
Q9MZ16_4	tr|A0A7P0T9R4|A0A7P0T9R4_HUMAN	80	5	1	0	14	18	4352	4356	240	14.6	WNTDNTLGTEITVEDQLAR	19	FALSE
Q9MZ16_4	tr|A0A7P0T9R4|A0A7P0T9R4_HUMAN	66.667	6	2	0	11	16	3662	3667	467	13.8	WNTDNTLGTEITVEDQLAR	19	FALSE
Q9MZ16_4	tr|A0A2R8Y706|A0A2R8Y706_HUMAN	80	5	1	0	14	18	4303	4307	240	14.6	WNTDNTLGTEITVEDQLAR	19	FALSE
Q9MZ16_4	tr|A0A2R8Y5T0|A0A2R8Y5T0_HUMAN	80	5	1	0	14	18	4352	4356	240	14.6	WNTDNTLGTEITVEDQLAR	19	FALSE
Q9MZ16_4	tr|A0A2R8Y5T0|A0A2R8Y5T0_HUMAN	66.667	6	2	0	11	16	3662	3667	467	13.8	WNTDNTLGTEITVEDQLAR	19	FALSE
Q9MZ16_4	tr|A0A7P0TA13|A0A7P0TA13_HUMAN	80	5	1	0	14	18	4352	4356	240	14.6	WNTDNTLGTEITVEDQLAR	19	FALSE
Q9MZ16_4	tr|A0A7P0TA13|A0A7P0TA13_HUMAN	66.667	6	2	0	11	16	3662	3667	467	13.8	WNTDNTLGTEITVEDQLAR	19	FALSE
Q9MZ16_4	sp|Q14204|DYHC1_HUMAN	80	5	1	0	14	18	4352	4356	240	14.6	WNTDNTLGTEITVEDQLAR	19	FALSE
Q9MZ16_4	sp|Q14204|DYHC1_HUMAN	66.667	6	2	0	11	16	3662	3667	467	13.8	WNTDNTLGTEITVEDQLAR	19	FALSE
Q9MZ16_4	tr|A0A7P0T9C4|A0A7P0T9C4_HUMAN	80	5	1	0	14	18	4352	4356	240	14.6	WNTDNTLGTEITVEDQLAR	19	FALSE
Q9MZ16_4	tr|A0A7P0T9C4|A0A7P0T9C4_HUMAN	66.667	6	2	0	11	16	3662	3667	467	13.8	WNTDNTLGTEITVEDQLAR	19	FALSE
Q9MZ16_4	tr|E9PN25|E9PN25_HUMAN	57.143	7	3	0	10	16	27	33	323	14.2	WNTDNTLGTEITVEDQLAR	19	FALSE
Q9MZ16_4	tr|E9PPY6|E9PPY6_HUMAN	57.143	7	3	0	10	16	27	33	323	14.2	WNTDNTLGTEITVEDQLAR	19	FALSE
Q9MZ16_4	tr|E9PI65|E9PI65_HUMAN	57.143	7	3	0	10	16	27	33	326	14.2	WNTDNTLGTEITVEDQLAR	19	FALSE
Q9MZ16_4	tr|E9PQQ4|E9PQQ4_HUMAN	57.143	7	3	0	10	16	27	33	326	14.2	WNTDNTLGTEITVEDQLAR	19	FALSE
Q9MZ16_4	tr|Q5JRS1|Q5JRS1_HUMAN	80	5	1	0	7	11	97	101	326	14.2	WNTDNTLGTEITVEDQLAR	19	FALSE
Q9MZ16_4	tr|E9PQK7|E9PQK7_HUMAN	57.143	7	3	0	10	16	27	33	326	14.2	WNTDNTLGTEITVEDQLAR	19	FALSE
Q9MZ16_4	tr|E9PK54|E9PK54_HUMAN	57.143	7	3	0	10	16	27	33	326	14.2	WNTDNTLGTEITVEDQLAR	19	FALSE
Q9MZ16_4	tr|E9PLF4|E9PLF4_HUMAN	57.143	7	3	0	10	16	27	33	327	14.2	WNTDNTLGTEITVEDQLAR	19	FALSE
Q9MZ16_4	tr|Q5JRS3|Q5JRS3_HUMAN	80	5	1	0	7	11	134	138	327	14.2	WNTDNTLGTEITVEDQLAR	19	FALSE
Q9MZ16_4	tr|A0A7P0TAI0|A0A7P0TAI0_HUMAN	57.143	7	3	0	10	16	51	57	333	14.2	WNTDNTLGTEITVEDQLAR	19	FALSE
Q9MZ16_4	tr|A0A7P0TB36|A0A7P0TB36_HUMAN	57.143	7	3	0	10	16	51	57	333	14.2	WNTDNTLGTEITVEDQLAR	19	FALSE
Q9MZ16_4	sp|P11021|BIP_HUMAN	57.143	7	3	0	10	16	51	57	333	14.2	WNTDNTLGTEITVEDQLAR	19	FALSE
Q9MZ16_4	tr|M0QYD8|M0QYD8_HUMAN	83.333	6	1	0	12	17	3	8	419	13.8	WNTDNTLGTEITVEDQLAR	19	FALSE
Q9MZ16_4	tr|H7C1X3|H7C1X3_HUMAN	45.455	11	6	0	3	13	10	20	458	13.8	WNTDNTLGTEITVEDQLAR	19	FALSE
Q9MZ16_4	sp|Q13177|PAK2_HUMAN	45.455	11	6	0	3	13	267	277	464	13.8	WNTDNTLGTEITVEDQLAR	19	FALSE
Q9MZ16_4	tr|A0A7P0T9F1|A0A7P0T9F1_HUMAN	66.667	6	2	0	11	16	3662	3667	467	13.8	WNTDNTLGTEITVEDQLAR	19	FALSE
Q9MZ16_4	tr|A0A7P0T9K2|A0A7P0T9K2_HUMAN	66.667	6	2	0	11	16	3662	3667	467	13.8	WNTDNTLGTEITVEDQLAR	19	FALSE
Q9MZ16_4	tr|A0A2R8Y6H2|A0A2R8Y6H2_HUMAN	66.667	6	2	0	11	16	3662	3667	467	13.8	WNTDNTLGTEITVEDQLAR	19	FALSE
Q9MZ16_4	tr|A0A7P0TB75|A0A7P0TB75_HUMAN	66.667	6	2	0	11	16	3662	3667	467	13.8	WNTDNTLGTEITVEDQLAR	19	FALSE
Q9MZ16_4	tr|A0A7P0TAF3|A0A7P0TAF3_HUMAN	66.667	6	2	0	11	16	3662	3667	467	13.8	WNTDNTLGTEITVEDQLAR	19	FALSE
Q9MZ16_4	tr|A0A7P0TBJ7|A0A7P0TBJ7_HUMAN	66.667	6	2	0	11	16	3662	3667	467	13.8	WNTDNTLGTEITVEDQLAR	19	FALSE
Q9MZ16_4	tr|A0A7P0T8N2|A0A7P0T8N2_HUMAN	66.667	6	2	0	11	16	3662	3667	467	13.8	WNTDNTLGTEITVEDQLAR	19	FALSE
Q9MZ16_4	tr|A0A7P0T916|A0A7P0T916_HUMAN	66.667	6	2	0	11	16	3662	3667	467	13.8	WNTDNTLGTEITVEDQLAR	19	FALSE
Q9MZ16_4	tr|K7EMS3|K7EMS3_HUMAN	80	5	1	0	14	18	145	149	636	13.4	WNTDNTLGTEITVEDQLAR	19	FALSE
Q9MZ16_4	tr|H0Y5C6|H0Y5C6_HUMAN	66.667	6	2	0	10	15	222	227	642	13.4	WNTDNTLGTEITVEDQLAR	19	FALSE
Q9MZ16_4	tr|Q2VP91|Q2VP91_HUMAN	66.667	6	2	0	10	15	199	204	642	13.4	WNTDNTLGTEITVEDQLAR	19	FALSE
Q9MZ16_4	tr|Q6DC98|Q6DC98_HUMAN	80	5	1	0	14	18	324	328	643	13.4	WNTDNTLGTEITVEDQLAR	19	FALSE
Q9MZ16_4	tr|E9PBF6|E9PBF6_HUMAN	80	5	1	0	14	18	325	329	644	13.4	WNTDNTLGTEITVEDQLAR	19	FALSE
Q9MZ16_4	sp|P08727|K1C19_HUMAN	80	5	1	0	14	18	321	325	644	13.4	WNTDNTLGTEITVEDQLAR	19	FALSE
Q9MZ16_4	sp|P20700|LMNB1_HUMAN	80	5	1	0	14	18	325	329	647	13.4	WNTDNTLGTEITVEDQLAR	19	FALSE
Q9MZ16_4	tr|Q6NXF2|Q6NXF2_HUMAN	66.667	6	2	0	10	15	618	623	648	13.4	WNTDNTLGTEITVEDQLAR	19	FALSE
Q9MZ16_4	tr|E9PLG2|E9PLG2_HUMAN	80	5	1	0	6	10	171	175	887	12.9	WNTDNTLGTEITVEDQLAR	19	FALSE
Q9MZ16_4	tr|E9PN50|E9PN50_HUMAN	80	5	1	0	6	10	126	130	892	12.9	WNTDNTLGTEITVEDQLAR	19	FALSE
Q9MZ16_4	tr|E9PMD8|E9PMD8_HUMAN	80	5	1	0	6	10	170	174	894	12.9	WNTDNTLGTEITVEDQLAR	19	FALSE
Q9MZ16_4	tr|E9PKD5|E9PKD5_HUMAN	80	5	1	0	6	10	145	149	895	12.9	WNTDNTLGTEITVEDQLAR	19	FALSE
Q9MZ16_4	tr|A0A8I5KYL8|A0A8I5KYL8_HUMAN	66.667	6	2	0	10	15	589	594	900	12.9	WNTDNTLGTEITVEDQLAR	19	FALSE
F2Z567_5	sp|P62917|RL8_HUMAN	100	21	0	0	1	21	72	92	4.57E-18	71	RTELFIAAEGIHTGQFVYCGK	21	TRUE
F2Z567_5	tr|E9PKU4|E9PKU4_HUMAN	100	21	0	0	1	21	72	92	4.58E-18	71	RTELFIAAEGIHTGQFVYCGK	21	TRUE
F2Z567_5	tr|E9PKZ0|E9PKZ0_HUMAN	100	21	0	0	1	21	72	92	4.60E-18	71	RTELFIAAEGIHTGQFVYCGK	21	TRUE
F2Z567_5	tr|G3V1A1|G3V1A1_HUMAN	100	21	0	0	1	21	72	92	4.64E-18	71	RTELFIAAEGIHTGQFVYCGK	21	TRUE
F2Z567_5	tr|H7C5W9|H7C5W9_HUMAN	83.333	6	1	0	5	10	746	751	9.9	18.9	RTELFIAAEGIHTGQFVYCGK	21	FALSE
F2Z567_5	tr|A0A0S2Z3L2|A0A0S2Z3L2_HUMAN	83.333	6	1	0	5	10	855	860	9.9	18.9	RTELFIAAEGIHTGQFVYCGK	21	FALSE
F2Z567_5	sp|P16615|AT2A2_HUMAN	83.333	6	1	0	5	10	855	860	9.9	18.9	RTELFIAAEGIHTGQFVYCGK	21	FALSE
F2Z567_5	tr|Q53SY7|Q53SY7_HUMAN	83.333	6	1	0	10	15	551	556	10	18.9	RTELFIAAEGIHTGQFVYCGK	21	FALSE
F2Z567_5	sp|P27708|PYR1_HUMAN	83.333	6	1	0	10	15	625	630	10	18.9	RTELFIAAEGIHTGQFVYCGK	21	FALSE
F2Z567_5	sp|A6NHL2|TBAL3_HUMAN	47.059	17	4	1	4	15	73	89	14	18.5	RTELFIAAEGIHTGQFVYCGK	21	FALSE
F2Z567_5	sp|A6NHL2|TBAL3_HUMAN	80	5	1	0	11	15	7	11	143	15.5	RTELFIAAEGIHTGQFVYCGK	21	FALSE
F2Z567_5	tr|H7C5R1|H7C5R1_HUMAN	71.429	7	2	0	5	11	158	164	27	17.6	RTELFIAAEGIHTGQFVYCGK	21	FALSE
F2Z567_5	tr|E9PFZ2|E9PFZ2_HUMAN	71.429	7	2	0	5	11	375	381	27	17.6	RTELFIAAEGIHTGQFVYCGK	21	FALSE
F2Z567_5	tr|A5PL27|A5PL27_HUMAN	71.429	7	2	0	5	11	375	381	27	17.6	RTELFIAAEGIHTGQFVYCGK	21	FALSE
F2Z567_5	sp|P00450|CERU_HUMAN	71.429	7	2	0	5	11	375	381	27	17.6	RTELFIAAEGIHTGQFVYCGK	21	FALSE
F2Z567_5	tr|H0YM12|H0YM12_HUMAN	66.667	9	2	1	3	11	13	20	32	17.2	RTELFIAAEGIHTGQFVYCGK	21	FALSE
F2Z567_5	tr|H0YL83|H0YL83_HUMAN	66.667	9	2	1	3	11	13	20	35	17.2	RTELFIAAEGIHTGQFVYCGK	21	FALSE
F2Z567_5	tr|Q8WYN9|Q8WYN9_HUMAN	100	4	0	0	18	21	105	108	36	17.2	RTELFIAAEGIHTGQFVYCGK	21	FALSE
F2Z567_5	tr|Q5RKT7|Q5RKT7_HUMAN	100	4	0	0	18	21	140	143	37	17.2	RTELFIAAEGIHTGQFVYCGK	21	FALSE
F2Z567_5	tr|B2RDW1|B2RDW1_HUMAN	100	4	0	0	18	21	140	143	37	17.2	RTELFIAAEGIHTGQFVYCGK	21	FALSE
F2Z567_5	sp|P62979|RS27A_HUMAN	100	4	0	0	18	21	140	143	37	17.2	RTELFIAAEGIHTGQFVYCGK	21	FALSE
F2Z567_5	tr|H0YK49|H0YK49_HUMAN	66.667	9	2	1	3	11	169	176	37	17.2	RTELFIAAEGIHTGQFVYCGK	21	FALSE
F2Z567_5	tr|A0A8I5KUR2|A0A8I5KUR2_HUMAN	66.667	9	2	1	3	11	201	208	37	17.2	RTELFIAAEGIHTGQFVYCGK	21	FALSE
F2Z567_5	tr|A0A8I5KT03|A0A8I5KT03_HUMAN	66.667	9	2	1	3	11	218	225	37	17.2	RTELFIAAEGIHTGQFVYCGK	21	FALSE
F2Z567_5	tr|A0A0S2Z3M4|A0A0S2Z3M4_HUMAN	66.667	9	2	1	3	11	250	257	38	17.2	RTELFIAAEGIHTGQFVYCGK	21	FALSE
F2Z567_5	tr|H3BV91|H3BV91_HUMAN	66.667	9	2	1	3	11	273	280	38	17.2	RTELFIAAEGIHTGQFVYCGK	21	FALSE
F2Z567_5	tr|A0A8I5KUF3|A0A8I5KUF3_HUMAN	66.667	9	2	1	3	11	273	280	38	17.2	RTELFIAAEGIHTGQFVYCGK	21	FALSE
F2Z567_5	tr|A0A8I5KYP7|A0A8I5KYP7_HUMAN	66.667	9	2	1	3	11	267	274	38	17.2	RTELFIAAEGIHTGQFVYCGK	21	FALSE
F2Z567_5	tr|A0A0S2Z3L0|A0A0S2Z3L0_HUMAN	66.667	9	2	1	3	11	273	280	38	17.2	RTELFIAAEGIHTGQFVYCGK	21	FALSE
F2Z567_5	sp|P13804|ETFA_HUMAN	66.667	9	2	1	3	11	273	280	38	17.2	RTELFIAAEGIHTGQFVYCGK	21	FALSE
F2Z567_5	tr|A0A8I5KYH4|A0A8I5KYH4_HUMAN	66.667	9	2	1	3	11	298	305	38	17.2	RTELFIAAEGIHTGQFVYCGK	21	FALSE
F2Z567_5	tr|A0A8I5KVL5|A0A8I5KVL5_HUMAN	66.667	9	2	1	3	11	314	321	38	17.2	RTELFIAAEGIHTGQFVYCGK	21	FALSE
F2Z567_5	tr|H0YLU7|H0YLU7_HUMAN	66.667	9	2	1	3	11	346	353	38	17.2	RTELFIAAEGIHTGQFVYCGK	21	FALSE
F2Z567_5	tr|A0A669KBC6|A0A669KBC6_HUMAN	80	5	1	0	9	13	51	55	50	16.8	RTELFIAAEGIHTGQFVYCGK	21	FALSE
F2Z567_5	tr|A0A087WWY3|A0A087WWY3_HUMAN	80	5	1	0	9	13	451	455	53	16.8	RTELFIAAEGIHTGQFVYCGK	21	FALSE
F2Z567_5	tr|A0A7I2V3E6|A0A7I2V3E6_HUMAN	80	5	1	0	9	13	451	455	53	16.8	RTELFIAAEGIHTGQFVYCGK	21	FALSE
F2Z567_5	tr|F8WE98|F8WE98_HUMAN	80	5	1	0	9	13	437	441	53	16.8	RTELFIAAEGIHTGQFVYCGK	21	FALSE
F2Z567_5	tr|A0A7P0NMY4|A0A7P0NMY4_HUMAN	80	5	1	0	9	13	451	455	53	16.8	RTELFIAAEGIHTGQFVYCGK	21	FALSE
F2Z567_5	tr|A0A7P0NMY4|A0A7P0NMY4_HUMAN	80	5	1	0	6	10	1200	1204	389	14.2	RTELFIAAEGIHTGQFVYCGK	21	FALSE
F2Z567_5	tr|A6NDY9|A6NDY9_HUMAN	80	5	1	0	9	13	424	428	53	16.8	RTELFIAAEGIHTGQFVYCGK	21	FALSE
F2Z567_5	tr|Q60FE6|Q60FE6_HUMAN	80	5	1	0	9	13	424	428	53	16.8	RTELFIAAEGIHTGQFVYCGK	21	FALSE
F2Z567_5	tr|Q60FE6|Q60FE6_HUMAN	80	5	1	0	6	10	2238	2242	389	14.2	RTELFIAAEGIHTGQFVYCGK	21	FALSE
F2Z567_5	tr|Q60FE5|Q60FE5_HUMAN	80	5	1	0	9	13	424	428	53	16.8	RTELFIAAEGIHTGQFVYCGK	21	FALSE
F2Z567_5	tr|Q60FE5|Q60FE5_HUMAN	80	5	1	0	6	10	2246	2250	389	14.2	RTELFIAAEGIHTGQFVYCGK	21	FALSE
F2Z567_5	sp|P21333|FLNA_HUMAN	80	5	1	0	9	13	451	455	53	16.8	RTELFIAAEGIHTGQFVYCGK	21	FALSE
F2Z567_5	sp|P21333|FLNA_HUMAN	80	5	1	0	6	10	2273	2277	389	14.2	RTELFIAAEGIHTGQFVYCGK	21	FALSE
F2Z567_5	sp|P25705|ATPA_HUMAN	100	4	0	0	2	5	397	400	74	16.3	RTELFIAAEGIHTGQFVYCGK	21	FALSE
F2Z567_5	sp|P25705|ATPA_HUMAN	100	4	0	0	5	8	30	33	144	15.5	RTELFIAAEGIHTGQFVYCGK	21	FALSE
F2Z567_5	sp|P25705|ATPA_HUMAN	100	4	0	0	2	5	397	400	74	16.3	RTELFIAAEGIHTGQFVYCGK	21	FALSE
F2Z567_5	sp|P25705|ATPA_HUMAN	100	4	0	0	5	8	30	33	144	15.5	RTELFIAAEGIHTGQFVYCGK	21	FALSE
F2Z567_5	tr|A0A0S2Z3C0|A0A0S2Z3C0_HUMAN	80	5	1	0	5	9	261	265	102	15.9	RTELFIAAEGIHTGQFVYCGK	21	FALSE
F2Z567_5	tr|A0AAG2T8U2|A0AAG2T8U2_HUMAN	80	5	1	0	5	9	292	296	103	15.9	RTELFIAAEGIHTGQFVYCGK	21	FALSE
F2Z567_5	tr|A0A0S2Z3X3|A0A0S2Z3X3_HUMAN	80	5	1	0	5	9	298	302	103	15.9	RTELFIAAEGIHTGQFVYCGK	21	FALSE
F2Z567_5	tr|A0AAG2T990|A0AAG2T990_HUMAN	80	5	1	0	5	9	471	475	103	15.9	RTELFIAAEGIHTGQFVYCGK	21	FALSE
F2Z567_5	tr|Q96BG6|Q96BG6_HUMAN	80	5	1	0	5	9	584	588	103	15.9	RTELFIAAEGIHTGQFVYCGK	21	FALSE
F2Z567_5	tr|A0A8V8TL71|A0A8V8TL71_HUMAN	80	5	1	0	5	9	814	818	104	15.9	RTELFIAAEGIHTGQFVYCGK	21	FALSE
F2Z567_5	tr|H7C144|H7C144_HUMAN	80	5	1	0	5	9	856	860	104	15.9	RTELFIAAEGIHTGQFVYCGK	21	FALSE
F2Z567_5	tr|F5GXS2|F5GXS2_HUMAN	80	5	1	0	5	9	861	865	104	15.9	RTELFIAAEGIHTGQFVYCGK	21	FALSE
F2Z567_5	tr|A0A0S2Z3G9|A0A0S2Z3G9_HUMAN	80	5	1	0	5	9	861	865	104	15.9	RTELFIAAEGIHTGQFVYCGK	21	FALSE
F2Z567_5	sp|O43707|ACTN4_HUMAN	80	5	1	0	5	9	861	865	104	15.9	RTELFIAAEGIHTGQFVYCGK	21	FALSE
F2Z567_5	tr|Q86XU5|Q86XU5_HUMAN	100	4	0	0	1	4	1268	1271	104	15.9	RTELFIAAEGIHTGQFVYCGK	21	FALSE
F2Z567_5	sp|P35579|MYH9_HUMAN	100	4	0	0	1	4	1268	1271	104	15.9	RTELFIAAEGIHTGQFVYCGK	21	FALSE
F2Z567_5	tr|A0A0U4BW16|A0A0U4BW16_HUMAN	100	4	0	0	1	4	1271	1274	104	15.9	RTELFIAAEGIHTGQFVYCGK	21	FALSE
F2Z567_5	tr|A0A8I5KWT8|A0A8I5KWT8_HUMAN	100	4	0	0	1	4	1289	1292	104	15.9	RTELFIAAEGIHTGQFVYCGK	21	FALSE
F2Z567_5	tr|A0A8I5KSD5|A0A8I5KSD5_HUMAN	100	4	0	0	1	4	2325	2328	104	15.9	RTELFIAAEGIHTGQFVYCGK	21	FALSE
F2Z567_5	tr|A0A8I5KUE3|A0A8I5KUE3_HUMAN	100	4	0	0	1	4	2396	2399	104	15.9	RTELFIAAEGIHTGQFVYCGK	21	FALSE
F2Z567_5	tr|A0A8I5KYZ1|A0A8I5KYZ1_HUMAN	100	4	0	0	1	4	2436	2439	104	15.9	RTELFIAAEGIHTGQFVYCGK	21	FALSE
F2Z567_5	tr|E9PMV1|E9PMV1_HUMAN	100	4	0	0	1	4	2463	2466	104	15.9	RTELFIAAEGIHTGQFVYCGK	21	FALSE
F2Z567_5	sp|Q15149|PLEC_HUMAN	100	4	0	0	1	4	2556	2559	104	15.9	RTELFIAAEGIHTGQFVYCGK	21	FALSE
F2Z567_5	tr|K7EM08|K7EM08_HUMAN	100	4	0	0	5	8	30	33	131	15.5	RTELFIAAEGIHTGQFVYCGK	21	FALSE
F2Z567_5	tr|K7ESA0|K7ESA0_HUMAN	100	4	0	0	5	8	30	33	134	15.5	RTELFIAAEGIHTGQFVYCGK	21	FALSE
F2Z567_5	tr|H0YDG0|H0YDG0_HUMAN	80	5	1	0	8	12	152	156	140	15.5	RTELFIAAEGIHTGQFVYCGK	21	FALSE
F2Z567_5	tr|B9VP19|B9VP19_HUMAN	83.333	6	1	0	6	11	8	13	141	15.5	RTELFIAAEGIHTGQFVYCGK	21	FALSE
F2Z567_5	tr|K7ENJ4|K7ENJ4_HUMAN	100	4	0	0	5	8	30	33	141	15.5	RTELFIAAEGIHTGQFVYCGK	21	FALSE
F2Z567_5	tr|K7ERX7|K7ERX7_HUMAN	100	4	0	0	5	8	30	33	141	15.5	RTELFIAAEGIHTGQFVYCGK	21	FALSE
F2Z567_5	tr|E9PLK3|E9PLK3_HUMAN	80	5	1	0	8	12	898	902	144	15.5	RTELFIAAEGIHTGQFVYCGK	21	FALSE
F2Z567_5	sp|P55786|PSA_HUMAN	80	5	1	0	8	12	902	906	144	15.5	RTELFIAAEGIHTGQFVYCGK	21	FALSE
F2Z567_5	tr|A0A7P0T934|A0A7P0T934_HUMAN	83.333	6	1	0	9	14	1548	1553	145	15.5	RTELFIAAEGIHTGQFVYCGK	21	FALSE
F2Z567_5	tr|A0A7P0T934|A0A7P0T934_HUMAN	100	4	0	0	8	11	817	820	202	15.1	RTELFIAAEGIHTGQFVYCGK	21	FALSE
F2Z567_5	tr|A0A7P0T9S3|A0A7P0T9S3_HUMAN	83.333	6	1	0	9	14	1548	1553	145	15.5	RTELFIAAEGIHTGQFVYCGK	21	FALSE
F2Z567_5	tr|A0A7P0T9S3|A0A7P0T9S3_HUMAN	100	4	0	0	8	11	817	820	202	15.1	RTELFIAAEGIHTGQFVYCGK	21	FALSE
F2Z567_5	tr|A0A2R8YGC7|A0A2R8YGC7_HUMAN	83.333	6	1	0	9	14	1548	1553	145	15.5	RTELFIAAEGIHTGQFVYCGK	21	FALSE
F2Z567_5	tr|A0A2R8YGC7|A0A2R8YGC7_HUMAN	100	4	0	0	8	11	817	820	202	15.1	RTELFIAAEGIHTGQFVYCGK	21	FALSE
F2Z567_5	tr|A0A7P0T942|A0A7P0T942_HUMAN	83.333	6	1	0	9	14	1548	1553	145	15.5	RTELFIAAEGIHTGQFVYCGK	21	FALSE
F2Z567_5	tr|A0A7P0T942|A0A7P0T942_HUMAN	100	4	0	0	8	11	817	820	202	15.1	RTELFIAAEGIHTGQFVYCGK	21	FALSE
F2Z567_5	tr|A0A804HHY6|A0A804HHY6_HUMAN	83.333	6	1	0	9	14	1548	1553	145	15.5	RTELFIAAEGIHTGQFVYCGK	21	FALSE
F2Z567_5	tr|A0A804HHY6|A0A804HHY6_HUMAN	100	4	0	0	8	11	817	820	202	15.1	RTELFIAAEGIHTGQFVYCGK	21	FALSE
F2Z567_5	tr|A0A7P0T990|A0A7P0T990_HUMAN	83.333	6	1	0	9	14	1548	1553	145	15.5	RTELFIAAEGIHTGQFVYCGK	21	FALSE
F2Z567_5	tr|A0A7P0T990|A0A7P0T990_HUMAN	100	4	0	0	8	11	817	820	202	15.1	RTELFIAAEGIHTGQFVYCGK	21	FALSE
F2Z567_5	tr|A0A7P0TAV5|A0A7P0TAV5_HUMAN	83.333	6	1	0	9	14	1548	1553	145	15.5	RTELFIAAEGIHTGQFVYCGK	21	FALSE
F2Z567_5	tr|A0A7P0TAV5|A0A7P0TAV5_HUMAN	100	4	0	0	8	11	817	820	202	15.1	RTELFIAAEGIHTGQFVYCGK	21	FALSE
F2Z567_5	tr|A0A7P0TB64|A0A7P0TB64_HUMAN	83.333	6	1	0	9	14	1548	1553	145	15.5	RTELFIAAEGIHTGQFVYCGK	21	FALSE
F2Z567_5	tr|A0A7P0TB64|A0A7P0TB64_HUMAN	100	4	0	0	8	11	817	820	202	15.1	RTELFIAAEGIHTGQFVYCGK	21	FALSE
F2Z567_5	tr|A0A7P0T825|A0A7P0T825_HUMAN	83.333	6	1	0	9	14	1548	1553	145	15.5	RTELFIAAEGIHTGQFVYCGK	21	FALSE
F2Z567_5	tr|A0A7P0T825|A0A7P0T825_HUMAN	100	4	0	0	8	11	817	820	202	15.1	RTELFIAAEGIHTGQFVYCGK	21	FALSE
F2Z567_5	tr|A0A7P0TAM4|A0A7P0TAM4_HUMAN	83.333	6	1	0	9	14	1548	1553	145	15.5	RTELFIAAEGIHTGQFVYCGK	21	FALSE
F2Z567_5	tr|A0A7P0TAM4|A0A7P0TAM4_HUMAN	100	4	0	0	8	11	817	820	202	15.1	RTELFIAAEGIHTGQFVYCGK	21	FALSE
F2Z567_5	tr|A0A2R8YFZ7|A0A2R8YFZ7_HUMAN	83.333	6	1	0	9	14	1548	1553	145	15.5	RTELFIAAEGIHTGQFVYCGK	21	FALSE
F2Z567_5	tr|A0A2R8YFZ7|A0A2R8YFZ7_HUMAN	100	4	0	0	8	11	817	820	202	15.1	RTELFIAAEGIHTGQFVYCGK	21	FALSE
F2Z567_5	tr|A0A7P0T8W5|A0A7P0T8W5_HUMAN	83.333	6	1	0	9	14	1548	1553	145	15.5	RTELFIAAEGIHTGQFVYCGK	21	FALSE
F2Z567_5	tr|A0A7P0T8W5|A0A7P0T8W5_HUMAN	100	4	0	0	8	11	817	820	202	15.1	RTELFIAAEGIHTGQFVYCGK	21	FALSE
F2Z567_5	tr|A0A7P0T9F1|A0A7P0T9F1_HUMAN	83.333	6	1	0	9	14	1548	1553	145	15.5	RTELFIAAEGIHTGQFVYCGK	21	FALSE
F2Z567_5	tr|A0A7P0T9F1|A0A7P0T9F1_HUMAN	100	4	0	0	8	11	817	820	202	15.1	RTELFIAAEGIHTGQFVYCGK	21	FALSE
F2Z567_5	tr|A0A7P0T9K2|A0A7P0T9K2_HUMAN	83.333	6	1	0	9	14	1548	1553	145	15.5	RTELFIAAEGIHTGQFVYCGK	21	FALSE
F2Z567_5	tr|A0A7P0T9K2|A0A7P0T9K2_HUMAN	100	4	0	0	8	11	817	820	202	15.1	RTELFIAAEGIHTGQFVYCGK	21	FALSE
F2Z567_5	tr|A0A2R8Y6H2|A0A2R8Y6H2_HUMAN	83.333	6	1	0	9	14	1548	1553	145	15.5	RTELFIAAEGIHTGQFVYCGK	21	FALSE
F2Z567_5	tr|A0A2R8Y6H2|A0A2R8Y6H2_HUMAN	100	4	0	0	8	11	817	820	202	15.1	RTELFIAAEGIHTGQFVYCGK	21	FALSE
F2Z567_5	tr|A0A7P0TB75|A0A7P0TB75_HUMAN	83.333	6	1	0	9	14	1548	1553	145	15.5	RTELFIAAEGIHTGQFVYCGK	21	FALSE
F2Z567_5	tr|A0A7P0TB75|A0A7P0TB75_HUMAN	100	4	0	0	8	11	817	820	202	15.1	RTELFIAAEGIHTGQFVYCGK	21	FALSE
F2Z567_5	tr|A0A7P0TAF3|A0A7P0TAF3_HUMAN	83.333	6	1	0	9	14	1548	1553	145	15.5	RTELFIAAEGIHTGQFVYCGK	21	FALSE
F2Z567_5	tr|A0A7P0TAF3|A0A7P0TAF3_HUMAN	100	4	0	0	8	11	817	820	202	15.1	RTELFIAAEGIHTGQFVYCGK	21	FALSE
F2Z567_5	tr|A0A7P0TBJ7|A0A7P0TBJ7_HUMAN	83.333	6	1	0	9	14	1548	1553	145	15.5	RTELFIAAEGIHTGQFVYCGK	21	FALSE
F2Z567_5	tr|A0A7P0TBJ7|A0A7P0TBJ7_HUMAN	100	4	0	0	8	11	817	820	202	15.1	RTELFIAAEGIHTGQFVYCGK	21	FALSE
F2Z567_5	tr|A0A7P0T8N2|A0A7P0T8N2_HUMAN	83.333	6	1	0	9	14	1548	1553	145	15.5	RTELFIAAEGIHTGQFVYCGK	21	FALSE
F2Z567_5	tr|A0A7P0T8N2|A0A7P0T8N2_HUMAN	100	4	0	0	8	11	817	820	202	15.1	RTELFIAAEGIHTGQFVYCGK	21	FALSE
F2Z567_5	tr|A0A7P0T916|A0A7P0T916_HUMAN	83.333	6	1	0	9	14	1548	1553	145	15.5	RTELFIAAEGIHTGQFVYCGK	21	FALSE
F2Z567_5	tr|A0A7P0T916|A0A7P0T916_HUMAN	100	4	0	0	8	11	817	820	202	15.1	RTELFIAAEGIHTGQFVYCGK	21	FALSE
F2Z567_5	tr|A0A7P0T7V5|A0A7P0T7V5_HUMAN	83.333	6	1	0	9	14	1548	1553	145	15.5	RTELFIAAEGIHTGQFVYCGK	21	FALSE
F2Z567_5	tr|A0A7P0T7V5|A0A7P0T7V5_HUMAN	100	4	0	0	8	11	817	820	202	15.1	RTELFIAAEGIHTGQFVYCGK	21	FALSE
F2Z567_5	tr|A0A7P0TAW9|A0A7P0TAW9_HUMAN	83.333	6	1	0	9	14	1548	1553	145	15.5	RTELFIAAEGIHTGQFVYCGK	21	FALSE
F2Z567_5	tr|A0A7P0TAW9|A0A7P0TAW9_HUMAN	100	4	0	0	8	11	817	820	202	15.1	RTELFIAAEGIHTGQFVYCGK	21	FALSE
F2Z567_5	tr|A0A7P0T9R4|A0A7P0T9R4_HUMAN	83.333	6	1	0	9	14	1548	1553	145	15.5	RTELFIAAEGIHTGQFVYCGK	21	FALSE
F2Z567_5	tr|A0A7P0T9R4|A0A7P0T9R4_HUMAN	100	4	0	0	8	11	817	820	202	15.1	RTELFIAAEGIHTGQFVYCGK	21	FALSE
F2Z567_5	tr|A0A2R8Y706|A0A2R8Y706_HUMAN	83.333	6	1	0	9	14	1548	1553	145	15.5	RTELFIAAEGIHTGQFVYCGK	21	FALSE
F2Z567_5	tr|A0A2R8Y706|A0A2R8Y706_HUMAN	100	4	0	0	8	11	817	820	202	15.1	RTELFIAAEGIHTGQFVYCGK	21	FALSE
F2Z567_5	tr|A0A2R8Y5T0|A0A2R8Y5T0_HUMAN	83.333	6	1	0	9	14	1548	1553	145	15.5	RTELFIAAEGIHTGQFVYCGK	21	FALSE
F2Z567_5	tr|A0A2R8Y5T0|A0A2R8Y5T0_HUMAN	100	4	0	0	8	11	817	820	202	15.1	RTELFIAAEGIHTGQFVYCGK	21	FALSE
F2Z567_5	tr|A0A7P0TA13|A0A7P0TA13_HUMAN	83.333	6	1	0	9	14	1548	1553	145	15.5	RTELFIAAEGIHTGQFVYCGK	21	FALSE
F2Z567_5	tr|A0A7P0TA13|A0A7P0TA13_HUMAN	100	4	0	0	8	11	817	820	202	15.1	RTELFIAAEGIHTGQFVYCGK	21	FALSE
F2Z567_5	sp|Q14204|DYHC1_HUMAN	83.333	6	1	0	9	14	1548	1553	145	15.5	RTELFIAAEGIHTGQFVYCGK	21	FALSE
F2Z567_5	sp|Q14204|DYHC1_HUMAN	100	4	0	0	8	11	817	820	202	15.1	RTELFIAAEGIHTGQFVYCGK	21	FALSE
F2Z567_5	tr|A0A7P0T9C4|A0A7P0T9C4_HUMAN	83.333	6	1	0	9	14	1548	1553	145	15.5	RTELFIAAEGIHTGQFVYCGK	21	FALSE
F2Z567_5	tr|A0A7P0T9C4|A0A7P0T9C4_HUMAN	100	4	0	0	8	11	817	820	202	15.1	RTELFIAAEGIHTGQFVYCGK	21	FALSE
F2Z567_5	tr|H7C031|H7C031_HUMAN	60	10	0	1	1	10	17	22	187	15.1	RTELFIAAEGIHTGQFVYCGK	21	FALSE
F2Z567_5	tr|F8VVB9|F8VVB9_HUMAN	80	5	1	0	11	15	7	11	198	15.1	RTELFIAAEGIHTGQFVYCGK	21	FALSE
F2Z567_5	tr|M0R0N3|M0R0N3_HUMAN	62.5	8	3	0	3	10	102	109	198	15.1	RTELFIAAEGIHTGQFVYCGK	21	FALSE
F2Z567_5	tr|A0A3B3IT07|A0A3B3IT07_HUMAN	100	4	0	0	6	9	134	137	198	15.1	RTELFIAAEGIHTGQFVYCGK	21	FALSE
F2Z567_5	sp|O76075|DFFB_HUMAN	100	4	0	0	6	9	130	133	199	15.1	RTELFIAAEGIHTGQFVYCGK	21	FALSE
F2Z567_5	tr|M0R019|M0R019_HUMAN	62.5	8	3	0	3	10	102	109	199	15.1	RTELFIAAEGIHTGQFVYCGK	21	FALSE
F2Z567_5	tr|M0R2T0|M0R2T0_HUMAN	62.5	8	3	0	3	10	102	109	199	15.1	RTELFIAAEGIHTGQFVYCGK	21	FALSE
F2Z567_5	sp|P68363|TBA1B_HUMAN	80	5	1	0	11	15	7	11	200	15.1	RTELFIAAEGIHTGQFVYCGK	21	FALSE
F2Z567_5	tr|A0A7I2YQB2|A0A7I2YQB2_HUMAN	100	4	0	0	8	11	483	486	200	15.1	RTELFIAAEGIHTGQFVYCGK	21	FALSE
F2Z567_5	tr|A0A7I2V3F7|A0A7I2V3F7_HUMAN	100	4	0	0	8	11	509	512	200	15.1	RTELFIAAEGIHTGQFVYCGK	21	FALSE
F2Z567_5	tr|A0A7I2V2G2|A0A7I2V2G2_HUMAN	100	4	0	0	8	11	516	519	200	15.1	RTELFIAAEGIHTGQFVYCGK	21	FALSE
F2Z567_5	tr|A0A7I2V2S7|A0A7I2V2S7_HUMAN	100	4	0	0	8	11	554	557	200	15.1	RTELFIAAEGIHTGQFVYCGK	21	FALSE
F2Z567_5	tr|D6RCD7|D6RCD7_HUMAN	100	4	0	0	8	11	585	588	200	15.1	RTELFIAAEGIHTGQFVYCGK	21	FALSE
F2Z567_5	sp|P38646|GRP75_HUMAN	100	4	0	0	8	11	585	588	201	15.1	RTELFIAAEGIHTGQFVYCGK	21	FALSE
F2Z567_5	tr|Q8N1C8|Q8N1C8_HUMAN	100	4	0	0	8	11	587	590	201	15.1	RTELFIAAEGIHTGQFVYCGK	21	FALSE
F2Z567_5	sp|P52272|HNRPM_HUMAN	62.5	8	3	0	3	10	102	109	201	15.1	RTELFIAAEGIHTGQFVYCGK	21	FALSE
F2Z567_5	sp|Q8WUM4|PDC6I_HUMAN	100	4	0	0	6	9	134	137	201	15.1	RTELFIAAEGIHTGQFVYCGK	21	FALSE
F2Z567_5	tr|A0A7P0TBC9|A0A7P0TBC9_HUMAN	100	4	0	0	8	11	817	820	201	15.1	RTELFIAAEGIHTGQFVYCGK	21	FALSE
F2Z567_5	tr|A0A7P0T9Y3|A0A7P0T9Y3_HUMAN	100	4	0	0	8	11	817	820	201	15.1	RTELFIAAEGIHTGQFVYCGK	21	FALSE
F2Z567_5	tr|H0Y5C6|H0Y5C6_HUMAN	80	5	1	0	6	10	213	217	383	14.2	RTELFIAAEGIHTGQFVYCGK	21	FALSE
F2Z567_5	tr|Q2VP91|Q2VP91_HUMAN	80	5	1	0	6	10	190	194	384	14.2	RTELFIAAEGIHTGQFVYCGK	21	FALSE
F2Z567_5	tr|A0A7I2V659|A0A7I2V659_HUMAN	100	4	0	0	7	10	46	49	386	14.2	RTELFIAAEGIHTGQFVYCGK	21	FALSE
F2Z567_5	tr|Q6NXF2|Q6NXF2_HUMAN	80	5	1	0	6	10	609	613	388	14.2	RTELFIAAEGIHTGQFVYCGK	21	FALSE
F2Z567_5	tr|A0A2R8Y798|A0A2R8Y798_HUMAN	80	5	1	0	4	8	30	34	980	12.9	RTELFIAAEGIHTGQFVYCGK	21	FALSE
F2Z567_5	tr|K7ERS8|K7ERS8_HUMAN	80	5	1	0	4	8	30	34	989	12.9	RTELFIAAEGIHTGQFVYCGK	21	FALSE
F2Z567_5	tr|A0A2R8YEG5|A0A2R8YEG5_HUMAN	80	5	1	0	4	8	30	34	997	12.9	RTELFIAAEGIHTGQFVYCGK	21	FALSE
I3LUP6_6	tr|A0A7I2YQC0|A0A7I2YQC0_HUMAN	100	19	0	0	1	19	55	73	2.78E-16	65.5	DELHIVEAEAMNYEGSPIK	19	TRUE
I3LUP6_6	tr|A0A7I2YQC0|A0A7I2YQC0_HUMAN	62.5	8	3	0	6	13	293	300	330	14.2	DELHIVEAEAMNYEGSPIK	19	FALSE
I3LUP6_6	tr|A0A7I2V5S2|A0A7I2V5S2_HUMAN	100	19	0	0	1	19	55	73	2.79E-16	65.5	DELHIVEAEAMNYEGSPIK	19	TRUE
I3LUP6_6	tr|A0A7I2V5S2|A0A7I2V5S2_HUMAN	62.5	8	3	0	6	13	275	282	330	14.2	DELHIVEAEAMNYEGSPIK	19	FALSE
I3LUP6_6	tr|A0A0S2Z491|A0A0S2Z491_HUMAN	100	19	0	0	1	19	55	73	2.79E-16	65.5	DELHIVEAEAMNYEGSPIK	19	TRUE
I3LUP6_6	tr|A0A0S2Z491|A0A0S2Z491_HUMAN	62.5	8	3	0	6	13	264	271	330	14.2	DELHIVEAEAMNYEGSPIK	19	FALSE
I3LUP6_6	sp|P06748|NPM_HUMAN	100	19	0	0	1	19	55	73	2.79E-16	65.5	DELHIVEAEAMNYEGSPIK	19	TRUE
I3LUP6_6	sp|P06748|NPM_HUMAN	62.5	8	3	0	6	13	264	271	330	14.2	DELHIVEAEAMNYEGSPIK	19	FALSE
I3LUP6_6	tr|A4ZU86|A4ZU86_HUMAN	100	19	0	0	1	19	55	73	2.79E-16	65.5	DELHIVEAEAMNYEGSPIK	19	TRUE
I3LUP6_6	tr|A0A0S2Z4G7|A0A0S2Z4G7_HUMAN	100	19	0	0	1	19	55	73	2.80E-16	65.5	DELHIVEAEAMNYEGSPIK	19	TRUE
I3LUP6_6	tr|A0A0S2Z4G7|A0A0S2Z4G7_HUMAN	62.5	8	3	0	6	13	235	242	329	14.2	DELHIVEAEAMNYEGSPIK	19	FALSE
I3LUP6_6	tr|A0A7I2V3G5|A0A7I2V3G5_HUMAN	100	19	0	0	1	19	55	73	2.80E-16	65.5	DELHIVEAEAMNYEGSPIK	19	TRUE
I3LUP6_6	tr|A0A7I2V3U2|A0A7I2V3U2_HUMAN	100	19	0	0	1	19	55	73	2.82E-16	65.5	DELHIVEAEAMNYEGSPIK	19	TRUE
I3LUP6_6	tr|A0A7I2V2X9|A0A7I2V2X9_HUMAN	100	19	0	0	1	19	55	73	2.84E-16	65.5	DELHIVEAEAMNYEGSPIK	19	TRUE
I3LUP6_6	tr|A0A7I2V433|A0A7I2V433_HUMAN	100	19	0	0	1	19	55	73	2.85E-16	65.5	DELHIVEAEAMNYEGSPIK	19	TRUE
I3LUP6_6	tr|A0A7I2V579|A0A7I2V579_HUMAN	100	19	0	0	1	19	55	73	2.88E-16	65.5	DELHIVEAEAMNYEGSPIK	19	TRUE
I3LUP6_6	tr|A0A7I2V4G8|A0A7I2V4G8_HUMAN	100	19	0	0	1	19	55	73	2.89E-16	65.5	DELHIVEAEAMNYEGSPIK	19	TRUE
I3LUP6_6	tr|E5RGW4|E5RGW4_HUMAN	100	13	0	0	1	13	47	59	6.77E-10	47.3	DELHIVEAEAMNYEGSPIK	19	FALSE
I3LUP6_6	tr|A0A7I2V5J8|A0A7I2V5J8_HUMAN	100	9	0	0	11	19	1	9	4.50E-05	33.7	DELHIVEAEAMNYEGSPIK	19	FALSE
I3LUP6_6	tr|A0A7I2V5J8|A0A7I2V5J8_HUMAN	62.5	8	3	0	6	13	171	178	327	14.2	DELHIVEAEAMNYEGSPIK	19	FALSE
I3LUP6_6	tr|E5RI98|E5RI98_HUMAN	100	9	0	0	11	19	1	9	4.51E-05	33.7	DELHIVEAEAMNYEGSPIK	19	FALSE
I3LUP6_6	tr|E5RI98|E5RI98_HUMAN	62.5	8	3	0	6	13	200	207	328	14.2	DELHIVEAEAMNYEGSPIK	19	FALSE
I3LUP6_6	tr|Q9BTI9|Q9BTI9_HUMAN	100	7	0	0	13	19	1	7	0.032	25.7	DELHIVEAEAMNYEGSPIK	19	FALSE
I3LUP6_6	tr|Q9BTI9|Q9BTI9_HUMAN	62.5	8	3	0	6	13	198	205	328	14.2	DELHIVEAEAMNYEGSPIK	19	FALSE
I3LUP6_6	tr|Q6P602|Q6P602_HUMAN	53.846	13	5	1	1	12	84	96	5.5	19.3	DELHIVEAEAMNYEGSPIK	19	FALSE
I3LUP6_6	tr|Q96B85|Q96B85_HUMAN	53.846	13	5	1	1	12	226	238	5.6	19.3	DELHIVEAEAMNYEGSPIK	19	FALSE
I3LUP6_6	tr|Q9BUU9|Q9BUU9_HUMAN	53.846	13	5	1	1	12	300	312	5.6	19.3	DELHIVEAEAMNYEGSPIK	19	FALSE
I3LUP6_6	tr|M0R2D3|M0R2D3_HUMAN	53.846	13	5	1	1	12	300	312	5.6	19.3	DELHIVEAEAMNYEGSPIK	19	FALSE
I3LUP6_6	tr|Q5ST81|Q5ST81_HUMAN	53.846	13	5	1	1	12	332	344	5.6	19.3	DELHIVEAEAMNYEGSPIK	19	FALSE
I3LUP6_6	tr|M0R1I1|M0R1I1_HUMAN	53.846	13	5	1	1	12	332	344	5.6	19.3	DELHIVEAEAMNYEGSPIK	19	FALSE
I3LUP6_6	tr|M0QYM7|M0QYM7_HUMAN	53.846	13	5	1	1	12	334	346	5.6	19.3	DELHIVEAEAMNYEGSPIK	19	FALSE
I3LUP6_6	tr|Q5JP53|Q5JP53_HUMAN	53.846	13	5	1	1	12	386	398	5.7	19.3	DELHIVEAEAMNYEGSPIK	19	FALSE
I3LUP6_6	sp|P07437|TBB5_HUMAN	53.846	13	5	1	1	12	404	416	5.7	19.3	DELHIVEAEAMNYEGSPIK	19	FALSE
I3LUP6_6	sp|P04350|TBB4A_HUMAN	53.846	13	5	1	1	12	404	416	5.7	19.3	DELHIVEAEAMNYEGSPIK	19	FALSE
I3LUP6_6	tr|Q5SU16|Q5SU16_HUMAN	53.846	13	5	1	1	12	404	416	5.7	19.3	DELHIVEAEAMNYEGSPIK	19	FALSE
I3LUP6_6	sp|P07437|TBB5_HUMAN	53.846	13	5	1	1	12	404	416	5.7	19.3	DELHIVEAEAMNYEGSPIK	19	FALSE
I3LUP6_6	sp|P04350|TBB4A_HUMAN	53.846	13	5	1	1	12	404	416	5.7	19.3	DELHIVEAEAMNYEGSPIK	19	FALSE
I3LUP6_6	tr|M0R278|M0R278_HUMAN	53.846	13	5	1	1	12	449	461	5.7	19.3	DELHIVEAEAMNYEGSPIK	19	FALSE
I3LUP6_6	tr|M0QZL7|M0QZL7_HUMAN	53.846	13	5	1	1	12	455	467	5.7	19.3	DELHIVEAEAMNYEGSPIK	19	FALSE
I3LUP6_6	tr|Q53RF4|Q53RF4_HUMAN	53.846	13	4	1	7	19	454	464	8	18.9	DELHIVEAEAMNYEGSPIK	19	FALSE
I3LUP6_6	sp|Q9NQC3|RTN4_HUMAN	53.846	13	4	1	7	19	640	650	8	18.9	DELHIVEAEAMNYEGSPIK	19	FALSE
I3LUP6_6	tr|Q5SZ64|Q5SZ64_HUMAN	100	4	0	0	9	12	117	120	31	17.2	DELHIVEAEAMNYEGSPIK	19	FALSE
I3LUP6_6	sp|Q15427|SF3B4_HUMAN	100	4	0	0	9	12	160	163	31	17.2	DELHIVEAEAMNYEGSPIK	19	FALSE
I3LUP6_6	tr|G3V2J8|G3V2J8_HUMAN	100	4	0	0	2	5	75	78	43	16.8	DELHIVEAEAMNYEGSPIK	19	FALSE
I3LUP6_6	tr|B7Z4L4|B7Z4L4_HUMAN	100	4	0	0	1	4	222	225	44	16.8	DELHIVEAEAMNYEGSPIK	19	FALSE
I3LUP6_6	tr|B7Z4L4|B7Z4L4_HUMAN	100	4	0	0	6	9	395	398	121	15.5	DELHIVEAEAMNYEGSPIK	19	FALSE
I3LUP6_6	tr|Q2VPJ6|Q2VPJ6_HUMAN	100	4	0	0	2	5	75	78	44	16.8	DELHIVEAEAMNYEGSPIK	19	FALSE
I3LUP6_6	sp|Q7Z5L9|I2BP2_HUMAN	100	4	0	0	12	15	42	45	44	16.8	DELHIVEAEAMNYEGSPIK	19	FALSE
I3LUP6_6	tr|Q6IBR0|Q6IBR0_HUMAN	100	4	0	0	1	4	394	397	44	16.8	DELHIVEAEAMNYEGSPIK	19	FALSE
I3LUP6_6	tr|Q6IBR0|Q6IBR0_HUMAN	100	4	0	0	6	9	567	570	122	15.5	DELHIVEAEAMNYEGSPIK	19	FALSE
I3LUP6_6	sp|P04843|RPN1_HUMAN	100	4	0	0	1	4	394	397	44	16.8	DELHIVEAEAMNYEGSPIK	19	FALSE
I3LUP6_6	sp|P04843|RPN1_HUMAN	100	4	0	0	6	9	567	570	122	15.5	DELHIVEAEAMNYEGSPIK	19	FALSE
I3LUP6_6	sp|P07900|HS90A_HUMAN	100	4	0	0	2	5	75	78	44	16.8	DELHIVEAEAMNYEGSPIK	19	FALSE
I3LUP6_6	sp|P07900|HS90A_HUMAN	100	4	0	0	2	5	75	78	44	16.8	DELHIVEAEAMNYEGSPIK	19	FALSE
I3LUP6_6	sp|P07900|HS90A_HUMAN	100	4	0	0	2	5	75	78	44	16.8	DELHIVEAEAMNYEGSPIK	19	FALSE
I3LUP6_6	tr|A0A7I2V258|A0A7I2V258_HUMAN	53.846	13	1	1	2	9	575	587	44	16.8	DELHIVEAEAMNYEGSPIK	19	FALSE
I3LUP6_6	tr|H0Y8E6|H0Y8E6_HUMAN	80	5	1	0	12	16	284	288	44	16.8	DELHIVEAEAMNYEGSPIK	19	FALSE
I3LUP6_6	tr|H0Y938|H0Y938_HUMAN	53.846	13	1	1	2	9	653	665	44	16.8	DELHIVEAEAMNYEGSPIK	19	FALSE
I3LUP6_6	tr|H0YAC7|H0YAC7_HUMAN	53.846	13	1	1	2	9	653	665	44	16.8	DELHIVEAEAMNYEGSPIK	19	FALSE
I3LUP6_6	sp|P49736|MCM2_HUMAN	80	5	1	0	12	16	421	425	44	16.8	DELHIVEAEAMNYEGSPIK	19	FALSE
I3LUP6_6	sp|P35606|COPB2_HUMAN	53.846	13	1	1	2	9	653	665	44	16.8	DELHIVEAEAMNYEGSPIK	19	FALSE
I3LUP6_6	tr|A0A2R8Y688|A0A2R8Y688_HUMAN	58.333	12	3	2	2	12	67	77	62	16.3	DELHIVEAEAMNYEGSPIK	19	FALSE
I3LUP6_6	tr|B7Z1C9|B7Z1C9_HUMAN	80	5	1	0	5	9	138	142	62	16.3	DELHIVEAEAMNYEGSPIK	19	FALSE
I3LUP6_6	tr|A0A2R8YG21|A0A2R8YG21_HUMAN	58.333	12	3	2	2	12	67	77	62	16.3	DELHIVEAEAMNYEGSPIK	19	FALSE
I3LUP6_6	tr|Q6IBT3|Q6IBT3_HUMAN	80	5	1	0	5	9	266	270	62	16.3	DELHIVEAEAMNYEGSPIK	19	FALSE
I3LUP6_6	sp|Q99832|TCPH_HUMAN	80	5	1	0	5	9	266	270	62	16.3	DELHIVEAEAMNYEGSPIK	19	FALSE
I3LUP6_6	tr|A0A2R8Y4F5|A0A2R8Y4F5_HUMAN	58.333	12	3	2	2	12	67	77	62	16.3	DELHIVEAEAMNYEGSPIK	19	FALSE
I3LUP6_6	sp|P40939|ECHA_HUMAN	58.333	12	3	2	2	12	67	77	62	16.3	DELHIVEAEAMNYEGSPIK	19	FALSE
I3LUP6_6	sp|P40939|ECHA_HUMAN	58.333	12	3	2	2	12	67	77	62	16.3	DELHIVEAEAMNYEGSPIK	19	FALSE
I3LUP6_6	tr|H0YFD6|H0YFD6_HUMAN	58.333	12	3	2	2	12	67	77	62	16.3	DELHIVEAEAMNYEGSPIK	19	FALSE
I3LUP6_6	sp|P62937|PPIA_HUMAN	66.667	6	2	0	3	8	136	141	85	15.9	DELHIVEAEAMNYEGSPIK	19	FALSE
I3LUP6_6	tr|H3BS21|H3BS21_HUMAN	100	4	0	0	13	16	214	217	86	15.9	DELHIVEAEAMNYEGSPIK	19	FALSE
I3LUP6_6	tr|Q6PEJ8|Q6PEJ8_HUMAN	100	4	0	0	13	16	135	138	86	15.9	DELHIVEAEAMNYEGSPIK	19	FALSE
I3LUP6_6	tr|Q6NSB4|Q6NSB4_HUMAN	100	4	0	0	13	16	188	191	86	15.9	DELHIVEAEAMNYEGSPIK	19	FALSE
I3LUP6_6	tr|A0A0C4DGL8|A0A0C4DGL8_HUMAN	100	4	0	0	13	16	254	257	86	15.9	DELHIVEAEAMNYEGSPIK	19	FALSE
[truncated: 52,691 more rows]

## Sheet: Sheet6
All peptide sequences from peptide-level enrichment
[truncated: 222 more rows]

## Sheet: Sheet7
All proteins from peptide-level enrichment
[truncated: 154 more rows]

[truncated: 2 more sheets: Sheet8, Sheet9]
