# Supplementary material for: Proteomic Identification of Pig Xenoantigens for Clinical Xenotransplantation
Source: bioRxiv. 2026 May 24:2026.05.22.727249. Preprint. [Version 1] doi: 10.64898/2026.05.22.727249 (PMC13228495; doi:10.64898/2026.05.22.727249)
Supplement: Supplement 2 — Supplementary Tables: Table S1. The efficiency of antibody recovery. Table S2. The correlation results of protein and peptide-level enrichment. The data of the overlap of proteins enriched across three replicate samples (PK1, PK2, PK3) at the protein-level enrichment or peptide-level enrichment. The data of the overlap between proteins identified at the protein-level enrichment and proteins enriched at the peptide-level enrichment. Table S3. Intersections of protein and peptide-level enriched xenoantigens across cellular components and sequence alignment results. Table S4. Glycopeptide analysis results of the peptide-level enrichment. [file media-2.zip › Supplementary Tables/Supplementary Table S4.xlsx]

## Sheet: Pig kidney proteins
Pig kidney proteins
PG.ProteinAccessions	PG.ProteinDescriptions	PG.ProteinNames	[1] Pig_global_01_S1-A7_1_8670.d.PG.Quantity	[2] Pig_global_02_S1-A8_1_8671.d.PG.Quantity	[3] Pig_global_03_S1-A9_1_8672.d.PG.Quantity
A0A075B7H9	Ig-like domain-containing protein	A0A075B7H9_PIG	2710.35	2639.57	2987.18
A0A075B7I5	Ig-like domain-containing protein	A0A075B7I5_PIG	9527.03	10382.9	8863.96
A0A075B7I9	Ig-like domain-containing protein	A0A075B7I9_PIG	1040.91	891.723	918.908
A0A075B7J0	Ig-like domain-containing protein	A0A075B7J0_PIG	1861.72	1760.88	1665.79
A0A0A0MY58;P01846	Ig-like domain-containing protein;Ig lambda chain C region	A0A0A0MY58_PIG;LAC_PIG	26052.5	26762	25397
A0A0A0MY60	Signal transducer and activator of transcription	A0A0A0MY60_PIG	740.909	765.991	749.258
A0A0D5BWD2	Complement component 1 Q subcomponent-binding protein, mitochondrial	A0A0D5BWD2_PIG	5372.02	5389.02	5371.83
A0A0E3KLW5	diphosphoinositol-polyphosphate diphosphatase	A0A0E3KLW5_PIG	506.392	462.139	466.747
A0A0H5ANC0	Mimecan	A0A0H5ANC0_PIG	2066.77	2142.51	2117.55
A0A0K1SB73	Inner nuclear membrane protein Man1 isoform 1	A0A0K1SB73_PIG	146.672	153.596	158.631
A0A0K1TQQ0	Microsomal glutathione S-transferase 2	A0A0K1TQQ0_PIG	4721.25	4727.67	4573.92
A0A0M3KL54	28S ribosomal protein S18c, mitochondrial isoform 1	A0A0M3KL54_PIG	126.329	131.536	139.399
A0A0M3KL55	Small ribosomal subunit protein mS25	A0A0M3KL55_PIG	501.31	522.803	525.843
A0A0M3KL56	28S ribosomal protein S28, mitochondrial	A0A0M3KL56_PIG	394.661	394.514	414.59
A0A0N4SWI8;F1S5L4	Glycerol-3-phosphate acyltransferase 1, mitochondrial;Glycerol-3-phosphate acyltransferase 1, mitochondrial	A0A0N4SWI8_PIG;GPAT1_PIG	111.409	100.374	105.673
A0A0R4J8D5	39S ribosomal protein L18, mitochondrial isoform 1	A0A0R4J8D5_PIG	377.745	355.93	364.971
A0A0U1RS44;O79874	NADH-ubiquinone oxidoreductase chain 1	A0A0U1RS44_PIG;NU1M_PIG	140.015	159.714	156.422
A0A0U2ETD0	Emerin	A0A0U2ETD0_PIG	1297.64	1256.09	1271.14
A0A140TAK4;A2TF48	Myeloid differentiation primary response protein MyD88	A0A140TAK4_PIG;MYD88_PIG	156.046	148.399	155.528
A0A140TAL0	Mannose-1-phosphate guanyltransferase alpha	A0A140TAL0_PIG	456.366	463.236	474.757
A0A140UHW4	Large ribosomal subunit protein uL3m	A0A140UHW4_PIG	366.415	330.728	350.177
A0A173G6H0	Septin	A0A173G6H0_PIG	106.816	107.596	109.714
A0A286ZFW3	Beta-2-glycoprotein 1	A0A286ZFW3_PIG	603.535	654.63	605.681
A0A286ZHV7	Heparan sulfate proteoglycan 2	A0A286ZHV7_PIG	12102.5	12116.6	11827.7
A0A286ZHZ3	Translin	A0A286ZHZ3_PIG	1435.51	1426.76	1343.34
A0A286ZI01	Ataxin 2	A0A286ZI01_PIG	789.735	767.128	773.122
A0A286ZI11	Anion exchange protein	A0A286ZI11_PIG	43.5674	52.6183	40.2857
A0A286ZI16	Alsin Rho guanine nucleotide exchange factor ALS2	A0A286ZI16_PIG	245.976	226.691	241.681
A0A286ZI28	Collectrin	A0A286ZI28_PIG	1590.22	1549.06	1623.65
A0A286ZI36	Pyruvate kinase	A0A286ZI36_PIG	37865.6	38233.5	38520.5
A0A286ZI70	dolichyl-phosphate-mannose--protein mannosyltransferase	A0A286ZI70_PIG	138.611	139.279	131.28
A0A286ZI97	Peptidoglycan-recognition protein	A0A286ZI97_PIG	741.322	730.334	758.718
A0A286ZIA2	ER membrane protein complex subunit 4	A0A286ZIA2_PIG	463.817	417.631	413.494
A0A286ZIC0	Reticulophagy regulator 1	A0A286ZIC0_PIG	132.133	96.3773	123.772
A0A286ZID6	DAZ associated protein 1	A0A286ZID6_PIG	833.739	781.709	886.048
A0A286ZID7	Transmembrane protein 41B	A0A286ZID7_PIG	35.2234	32.4873	37.0669
A0A286ZIE8	ADP/ATP translocase	A0A286ZIE8_PIG	6116.8	6346.46	6182.13
A0A286ZIG4	Pyridoxal kinase	A0A286ZIG4_PIG	4236.39	4464.46	4361.18
A0A286ZIG9	Conserved oligomeric Golgi complex subunit 1	A0A286ZIG9_PIG	181.257	186.149	199.198
A0A286ZIH1	protein-tyrosine-phosphatase	A0A286ZIH1_PIG	23.013	22.7124	20.1799
A0A286ZIH3	Elongation factor 1-alpha	A0A286ZIH3_PIG	456.06	407.219	405.858
A0A286ZIH7	Actin-related protein 3	A0A286ZIH7_PIG	2948.99	3074.87	3018.69
A0A286ZII9	THO complex 6	A0A286ZII9_PIG	274.721	277.675	271.57
A0A286ZIJ1	X-prolyl aminopeptidase 1	A0A286ZIJ1_PIG	3160.71	3308.87	3203.97
A0A286ZIL6	Biorientation of chromosomes in cell division 1 like 1	A0A286ZIL6_PIG	386.469	374.633	367.342
A0A286ZIL9	Collagen type XVIII alpha 1 chain	A0A286ZIL9_PIG	3996.11	4154.51	4057.46
A0A286ZIM1;A0A8W4FDG3	Ig-like domain-containing protein	A0A286ZIM1_PIG;A0A8W4FDG3_PIG	611.237	604.709	604.285
A0A286ZIM8	Lactamase beta	A0A286ZIM8_PIG	1142.41	1113.11	1105.41
A0A286ZIN2	PATJ crumbs cell polarity complex component	A0A286ZIN2_PIG	1959.64	1917.14	1984.89
A0A286ZIN9	Perilipin	A0A286ZIN9_PIG	1662.79	1631.61	1544.38
A0A286ZIP1	GTPase activating protein and VPS9 domains 1	A0A286ZIP1_PIG	1057.01	1075.4	1062.5
A0A286ZIP7	CKLF like MARVEL transmembrane domain containing 4	A0A286ZIP7_PIG	214.967	179.066	190.67
A0A286ZIR5	Ubiquitin associated protein 2	A0A286ZIR5_PIG	168.273	143.958	166.835
A0A286ZIS6	Hepatocyte nuclear factor 4 gamma	A0A286ZIS6_PIG	41.4062	68.3272	57.263
A0A286ZIT8	Taperin	A0A286ZIT8_PIG	206.611	211.332	209.948
A0A286ZIV2;A0A4X1SMP0	Rab-GAP TBC domain-containing protein	A0A286ZIV2_PIG;A0A4X1SMP0_PIG	320.84	331.435	372.431
A0A286ZIV3	X-ray repair cross complementing 5	A0A286ZIV3_PIG	619.709	652.294	624.691
A0A286ZIW7	Calcium-binding mitochondrial carrier protein SCaMC-3	A0A286ZIW7_PIG	130.849	107.704	103.059
A0A286ZIZ7;Q6PWT7	Superoxide dismutase copper chaperone;Copper chaperone for superoxide dismutase	A0A286ZIZ7_PIG;CCS_PIG	488.931	585.93	501.41
A0A286ZIZ9	Oligoribonuclease, mitochondrial	A0A286ZIZ9_PIG	415.354	450.468	469.063
A0A286ZJ05	ADP ribosylation factor GTPase activating protein 1	A0A286ZJ05_PIG	490.131	510.281	513.72
A0A286ZJ19	DGCR8 microprocessor complex subunit	A0A286ZJ19_PIG	62.0906	65.609	60.3608
A0A286ZJ25	Small ribosomal subunit protein uS7m	A0A286ZJ25_PIG	559.946	509.887	551.616
A0A286ZJ52	Mitotic arrest deficient 2 like 1	A0A286ZJ52_PIG	87.3431	80.0409	87.5394
A0A286ZJ75	Microtubule-associated protein	A0A286ZJ75_PIG	1404.35	1306.25	1382.03
A0A286ZJ89	PrdX deacylase domain-containing protein 1	A0A286ZJ89_PIG	392.331	409.814	428.4
A0A286ZJA8	Translation initiation factor eIF2B subunit alpha	A0A286ZJA8_PIG	614.572	593.027	608.688
A0A286ZJB0	LIM and senescent cell antigen-like-containing domain protein	A0A286ZJB0_PIG	143.608	177.73	157.473
A0A286ZJC9	Sorbin and SH3 domain containing 1	A0A286ZJC9_PIG	541.27	541.608	545.272
A0A286ZJD8	Dipeptidyl peptidase 7	A0A286ZJD8_PIG	2117.1	2154.94	2213.63
A0A286ZJF6	Glycoprotein nmb	A0A286ZJF6_PIG	1668.13	1599.44	1689.96
A0A286ZJG8	GTP binding protein 3, mitochondrial	A0A286ZJG8_PIG	42.9067	30.595	41.2774
A0A286ZJH4	SR-related CTD associated factor 11	A0A286ZJH4_PIG	182.463	195.978	179.544
A0A286ZJI6	Kinesin-like protein	A0A286ZJI6_PIG	175.592	175.612	165.354
A0A286ZJI9	PBX homeobox 2	A0A286ZJI9_PIG	20.7718	37.6443	44.4343
A0A286ZJJ6	Mitochondrial ribosomal protein S11	A0A286ZJJ6_PIG	299.494	357.446	348.299
A0A286ZJM4	DNA replication licensing factor MCM7	A0A286ZJM4_PIG	511.477	505.93	465.883
A0A286ZJN7	DENN domain containing 10	A0A286ZJN7_PIG	1736.7	1917.2	1824.7
A0A286ZJP2	Numb-like protein	A0A286ZJP2_PIG	17.6287	8.84321	14.0216
A0A286ZJQ0	Histone H3	A0A286ZJQ0_PIG	10.6283	18.913	8.90464
A0A286ZJQ9;Q6RVA9	Caveolin;Caveolin-1	A0A286ZJQ9_PIG;CAV1_PIG	226.853	217.481	235.768
A0A286ZJR2	Large ribosomal subunit protein mL62	A0A286ZJR2_PIG	430.762	449.076	441.314
A0A286ZJU5	Malignant T-cell-amplified sequence	A0A286ZJU5_PIG	1192.24	1286.97	1322.59
A0A286ZJV6;P19620	Annexin;Annexin A2	A0A286ZJV6_PIG;ANXA2_PIG	8998.54	9114.51	8848.72
A0A286ZJW8	PHD finger protein 5A	A0A286ZJW8_PIG	657.537	606.658	553.15
A0A286ZJW9	Derlin	A0A286ZJW9_PIG	308.02	124.063	189.167
A0A286ZJX3;A5A777	Biogenesis of lysosome-related organelles complex 1 subunit 5	A0A286ZJX3_PIG;BL1S5_PIG	207.148	173.173	175.297
A0A286ZJX5	Cohesin subunit SA	A0A286ZJX5_PIG	324.415	301.904	315.752
A0A286ZJX8	Platelet-activating factor acetylhydrolase	A0A286ZJX8_PIG	220.265	235.176	246.823
A0A286ZJY1	RNA binding motif protein 5	A0A286ZJY1_PIG	130.676	137.845	142.283
A0A286ZJY9	Peptidyl-prolyl cis-trans isomerase E	A0A286ZJY9_PIG	18505.7	19350.2	17276.8
A0A286ZJZ9	Replication factor C subunit 1	A0A286ZJZ9_PIG	73.2119	77.6099	71.291
A0A286ZK24	4-hydroxyphenylpyruvate dioxygenase	A0A286ZK24_PIG	2327.12	2324.02	2284.25
A0A286ZK28	MIF4G domain containing	A0A286ZK28_PIG	14.1288	11.5332	17.6024
A0A286ZK36	Ubiquitin carboxyl-terminal hydrolase	A0A286ZK36_PIG	69.2932	75.6492	57.6494
A0A286ZK44	Succinate dehydrogenase assembly factor 4, mitochondrial	A0A286ZK44_PIG	548.897	492.374	551.069
A0A286ZK76	Ganglioside induced differentiation associated protein 2	A0A286ZK76_PIG	139.634	123.23	115.837
A0A286ZK88	Dynactin subunit 5	DCTN5_PIG	224.912	191.943	238.891
A0A286ZKA4	D-ribitol-5-phosphate cytidylyltransferase	A0A286ZKA4_PIG	77.149	86.3444	63.1731
A0A286ZKD4	Solute carrier family 25 member 13	A0A286ZKD4_PIG	8218.38	8435.25	8169.57
A0A286ZKE4	Polyribonucleotide 5'-hydroxyl-kinase Clp1	A0A286ZKE4_PIG	97.3997	98.2119	103.886
A0A286ZKF7	Transgelin-3	A0A286ZKF7_PIG	28.9092	31.5648	38.6423
A0A286ZKH7;Q2MJV8	Paralemmin-1	A0A286ZKH7_PIG;PALM_PIG	699.611	699.514	691.877
A0A286ZKI9	Lymphotoxin beta receptor	A0A286ZKI9_PIG	35.0428	30.5927	31.8007
A0A286ZKL2	Sideroflexin 4	A0A286ZKL2_PIG	129.85	140.039	159.246
A0A286ZKS3	Engulfment and cell motility 2	A0A286ZKS3_PIG	229.194	249.542	262.172
A0A286ZKS7	Threonine aldolase 1	A0A286ZKS7_PIG	456.617	455.763	475.098
A0A286ZKW2	Paraspeckle component 1	A0A286ZKW2_PIG	834.56	851.744	831.121
A0A286ZKW5	Glycerol-3-phosphate dehydrogenase	A0A286ZKW5_PIG	1109.46	1154.81	1129.76
A0A286ZKY8	Trafficking protein particle complex subunit 4	A0A286ZKY8_PIG	500.849	496.988	504.227
A0A286ZKZ0;A0A287AQ18;F1SGI4	IF rod domain-containing protein	A0A286ZKZ0_PIG;A0A287AQ18_PIG;F1SGI4_PIG	480.374	463.863	417.605
A0A286ZL51	Ribosomal protein L23a	A0A286ZL51_PIG	4814.72	4871.21	4857.64
A0A286ZL59	Diphthine--ammonia ligase	A0A286ZL59_PIG	99.1094	81.9505	96.1689
A0A286ZL65	Ribosomal protein L15	A0A286ZL65_PIG	4379.53	4616.61	4546.5
A0A286ZL70	Vacuolar protein sorting-associated protein 54	A0A286ZL70_PIG	17.5662	9.28728	23.4066
A0A286ZL90	Ferric chelate reductase 1	A0A286ZL90_PIG	49.6749	48.6341	41.1026
A0A286ZLA1	Eukaryotic translation initiation factor 4E binding protein 2	A0A286ZLA1_PIG	204.572	201.123	207.772
A0A286ZLA2	Calcium uptake protein 1, mitochondrial	A0A286ZLA2_PIG	80.1239	82.4756	85.9635
A0A286ZLB1	TNF receptor associated protein 1	A0A286ZLB1_PIG	23917.7	24611	23751.8
A0A286ZLB3	Dynamin-like 120 kDa protein, mitochondrial	A0A286ZLB3_PIG	1382	1391.91	1350.26
A0A286ZLD6	MCF.2 cell line derived transforming sequence-like 2	A0A286ZLD6_PIG	176.133	165.095	197.722
A0A286ZLE7	Solute carrier family 17 member 3	A0A286ZLE7_PIG	129.709	144.408	130.214
A0A286ZLF0	Dimethylglycine dehydrogenase	A0A286ZLF0_PIG	7083.62	7133.76	7019.75
A0A286ZLF4	Sodium-coupled neutral amino acid transporter 7	A0A286ZLF4_PIG	99.6619	96.7822	104.551
A0A286ZLF6	protein kinase C	A0A286ZLF6_PIG	1002.02	998.005	984.8
A0A286ZLH6	AVL9 cell migration associated	A0A286ZLH6_PIG	204.294	188.954	169.071
A0A286ZLI2	Tyrosine-protein kinase	A0A286ZLI2_PIG	137.995	133.752	143.14
A0A286ZLL4	ETS transcription factor ELK4	A0A286ZLL4_PIG	1415.69	1557.12	1547.19
A0A286ZLL9	Synaptopodin	A0A286ZLL9_PIG	383.073	396.373	383.414
A0A286ZLM5	Purine rich element binding protein G	A0A286ZLM5_PIG	1405.58	1426.51	1194.04
A0A286ZLN6;A0A287A3T6	Uncharacterized protein;Ig-like domain-containing protein	A0A286ZLN6_PIG;A0A287A3T6_PIG	3938.68	4031.15	3964.79
A0A286ZLN9	N-alpha-acetyltransferase 16, NatA auxiliary subunit	A0A286ZLN9_PIG	53.7002	36.1446	47.174
A0A286ZLP7	26S proteasome non-ATPase regulatory subunit 9	A0A286ZLP7_PIG	2103.31	2083.12	2022.01
A0A286ZLQ8	RALY heteroous nuclear ribonucleoprotein	A0A286ZLQ8_PIG	3939.61	3970.24	3809.53
A0A286ZLR2	non-specific serine/threonine protein kinase	A0A286ZLR2_PIG	136.027	139.786	161.004
A0A286ZLS5	Protein kinase C	A0A286ZLS5_PIG	134.787	129.031	145.425
A0A286ZLU2	3-hydroxyanthranilate 3,4-dioxygenase	A0A286ZLU2_PIG	6999.83	7149.55	7201.51
A0A286ZLW8	Microtubule-associated protein	A0A286ZLW8_PIG	413.417	455.356	421.84
A0A286ZLW9	Phosphoinositide phospholipase C	A0A286ZLW9_PIG	75.1563	84.8043	112.845
A0A286ZLY5	Tubulin polymerization promoting protein	A0A286ZLY5_PIG	754.667	763.33	790.794
A0A286ZM16	Folliculin	A0A286ZM16_PIG	99.1723	91.3866	98.0876
A0A286ZM40	Ecotropic viral integration site 5	A0A286ZM40_PIG	85.4861	80.6783	91.6892
A0A286ZM64	Afadin, adherens junction formation factor	A0A286ZM64_PIG	697.479	704.672	709.248
A0A286ZM71	BOS complex subunit TMEM147	A0A286ZM71_PIG	34.0748	41.2804	47.5823
A0A286ZMB2	folate gamma-glutamyl hydrolase	A0A286ZMB2_PIG	956.356	1016.48	931.222
A0A286ZMD0	UV radiation resistance associated	A0A286ZMD0_PIG	43.749	46.7977	45.5784
A0A286ZMH0	Uncharacterized protein	A0A286ZMH0_PIG	50.5711	51.7226	38.8499
A0A286ZMH6	Docosahexaenoic acid omega-hydroxylase CYP4F3-like	A0A286ZMH6_PIG	3928.33	3904.04	3869.88
A0A286ZMJ1	Tetratricopeptide repeat domain 33	A0A286ZMJ1_PIG	42.3872	39.8308	41.1651
A0A286ZML5	Exocyst complex component 3 like 2	A0A286ZML5_PIG	391.998	411.299	404.757
A0A286ZMN5	Inositol hexakisphosphate and diphosphoinositol-pentakisphosphate kinase	A0A286ZMN5_PIG	157.568	146.477	142.163
A0A286ZMP2	Ras-related protein Rab-7a	A0A286ZMP2_PIG	11074.1	11557.3	11584.1
A0A286ZMQ7	RAB12, member RAS onco family	A0A286ZMQ7_PIG	167.701	179.372	168.087
A0A286ZMR4	Large ribosomal subunit protein uL11m	A0A286ZMR4_PIG	1357.81	1469.79	1488.97
A0A286ZMT9	BCL2 associated transcription factor 1	A0A286ZMT9_PIG	1547.35	1556.02	1522.27
A0A286ZMV3	UBA domain containing 1	A0A286ZMV3_PIG	393.654	382.219	412.665
A0A286ZMX9	GA binding protein transcription factor subunit beta 2	A0A286ZMX9_PIG	39.2816	37.7255	43.8156
A0A286ZMY5	receptor protein-tyrosine kinase	A0A286ZMY5_PIG	13.653	16.6546	17.4111
A0A286ZMY6	FAS-associated factor 2	A0A286ZMY6_PIG	792.216	784.261	742.278
A0A286ZMZ6	Histone deacetylase complex subunit SAP130 isoform X2	A0A286ZMZ6_PIG	140.984	144.582	148.93
A0A286ZN11	Trinucleotide repeat containing adaptor 6B	A0A286ZN11_PIG	69.13	65.33	68.8672
A0A286ZN22	FAD synthase	A0A286ZN22_PIG	158.104	175.335	167.99
A0A286ZN35	Serine hydroxymethyltransferase	A0A286ZN35_PIG	3842.45	3926.97	3804.61
A0A286ZN41	Kaptin, actin binding protein	A0A286ZN41_PIG	57.8831	60.1486	29.9205
A0A286ZN52	Proteasome subunit beta	A0A286ZN52_PIG	2114.46	2229.08	2131.51
A0A286ZN77	Golgi associated, gamma adaptin ear containing, ARF binding protein 3	A0A286ZN77_PIG	153.626	174.679	200.255
A0A286ZN79	Target of myb1 like 1 membrane trafficking protein	A0A286ZN79_PIG	772.759	838.353	769.869
A0A286ZN81	Nuclear mitotic apparatus protein 1	A0A286ZN81_PIG	1686.94	1694.84	1678.9
A0A286ZNB3	28S ribosomal protein S21, mitochondrial	A0A286ZNB3_PIG	216.568	206.978	224.28
A0A286ZND1	Beta-arrestin-1	A0A286ZND1_PIG	2988.58	3226.24	3137.66
A0A286ZNE7	Squalene synthase	A0A286ZNE7_PIG	529.576	527.367	484.576
A0A286ZNF5	Mothers against decapentaplegic homolog	A0A286ZNF5_PIG	87.7411	100.892	83.6308
A0A286ZNH3	2-iminobutanoate/2-iminopropanoate deaminase	A0A286ZNH3_PIG	36226	36064.1	35251.8
A0A286ZNJ0	Centrosomal protein 68	A0A286ZNJ0_PIG	18.5314	11.4002	17.0545
A0A286ZNJ9	Small glutamine rich tetratricopeptide repeat co-chaperone beta	A0A286ZNJ9_PIG	101.84	77.4155	72.3179
A0A286ZNK4	Yes1 associated transcriptional regulator	A0A286ZNK4_PIG	298.101	282.37	268.055
A0A286ZNM1	Tectonic family member 2	A0A286ZNM1_PIG	19.9049	45.6065	24.627
A0A286ZNN4	NADH dehydrogenase [ubiquinone] iron-sulfur protein 3, mitochondrial	A0A286ZNN4_PIG	9812.72	10187.5	10220.3
A0A286ZNP3	Nuclear factor 1	A0A286ZNP3_PIG	148.713	157.628	135.825
A0A286ZNQ7	Protein kinase cAMP-dependent type II regulatory subunit beta	A0A286ZNQ7_PIG	380.415	402.009	390.785
A0A286ZNS2	Malic enzyme	A0A286ZNS2_PIG	1207.38	1174.19	1183.19
A0A286ZNT2	BCAS3 microtubule associated cell migration factor	A0A286ZNT2_PIG	112.604	102.597	101.02
A0A286ZNU0	DNA polymerase	A0A286ZNU0_PIG	252.519	253.837	265.429
A0A286ZNW1	EMAP like 2	A0A286ZNW1_PIG	1848.8	1870.53	1786.37
A0A286ZNY1	Tubulin alpha chain	A0A286ZNY1_PIG	24673.6	26257.1	25583.2
A0A286ZNZ8	Non-specific serine/threonine protein kinase	A0A286ZNZ8_PIG	88.4867	77.3534	95.524
A0A286ZP11;A0A8W4FCZ9	Protein S100;Protein S100-B	A0A286ZP11_PIG;A0A8W4FCZ9_PIG	125.337	160.828	183.212
A0A286ZP17	DnaJ heat shock protein family (Hsp40) member B2	A0A286ZP17_PIG	330.534	336.898	363.972
A0A286ZP46	X-prolyl aminopeptidase 3	A0A286ZP46_PIG	580.747	617.252	590.74
A0A286ZP67	Heterogeneous nuclear ribonucleoprotein U	A0A286ZP67_PIG	9217.62	9497.5	9169.57
A0A286ZPA0	Amine oxidase	A0A286ZPA0_PIG	348.866	430.045	330.306
A0A286ZPB7	Ubiquitin carboxyl-terminal hydrolase 16	A0A286ZPB7_PIG	74.2829	99.9149	97.8121
A0A286ZPD0	Solute carrier family 25 member 51	A0A286ZPD0_PIG	103.895	98.9401	97.1136
A0A286ZPD7	Transmembrane emp24 domain-containing protein 7	A0A286ZPD7_PIG	1877.55	1918.75	1861.28
A0A286ZPI7	Down syndrome critical region protein 3 isoform 1	A0A286ZPI7_PIG	1121.21	1131.88	1163.87
A0A286ZPJ7	2-5A-dependent ribonuclease	A0A286ZPJ7_PIG	29.3534	28.554	31.4669
A0A286ZPM4	Rho guanine nucleotide exchange factor 7	A0A286ZPM4_PIG	498.877	513.156	502.982
A0A286ZPM8	Carboxypeptidase	A0A286ZPM8_PIG	1711.64	1766.87	1672.87
A0A286ZPN9	AMP deaminase	A0A286ZPN9_PIG	214.607	200.374	204.418
A0A286ZPP1;A5GFX0	PRELI domain containing protein 3B	A0A286ZPP1_PIG;PLD3B_PIG	56.0533	42.9455	33.6516
A0A286ZPP2	Dystonin	A0A286ZPP2_PIG	1495.72	1508.35	1434.59
A0A286ZPP5	Decapping nuclease	A0A286ZPP5_PIG	25.2355	18.6453	21.7266
A0A286ZPQ4	DENN domain containing 4C	A0A286ZPQ4_PIG	226.819	232.971	214.511
A0A286ZPR8	Cytochrome b-c1 complex subunit 7	A0A286ZPR8_PIG	10582.5	10769.1	10523.8
A0A286ZPT0	Coatomer subunit beta'	A0A286ZPT0_PIG	3408.57	3517.47	3359.13
A0A286ZPT1	Sorting nexin 18	A0A286ZPT1_PIG	877.84	853.603	841.959
A0A286ZPT3	Ras-related protein Rab-10	A0A286ZPT3_PIG	166.73	175.168	179.683
A0A286ZPU3	5'-3' exoribonuclease	A0A286ZPU3_PIG	613.133	627.224	615.414
A0A286ZPW1	E3 ubiquitin-protein ligase	A0A286ZPW1_PIG	144.933	152.487	148.432
A0A286ZPZ6	Non-homologous end joining factor 1	A0A286ZPZ6_PIG	71.5722	81.8075	70.8411
A0A286ZQ27	hexokinase	A0A286ZQ27_PIG	124.264	117.116	126.89
A0A286ZQ28	SEC24 homolog C, COPII coat complex component	A0A286ZQ28_PIG	2241.01	2217.91	2134.93
A0A286ZQ31	Phosphoglycerate mutase	A0A286ZQ31_PIG	594.903	642.275	619.371
A0A286ZQ44	L-xylulose reductase	A0A286ZQ44_PIG	17019.6	16898.4	17961.9
A0A286ZQ50	Nucleoporin 155	A0A286ZQ50_PIG	235.592	239.973	233.352
A0A286ZQ62	Casein kinase I isoform gamma-1	A0A286ZQ62_PIG	24.0845	21.4743	29.9044
A0A286ZQ63	SEC14 like lipid binding 3	A0A286ZQ63_PIG	75.2801	87.7383	74.3447
A0A286ZQ67	Nucleolar protein 10	A0A286ZQ67_PIG	98.3491	107.874	109.74
A0A286ZQ85	Collagen type III alpha 1 chain	A0A286ZQ85_PIG	93.6819	87.2918	101.208
A0A286ZQB6	Cyclin-T1	A0A286ZQB6_PIG	15.7376	17.8473	22.2712
A0A286ZQE1	E3 ubiquitin-protein ligase CBL	A0A286ZQE1_PIG	431.808	443.91	454.818
A0A286ZQE2	Strawberry notch homolog 1	A0A286ZQE2_PIG	99.92	87.9681	97.4887
A0A286ZQE9	Death associated protein	A0A286ZQE9_PIG	408.128	420.281	428.144
A0A286ZQH3	Transcription elongation regulator 1	A0A286ZQH3_PIG	529.993	557.906	541.199
A0A286ZQH4	Sialophorin	A0A286ZQH4_PIG	8.39964	6.25159	4.634
A0A286ZQJ9	C1q domain-containing protein	A0A286ZQJ9_PIG	120.893	111.278	114.644
A0A286ZQK2	G-patch domain containing 2	A0A286ZQK2_PIG	10.4687	21.8789	12.7567
A0A286ZQK4	CUGBP Elav-like family member 2	A0A286ZQK4_PIG	121.725	112.686	137.861
A0A286ZQL5	NOVA alternative splicing regulator 2	A0A286ZQL5_PIG	59.4708	74.2569	66.6587
A0A286ZQL9	Activating signal cointegrator 1 complex subunit 2	A0A286ZQL9_PIG	307.479	318.205	306.729
A0A286ZQQ0	Syntaxin 3	A0A286ZQQ0_PIG	1759.35	1719.46	1746.29
A0A286ZQQ5	Guided entry of tail-anchored proteins factor 1	A0A286ZQQ5_PIG	33.1811	34.0122	32.7241
A0A286ZQV5	DnaJ heat shock protein family (Hsp40) member C13	A0A286ZQV5_PIG	1265.8	1260.5	1242.05
A0A286ZQV9	BRISC and BRCA1-A complex member 1	A0A286ZQV9_PIG	414.362	405.046	394.029
A0A286ZQW5	Surfeit locus protein 4	A0A286ZQW5_PIG	832.846	863.333	809.88
A0A286ZQY7	Leucine-rich repeat-containing protein 14	A0A286ZQY7_PIG	187.303	237.157	215.156
A0A286ZQY9	Ribulose-phosphate 3-epimerase	A0A286ZQY9_PIG	1218.15	1256.36	1230.34
A0A286ZQZ4	L-2-hydroxyglutarate dehydrogenase, mitochondrial	A0A286ZQZ4_PIG	781.85	721.982	786.922
A0A286ZQZ7;Q9GLG4	Secretogranin-1	A0A286ZQZ7_PIG;SCG1_PIG	36.8927	28.2023	32.9988
A0A286ZQZ8	protein-tyrosine-phosphatase	A0A286ZQZ8_PIG	201.851	187.852	223.264
A0A286ZR17	ATP binding cassette subfamily C member 13	A0A286ZR17_PIG	92.8505	104.969	94.929
A0A286ZR31	Ribonuclease P/MRP subunit p40	A0A286ZR31_PIG	73.5754	77.5536	69.2544
A0A286ZR45	Adducin 1	A0A286ZR45_PIG	3887.21	4003.23	3965.75
A0A286ZR55	Neogenin 1	A0A286ZR55_PIG	86.096	95.6093	101.66
A0A286ZR56	YEATS domain containing 2	A0A286ZR56_PIG	48.5919	54.1412	43.4468
A0A286ZRB5	Arrestin domain containing 1	A0A286ZRB5_PIG	84.0181	85.2892	91.2635
A0A286ZRB6	UDP-glucuronosyltransferase	A0A286ZRB6_PIG	1677.29	1649.47	1751.04
A0A286ZRC3	Carnitine O-acetyltransferase	A0A286ZRC3_PIG	7504.16	7358.8	7294.91
A0A286ZRC5	Small ArfGAP 1	A0A286ZRC5_PIG	473.324	494.595	515.885
A0A286ZRE7	ubiquitinyl hydrolase 1	A0A286ZRE7_PIG	335.14	313.569	319.877
A0A286ZRH1	Chromosome 7 C6orf132 homolog	A0A286ZRH1_PIG	286.672	289.336	291.888
A0A286ZRH9	CXADR Ig-like cell adhesion molecule	A0A286ZRH9_PIG	431.884	418.898	444.058
A0A286ZRI4	Protein unc-119 homolog A	A0A286ZRI4_PIG	132.053	122.073	128.124
A0A286ZRJ3	Electron transfer flavoprotein subunit alpha	A0A286ZRJ3_PIG	22477	22312	21998.4
A0A286ZRK2	Sodium/potassium-transporting ATPase subunit alpha	A0A286ZRK2_PIG	7882.98	7782.71	9130.5
A0A286ZRL1	ATP-dependent Clp protease proteolytic subunit	A0A286ZRL1_PIG	1938.2	2016.92	1940.84
A0A286ZRL2	Actin filament associated protein 1	A0A286ZRL2_PIG	40.4992	40.8768	42.1175
A0A286ZRQ5	SEC14 like lipid binding 2	A0A286ZRQ5_PIG	337.236	359.486	391.326
A0A286ZRS0	Glutathione synthetase	A0A286ZRS0_PIG	2907.92	2975.77	2919.33
A0A286ZRS9	DERPC proline and glycine rich nuclear protein	A0A286ZRS9_PIG	6177.58	6183.46	6236.98
A0A286ZRT5	Mitochondrial-processing peptidase subunit alpha	A0A286ZRT5_PIG	1686.04	1817.23	1703.3
A0A286ZRU8	E3 ubiquitin-protein ligase makorin-2	A0A286ZRU8_PIG	149.188	211.839	180.243
A0A286ZRU9	Serpin H1	A0A286ZRU9_PIG	7918.82	7758.9	7921.91
A0A286ZRZ8	Cingulin like 1	A0A286ZRZ8_PIG	1613.6	1614.7	1567.79
A0A286ZS27	RAB5B, member RAS oncogene family	A0A286ZS27_PIG	79.1984	74.6126	76.9306
A0A286ZS31	6-phosphogluconolactonase	A0A286ZS31_PIG	6204	6536.07	6787.13
A0A286ZS32	Coronin	A0A286ZS32_PIG	82.6337	89.57	87.1921
A0A286ZS39	Agrin	A0A286ZS39_PIG	2828	2850.69	2798.65
A0A286ZS52	Metastasis associated 1	A0A286ZS52_PIG	60.479	55.668	71.6984
A0A286ZS85	Proline rich coiled-coil 2C	A0A286ZS85_PIG	1187.9	1172.6	1204.61
A0A286ZS88	Mitochondrial coenzyme A transporter SLC25A42	A0A286ZS88_PIG	132.536	129.669	125.03
A0A286ZS98;A0A287B7K5	SH3 domain-containing protein	A0A286ZS98_PIG;A0A287B7K5_PIG	196.475	240.889	261.572
A0A286ZSA0	Sortilin 1	A0A286ZSA0_PIG	199.575	183.959	178.121
A0A286ZSB2	GTP-binding protein	A0A286ZSB2_PIG	144.033	143.838	143.33
A0A286ZSB4	MAPK-interacting and spindle-stabilizing protein-like	A0A286ZSB4_PIG	551.421	384.263	388.813
A0A286ZSB7	PDS5 cohesin associated factor B	A0A286ZSB7_PIG	225.867	226.855	222.696
A0A286ZSB9	Cyclin-dependent kinase-like 2	A0A286ZSB9_PIG	793.736	997.746	571.939
A0A286ZSG4	WD repeat domain 36	A0A286ZSG4_PIG	228.692	246.611	216.338
A0A286ZSI3	Nicastrin	A0A286ZSI3_PIG	211.329	215.225	224.315
A0A286ZSJ7	Complement C1q C chain	A0A286ZSJ7_PIG	127.596	145.743	151.867
A0A286ZSL1	Ral transcription factor IIIC subunit 2	A0A286ZSL1_PIG	18.6568	20.8416	17.4736
A0A286ZSM8	Phosphoinositide-3-kinase adaptor protein 1	A0A286ZSM8_PIG	116.969	128.283	118.95
A0A286ZSN6	Thymopoietin	A0A286ZSN6_PIG	2758.79	2769.48	2715.17
A0A286ZSP8	Gamma-interferon-inducible protein 16 isoform 1	A0A286ZSP8_PIG	271.05	223.788	239.521
A0A286ZSR2	Phosphorylated adapter RNA export protein	A0A286ZSR2_PIG	235.379	291.892	257.479
A0A286ZST1	Activating transcription factor 7 interacting protein	A0A286ZST1_PIG	20.5161	18.3513	17.8505
A0A286ZST2	Programmed cell death 11	A0A286ZST2_PIG	1184.07	1298.53	1165.33
A0A286ZST3	Alanine--glyoxylate aminotransferase 2, mitochondrial	A0A286ZST3_PIG	13235.5	13578.9	13737.2
A0A286ZST8	DENN domain containing 2D	A0A286ZST8_PIG	35.52	26.9275	25.6298
A0A286ZST9	CREB regulated transcription coactivator 3	A0A286ZST9_PIG	124.356	152.861	124.745
A0A286ZSV1	Zinc finger protein 592	A0A286ZSV1_PIG	71.0316	75.4763	89.164
A0A286ZSW0	SPT20 homolog, SAGA complex component	A0A286ZSW0_PIG	48.1122	45.4323	40.9526
A0A286ZSW5;F1SSJ2	AIG1-type G domain-containing protein	A0A286ZSW5_PIG;F1SSJ2_PIG	53.4221	42.583	37.3038
A0A286ZT08	Inactive hydroxysteroid dehydrogenase-like protein 1	A0A286ZT08_PIG	1690.55	1650.62	1787.23
A0A286ZT30	RAP1 GTPase activating protein 2	A0A286ZT30_PIG	42.9362	44.6649	42.9219
A0A286ZT43	Spermatogenesis-associated protein 13	A0A286ZT43_PIG	6.62626	3.03356	NaN
A0A286ZT74	N-alpha-acetyltransferase 25, NatB auxiliary subunit	A0A286ZT74_PIG	223.036	231.718	235.538
A0A286ZT89	Serum/glucocorticoid regulated kinase family member 3	A0A286ZT89_PIG	115.895	120.854	116.212
A0A286ZTA4	Fructose-bisphosphate aldolase	A0A286ZTA4_PIG	69893.2	70541.1	70417.9
A0A286ZTD2	Multiple PDZ domain crumbs cell polarity complex component	A0A286ZTD2_PIG	590.737	588.079	548.055
A0A286ZTD8	Adapter molecule crk	A0A286ZTD8_PIG	1037.44	1070.03	1036.87
A0A286ZTE6;P79307	Amyloid-beta A4 protein;Amyloid-beta precursor protein	A0A286ZTE6_PIG;A4_PIG	175.844	195.323	194.438
A0A286ZTF6	Nucleolar protein 7	A0A286ZTF6_PIG	40.0056	44.4842	48.6893
A0A286ZTG3	WASP actin nucleation promoting factor	A0A286ZTG3_PIG	36.0476	48.6331	36.2023
A0A286ZTI5	CD81 molecule	A0A286ZTI5_PIG	323.271	350.304	346.8
A0A286ZTI8	Zinc finger and BTB domain containing 20	A0A286ZTI8_PIG	245.461	264.996	245.727
A0A286ZTL2	Dmx like 1	A0A286ZTL2_PIG	1509.16	1553.6	1509.14
A0A286ZTQ8	RAB11 family interacting protein 3	A0A286ZTQ8_PIG	104.317	95.1804	98.6529
A0A286ZTR8	TEF transcription factor, PAR bZIP family member	A0A286ZTR8_PIG	25.5578	30.7167	46.0458
A0A286ZTS1	trans-L-3-hydroxyproline dehydratase	A0A286ZTS1_PIG	1204.74	1277.8	1298.66
A0A286ZTT0	BCL2 associated X, apoptosis regulator	A0A286ZTT0_PIG	783.868	723.835	712.568
A0A286ZTT8	RAB23, member RAS onco family	A0A286ZTT8_PIG	109.575	118.624	121.773
A0A286ZTU1	Surfeit 2	A0A286ZTU1_PIG	94.4019	80.1546	94.7148
A0A286ZTU8	Taxilin alpha	A0A286ZTU8_PIG	418.281	453.87	440.647
A0A286ZTV2	Transmembrane protein 164	A0A286ZTV2_PIG	307.079	350.251	359.608
A0A286ZTV6	Sulfatase modifying factor 1	A0A286ZTV6_PIG	266.074	266.889	245.234
A0A286ZTW8	Large ribosomal subunit protein bL28m	A0A286ZTW8_PIG	204.934	241.138	220.68
A0A286ZTX1	Copper homeostasis protein cutC homolog	A0A286ZTX1_PIG	155.859	156.116	160.906
A0A286ZTX3	Biotinidase	A0A286ZTX3_PIG	185.876	190.238	204.376
A0A286ZTX5	Cysteine-rich and transmembrane domain-containing protein 1	A0A286ZTX5_PIG	459.337	426.668	421.291
A0A286ZTX8	Transforming growth factor beta receptor associated protein 1	A0A286ZTX8_PIG	221.375	236.895	258.486
A0A286ZTZ2	PALM2-AKAP2 fusion	A0A286ZTZ2_PIG	1026.92	1091.19	1048.68
A0A286ZU22	AP-2 complex subunit mu	A0A286ZU22_PIG	4657.43	4649.81	4477.53
A0A286ZU36	Guanidinoacetate N-methyltransferase	A0A286ZU36_PIG	1284.45	1317.79	1257.94
A0A286ZU56	39S ribosomal protein L20, mitochondrial isoform 1	A0A286ZU56_PIG	176.199	177.016	155.684
A0A286ZU72	Caseinolytic mitochondrial matrix peptidase chaperone subunit B	A0A286ZU72_PIG	417.982	399.132	386.8
A0A286ZUA0	BEN domain containing 7	A0A286ZUA0_PIG	63.9661	63.7269	80.8833
A0A286ZUB0	Monoglyceride lipase	A0A286ZUB0_PIG	678.698	699.954	651.309
A0A286ZUC9	Tonsoku-like protein	A0A286ZUC9_PIG	327.908	363.049	343.172
A0A286ZUD5	SNARE-associated protein Snapin	A0A286ZUD5_PIG	308.451	306.489	332.688
A0A286ZUE0	Phosphatidylinositol-3,4,5-trisphosphate dependent Rac exchange factor 1	A0A286ZUE0_PIG	22.2118	20.9948	24.6324
A0A286ZUF4	Cytoplasmic polyadenylation element binding protein 2	A0A286ZUF4_PIG	210.806	184.011	155.395
A0A286ZUG4	Endoribonuclease Dicer	A0A286ZUG4_PIG	98.6797	87.2534	92.5795
A0A286ZUH0	Caldesmon 1	A0A286ZUH0_PIG	4881.46	4781.57	4835.29
A0A286ZUI3	Eukaryotic translation elongation factor 1 alpha 1	A0A286ZUI3_PIG	35614.5	36465.9	36325.3
A0A286ZUI9	glycogenin glucosyltransferase	A0A286ZUI9_PIG	843.189	908.843	916.351
A0A286ZUJ0	Inverted formin-2	A0A286ZUJ0_PIG	33.4242	24.5	30.686
A0A286ZUJ2	Spindlin-1	A0A286ZUJ2_PIG	82.4553	80.4426	96.4142
A0A286ZUJ8	Phosphatidylinositol-4,5-bisphosphate 4-phosphatase	A0A286ZUJ8_PIG	221.393	208.436	223.003
A0A286ZUQ0	SOS Ras/Rac guanine nucleotide exchange factor 1	A0A286ZUQ0_PIG	126.777	124.907	141.498
A0A286ZUS8	NADP-retinol dehydrogenase	A0A286ZUS8_PIG	812.894	862.649	825.665
A0A286ZUT3	Ras-related protein Rap-2	A0A286ZUT3_PIG	248.951	259.261	310.16
A0A286ZUT9	ADAM like decysin 1	A0A286ZUT9_PIG	658.751	682.4	611.505
A0A286ZUW5	Prolyl 4-hydroxylase subunit alpha-1	A0A286ZUW5_PIG	1203.28	1209.31	1224.1
A0A286ZUY9	Alpha-1-B glycoprotein	A0A286ZUY9_PIG	4100.36	4249.45	4123.21
A0A286ZUZ1	Sorting nexin-2	A0A286ZUZ1_PIG	7336.5	7408.92	7328.45
A0A286ZV11	DUF4939 domain-containing protein	A0A286ZV11_PIG	129.577	137.579	130.214
A0A286ZV33	Ubiquitin family domain containing 1	A0A286ZV33_PIG	640.165	682.693	689.266
A0A286ZV41	Eukaryotic elongation factor 2 kinase	A0A286ZV41_PIG	137.142	125.798	137.439
A0A286ZV42	Epithelial splicing regulatory protein 1	A0A286ZV42_PIG	103.63	104.968	130.535
A0A286ZV71;P31006	guanylate kinase;Guanylate kinase	A0A286ZV71_PIG;KGUA_PIG	716.095	775.602	751.679
A0A286ZV83	Protein transport protein sec16	A0A286ZV83_PIG	626.953	650.99	617.038
A0A286ZV90	PAN2-PAN3 deadenylation complex subunit PAN3	A0A286ZV90_PIG	10.672	7.77015	9.93579
A0A286ZV95	Transmembrane emp24 domain-containing protein 10	A0A286ZV95_PIG	1650.57	1632.77	1676.92
A0A286ZV97	GTPase, IMAP family member 4	A0A286ZV97_PIG	401.838	405.688	386.381
A0A286ZVB5	mitogen-activated protein kinase kinase	A0A286ZVB5_PIG	98.6936	98.9893	87.1145
A0A286ZVB7;P45846	Dermatopontin	A0A286ZVB7_PIG;DERM_PIG	793.418	830.234	840.02
A0A286ZVC0	Tetratricopeptide repeat domain 7A	A0A286ZVC0_PIG	110.296	122.259	127.763
A0A286ZVF7	Selenide, water dikinase 1	A0A286ZVF7_PIG	1223.83	1127.79	1102.6
A0A286ZVG1	Serine/threonine-protein phosphatase PGAM5, mitochondrial	A0A286ZVG1_PIG	1270.04	1282.32	1192.97
A0A286ZVG7	Collagen type VI alpha 3 chain	A0A286ZVG7_PIG	2305.67	2312.48	2304.9
A0A286ZVI5	Protein phosphatase 6 regulatory subunit 3	A0A286ZVI5_PIG	923.922	945.519	967.305
A0A286ZVJ2	small monomeric GTPase	A0A286ZVJ2_PIG	8181.97	8381.17	8354.99
A0A286ZVK9	Cytosolic iron-sulfur assembly component 2B	A0A286ZVK9_PIG	495.985	474.656	508.921
A0A286ZVL1	Thioredoxin related transmembrane protein 1	A0A286ZVL1_PIG	1687.84	1804.59	1659.46
A0A286ZVL5	Dolichyl-diphosphooligosaccharide--protein glycosyltransferase subunit STT3A	A0A286ZVL5_PIG	565.981	612.688	611.643
A0A286ZVM4	RPTOR independent companion of MTOR complex 2	A0A286ZVM4_PIG	66.6671	65.2118	61.0975
A0A286ZVQ0	Uncharacterized protein	A0A286ZVQ0_PIG	17071.1	16961.3	17204
A0A286ZVU8	Amyloid beta A4 precursor protein-binding family B member 1-interacting protein	A0A286ZVU8_PIG	54.8681	57.2072	55.8523
A0A286ZVX0	Caspase recruitment domain family member 19	A0A286ZVX0_PIG	436.587	405.248	401.298
A0A286ZVX6	Tumor protein p53-inducible protein 11	A0A286ZVX6_PIG	198.263	215.957	246.622
A0A286ZVY2	non-specific serine/threonine protein kinase	A0A286ZVY2_PIG	101.057	102.573	105.207
A0A286ZVZ9	CD320 molecule	A0A286ZVZ9_PIG	10.1123	11.3924	11.3459
A0A286ZW70	Peptidyl-prolyl cis-trans isomerase	A0A286ZW70_PIG	16618.8	16558.6	16281.9
A0A286ZW91	Anaphase promoting complex subunit 1	A0A286ZW91_PIG	63.9646	62.0695	76.4744
A0A286ZW93	Large neutral amino acids transporter small subunit 4	A0A286ZW93_PIG	1447.35	1536.95	1510.8
A0A286ZW95	Patatin like phospholipase domain containing 6	A0A286ZW95_PIG	276.745	317.821	295.202
A0A286ZW98	Sulfotransferase	A0A286ZW98_PIG	369.942	358.147	372.093
A0A286ZWA4	non-specific serine/threonine protein kinase	A0A286ZWA4_PIG	154.099	168.94	169.717
A0A286ZWA5	Ubiquilin 2	A0A286ZWA5_PIG	371.459	340.092	371.847
A0A286ZWB1	Transmembrane protein 11	A0A286ZWB1_PIG	541.127	527.935	600.241
A0A286ZWC4	Zinc finger protein 16	A0A286ZWC4_PIG	37.0616	46.0489	40.3307
A0A286ZWD0	Protein tyrosine phosphatase 4A3	A0A286ZWD0_PIG	1085.53	1075.1	985.496
A0A286ZWF3	Aprataxin and PNKP like factor	A0A286ZWF3_PIG	63.877	59.5167	60.0422
A0A286ZWF8	Major facilitator superfamily (MFS) profile domain-containing protein	A0A286ZWF8_PIG	265.111	271.985	277.135
A0A286ZWG1	NPL4 homolog, ubiquitin recognition factor	A0A286ZWG1_PIG	637.125	696.867	683.306
A0A286ZWH4;A0A287A2X4;A0A287B9K7	Transcription factor AP-2-beta;Transcription factor AP-2 epsilon;Transcription factor AP-2-alpha	A0A286ZWH4_PIG;A0A287A2X4_PIG;A0A287B9K7_PIG	44.0195	NaN	54.5054
A0A286ZWH8	Nucleolar protein 4 like	A0A286ZWH8_PIG	87.7929	95.6319	94.8757
A0A286ZWI1	Fructose-bisphosphate aldolase	A0A286ZWI1_PIG	15577.3	16194.3	15581.8
A0A286ZWJ2	Eukaryotic translation elongation factor 1 epsilon 1	A0A286ZWJ2_PIG	539.621	527.528	558.828
A0A286ZWJ3	Matrin 3	A0A286ZWJ3_PIG	4817.13	4869.13	4897.44
A0A286ZWK2	Heat shock cognate 71 kDa protein	A0A286ZWK2_PIG	45276.2	45702.3	45348.4
A0A286ZWK7	Epithelial splicing regulatory protein 2	A0A286ZWK7_PIG	53.4275	54.1098	50.7588
A0A286ZWL1	Leiomodin-1	A0A286ZWL1_PIG	588.328	615.334	593.147
A0A286ZWM0	5'-nucleotidase	A0A286ZWM0_PIG	321.313	328.066	347.637
A0A286ZWM5	Leucine rich repeat containing 8 VRAC subunit D	A0A286ZWM5_PIG	828.864	798.966	778.226
A0A286ZWN9	Retinol dehydrogenase 13	A0A286ZWN9_PIG	763.684	723.863	668.988
A0A286ZWP7	Maturin	A0A286ZWP7_PIG	126.987	107.251	107.649
A0A286ZWQ0	Neutrophil cytosolic factor 2	A0A286ZWQ0_PIG	124.196	112.268	122.758
A0A286ZWQ1	Latent transforming growth factor beta binding protein 1	A0A286ZWQ1_PIG	354.887	339.357	373.419
A0A286ZWR2	Adhesion G protein-coupled receptor L3	A0A286ZWR2_PIG	39.6394	36.0184	35.5854
A0A286ZWR5	Phosphatidate cytidylyltransferase	A0A286ZWR5_PIG	31.5412	25.434	34.3861
A0A286ZWR6	oxoglutarate dehydrogenase (succinyl-transferring)	A0A286ZWR6_PIG	37.8325	21.3068	38.6437
A0A286ZWS0	SH3 domain-binding glutamic acid-rich-like protein	A0A286ZWS0_PIG	2242.83	2044.2	2048.97
A0A286ZWU9	Malectin	A0A286ZWU9_PIG	1703.58	1713.22	1618.23
A0A286ZWV5	non-specific serine/threonine protein kinase	A0A286ZWV5_PIG	41.0258	57.8149	48.3621
A0A286ZWW3	non-specific serine/threonine protein kinase	A0A286ZWW3_PIG	209.331	208.326	184.101
A0A286ZWY1	Phosphodiesterase	A0A286ZWY1_PIG	39.9703	40.208	48.0464
A0A286ZWY2	Actin maturation protease	A0A286ZWY2_PIG	28.4465	15.3064	10.2545
A0A286ZWY3	phospholipase A2	A0A286ZWY3_PIG	122.375	118.267	123.147
A0A286ZWZ3	Eukaryotic translation initiation factor 4E nuclear import factor 1	A0A286ZWZ3_PIG	108.334	107.318	111.204
A0A286ZWZ5	Aspartyl-tRNA synthetase 2, mitochondrial	A0A286ZWZ5_PIG	404.197	420.552	408.447
A0A286ZWZ7	Gem nuclear organelle associated protein 5	A0A286ZWZ7_PIG	411.318	410.891	403.344
A0A286ZX08	CAP-Gly domain containing linker protein 2	A0A286ZX08_PIG	137.066	144.106	132.511
A0A286ZX14	Spliceosome associated factor 3, U4/U6 recycling protein	A0A286ZX14_PIG	554.742	584.204	549.694
A0A286ZX26	Cathepsin D	A0A286ZX26_PIG	5884.89	5893.86	6083.71
A0A286ZX31	Transducin beta like 2	A0A286ZX31_PIG	1451.27	1394.22	1378.01
A0A286ZX63	G protein-coupled receptor class C group 5 member C	A0A286ZX63_PIG	550.875	562.215	540.727
A0A286ZX74	Serine and arginine rich splicing factor 5	A0A286ZX74_PIG	177.687	157.592	182.97
A0A286ZX77	E3 ubiquitin-protein ligase RING2	A0A286ZX77_PIG	152.1	121.124	133.64
A0A286ZX90	Coiled-coil-helix-coiled-coil-helix domain containing 6	A0A286ZX90_PIG	711.534	772.645	707.773
A0A286ZXA3	NADPH--cytochrome P450 reductase	A0A286ZXA3_PIG	1327.29	1347.06	1353.46
A0A286ZXA6	Large ribosomal subunit protein mL64	A0A286ZXA6_PIG	248.405	234.629	235.89
A0A286ZXC4	CUE domain containing 2	A0A286ZXC4_PIG	46.8796	39.1646	46.3235
A0A286ZXD1	Ras-related protein Rab-4	A0A286ZXD1_PIG	614.241	544.665	603.584
A0A286ZXD9	Microtubule-associated protein	A0A286ZXD9_PIG	4043.79	4054.67	4090.54
A0A286ZXE4	Iron-sulfur clusters transporter ABCB7, mitochondrial	A0A286ZXE4_PIG	633.153	591.083	642.226
A0A286ZXF1	cytochrome-b5 reductase	A0A286ZXF1_PIG	1841.61	1859.43	1906.06
A0A286ZXF5	WD repeat-containing protein 37	A0A286ZXF5_PIG	546.768	498.649	507.386
A0A286ZXI4	Ig-like domain-containing protein	A0A286ZXI4_PIG	108.62	139.874	88.7945
A0A286ZXK3	Solute carrier family 22 member 5	A0A286ZXK3_PIG	285.581	259.185	266.588
A0A286ZXK7	VPS37C subunit of ESCRT-I	A0A286ZXK7_PIG	93.0768	95.6137	94.4648
A0A286ZXK8	Malonyl-CoA-acyl carrier protein transacylase	A0A286ZXK8_PIG	258.556	260.828	237.076
A0A286ZXL0	polynucleotide adenylyltransferase	A0A286ZXL0_PIG	19.5704	21.6695	23.9929
A0A286ZXL2	Phosphatidylinositol transfer protein membrane associated 1	A0A286ZXL2_PIG	64.8862	54.9799	51.6802
A0A286ZXL7	PAX-interacting protein 1	A0A286ZXL7_PIG	34.5087	31.0025	38.778
A0A286ZXM0	PDZ domain-containing protein	A0A286ZXM0_PIG	337.256	318.484	297.508
A0A286ZXS0	Spectrin alpha, non-erythrocytic 1	A0A286ZXS0_PIG	11128.8	11149.8	10992.7
A0A286ZXS6	C-C motif chemokine	A0A286ZXS6_PIG	19.0484	15.6615	18.1133
A0A286ZXT3	1-phosphatidylinositol 4-kinase	A0A286ZXT3_PIG	559.311	573.618	575.906
A0A286ZXU2	Filamin A	A0A286ZXU2_PIG	8834.83	8917.76	8849.09
A0A286ZXX4	Proteasome assembly chaperone 2	A0A286ZXX4_PIG	623.801	641.626	628.948
A0A286ZXX5	Phosducin like	A0A286ZXX5_PIG	124.5	103.233	101.632
A0A286ZXX8	RING-type E3 ubiquitin transferase	A0A286ZXX8_PIG	77.2655	78.5168	71.0866
A0A286ZXY3	DEAH-box helicase 32 (putative)	A0A286ZXY3_PIG	121.784	117.298	121.288
A0A286ZXY5	Nuclear VCP like	A0A286ZXY5_PIG	76.5603	83.5927	84.2466
A0A286ZXZ3	Proline rich mitotic checkpoint control factor	A0A286ZXZ3_PIG	632.426	601.775	580.469
A0A286ZY30	KH-type splicing regulatory protein	A0A286ZY30_PIG	4891.65	4723.86	4683.83
A0A286ZY37	GMP synthase (glutamine-hydrolyzing)	A0A286ZY37_PIG	4637.66	4628.1	4476.88
A0A286ZY44	CLPTM1 regulator of GABA type A receptor forward trafficking	A0A286ZY44_PIG	672.109	695.823	666.985
A0A286ZY45	Caspase 2	A0A286ZY45_PIG	46.8026	36.7157	45.6156
A0A286ZY48	Epsin 1	A0A286ZY48_PIG	583.107	572.711	568.203
A0A286ZY62	Mediator of RNA polymerase II transcription subunit 17	A0A286ZY62_PIG	54.4579	56.8883	64.5202
A0A286ZY75;A0A287A798;A0A5G2Q7G9;A0A5G2Q7N4;A0A5G2Q8Q7;A0A5G2Q8T6;A0A5G2QAV7;A0A5G2QCQ1;A0A5G2QDF7;A0A5G2QFD3;A0A5G2QFP6;A0A5G2QGT0;A0A5G2QHU8;A0A5G2QI76;A0A5G2QKQ6;A0A5G2QLI8;A0A5G2QMT4;A0A5G2QNB1;A0A5G2QNG2;A0A5G2QNM1;A0A5G2QQ32;A0A5G2QQL0;A0A5G2QRR1;A0A5G2QUM5;A0A5G2QUW0;A0A5G2QUX1;A0A5G2QWM1;A0A5G2QXQ4;A0A5G2QYL1;A0A5G2QZJ7;A0A5G2R009;A0A5G2R0S8;A0A5G2R2Q6;A0A5G2R350;A0A5G2R364;A0A5G2R6T8;A0A…	RNA-directed DNA polymerase;RNA-directed DNA polymerase;RNA-directed DNA polymerase;RNA-directed DNA polymerase;Uncharacterized protein;RNA-directed DNA polymerase;RNA-directed DNA polymerase;RNA-directed DNA polymerase;RNA-directed DNA polymerase;RNA-directed DNA polymerase;RNA-directed DNA polymerase;RNA-directed DNA polymerase;RNA-directed DNA polymerase;Uncharacterized protein;RNA-directed DN…	A0A286ZY75_PIG;A0A287A798_PIG;A0A5G2Q7G9_PIG;A0A5G2Q7N4_PIG;A0A5G2Q8Q7_PIG;A0A5G2Q8T6_PIG;A0A5G2QAV7_PIG;A0A5G2QCQ1_PIG;A0A5G2QDF7_PIG;A0A5G2QFD3_PIG;A0A5G2QFP6_PIG;A0A5G2QGT0_PIG;A0A5G2QHU8_PIG;A0A5G2QI76_PIG;A0A5G2QKQ6_PIG;A0A5G2QLI8_PIG;A0A5G2QMT4_PIG;A0A5G2QNB1_PIG;A0A5G2QNG2_PIG;A0A5G2QNM1_PIG;A0A5G2QQ32_PIG;A0A5G2QQL0_PIG;A0A5G2QRR1_PIG;A0A5G2QUM5_PIG;A0A5G2QUW0_PIG;A0A5G2QUX1_PIG;A0A5G2QWM…	543.481	581.762	459.447
A0A286ZY90	Olfactomedin-like domain-containing protein	A0A286ZY90_PIG	552.375	582.628	621.03
A0A286ZYA7	F-box and leucine rich repeat protein 18	A0A286ZYA7_PIG	101.579	81.5814	82.8077
A0A286ZYA9	P2X purinoceptor	A0A286ZYA9_PIG	99.1508	89.9487	93.8174
A0A286ZYB0	Acyl-CoA synthetase family member 3	A0A286ZYB0_PIG	2542.33	2591.47	2428.2
A0A286ZYB5	Deoxyuridine 5'-triphosphate nucleotidohydrolase	A0A286ZYB5_PIG	682.838	614.416	678.391
A0A286ZYD0	Serine hydrolase like 2	A0A286ZYD0_PIG	892.981	979.896	910.813
A0A286ZYD5	CEBPZ opposite strand	A0A286ZYD5_PIG	167.405	161.872	165.298
A0A286ZYD7	non-specific serine/threonine protein kinase	A0A286ZYD7_PIG	127.84	143.831	115.932
A0A286ZYE6;P33198	Isocitrate dehydrogenase [NADP];Isocitrate dehydrogenase [NADP], mitochondrial (Fragment)	A0A286ZYE6_PIG;IDHP_PIG	27374.3	27720.6	27547.3
A0A286ZYE7	Heterogeneous nuclear ribonucleoprotein D-like isoform a	A0A286ZYE7_PIG	5736.08	6094.3	5804.73
A0A286ZYE8	Formin binding protein 4	A0A286ZYE8_PIG	94.4495	103.34	103.786
A0A286ZYH0;A7LCJ3	Sialic acid binding Ig like lectin 1;Sialoadhesin	A0A286ZYH0_PIG;SN_PIG	27.5604	29.4254	37.4976
A0A286ZYJ8	UPF1 RNA helicase and ATPase	A0A286ZYJ8_PIG	1011.5	1048.37	1039.69
A0A286ZYM2	Matrix AAA peptidase interacting protein 1	A0A286ZYM2_PIG	849.374	888.284	847.669
A0A286ZYM7	DCN1-like protein	A0A286ZYM7_PIG	353.085	449.518	422.908
A0A286ZYN3	Interferon induced protein 44	A0A286ZYN3_PIG	272.195	283.978	284.846
A0A286ZYU8	10-formyltetrahydrofolate dehydrogenase	A0A286ZYU8_PIG	15879.7	16429.9	16152.3
A0A286ZYV7	Pyruvate kinase	A0A286ZYV7_PIG	1390.56	1345.37	1374.06
A0A286ZYX7	Bromodomain containing 4	A0A286ZYX7_PIG	222.926	226.771	211.533
A0A286ZYY0	Methionine--tRNA ligase, mitochondrial	A0A286ZYY0_PIG	138.781	139.423	151.157
A0A286ZYY3	Cell division cycle and apoptosis regulator 1	A0A286ZYY3_PIG	770.68	772.722	800.106
A0A286ZYY8	MYB binding protein 1a	A0A286ZYY8_PIG	1747.95	1790.47	1736.11
A0A286ZYZ2	ATPase 13A3	A0A286ZYZ2_PIG	70.7876	73.7044	76.8723
A0A286ZYZ5	Serpin domain-containing protein	A0A286ZYZ5_PIG	954.228	1006.6	953.43
A0A286ZZ23	N-terminal kinase-like protein	A0A286ZZ23_PIG	168.097	169.824	156.158
A0A286ZZ49	phytanoyl-CoA dioxygenase	A0A286ZZ49_PIG	30479.2	30591.1	30387.4
A0A286ZZ62	YEATS domain containing 4	A0A286ZZ62_PIG	74.9314	89.3317	76.5205
A0A286ZZ76	N-acetylglucosamine-6-phosphate deacetylase	A0A286ZZ76_PIG	1199.25	1223.52	1283.57
A0A286ZZ78	Bromodomain-containing protein 9	A0A286ZZ78_PIG	28.9845	31.4329	30.7033
A0A286ZZ81	Mediator of RNA polymerase II transcription subunit 4	A0A286ZZ81_PIG	69.664	56.7546	61.3808
A0A286ZZ87	Fatty acid-binding protein 5	A0A286ZZ87_PIG	4418.67	4760.42	4466.56
A0A286ZZ92	Fli-1 proto-onco, ETS transcription factor	A0A286ZZ92_PIG	14.2676	19.082	12.4192
A0A286ZZ97	Caveolae associated protein 1	A0A286ZZ97_PIG	782.229	748.66	724.738
A0A286ZZA8	Rho GTPase activating protein 17	A0A286ZZA8_PIG	184.999	183.867	178.056
A0A286ZZA9	NPHS1 adhesion molecule, nephrin	A0A286ZZA9_PIG	155.555	146.623	151.543
A0A286ZZJ3	Zinc finger CCCH-type antiviral protein 1 isoform 1	A0A286ZZJ3_PIG	336.696	308.656	320.586
A0A286ZZJ6	Sp1 transcription factor	A0A286ZZJ6_PIG	17.8675	19.3537	19.3545
A0A286ZZM7	Thioredoxin domain-containing protein 17	A0A286ZZM7_PIG	16384.8	16619.6	16717.7
A0A286ZZP4	Glucokinase regulator	A0A286ZZP4_PIG	81.1796	83.1109	82.784
A0A286ZZT8	Coiled-coil domain containing 126	A0A286ZZT8_PIG	30.8686	34.6702	36.1021
A0A286ZZU1	Tumor protein p53 binding protein 1	A0A286ZZU1_PIG	114.195	110.272	108.939
A0A286ZZU8	Mediator of RNA polymerase II transcription subunit 20	A0A286ZZU8_PIG	5298.52	5827.7	5454.24
A0A286ZZW6	RNA-binding protein 47	A0A286ZZW6_PIG	644.748	682.243	672.926
A0A286ZZX3	Metalloproteinase inhibitor 3	A0A286ZZX3_PIG	53.892	75.3722	51.1517
A0A286ZZZ6	non-specific serine/threonine protein kinase	A0A286ZZZ6_PIG	595.819	606.058	554.792
A0A287A016	Plexin domain containing 2	A0A287A016_PIG	622.534	601.258	600.238
A0A287A018	Protein C10	A0A287A018_PIG	205.362	203.749	217.333
A0A287A027	Laminin subunit alpha 2	A0A287A027_PIG	343.671	340.697	336.084
A0A287A041	Phosphatidylserine synthase	A0A287A041_PIG	577.319	580.638	617.893
A0A287A042	Maltase-glucoamylase	A0A287A042_PIG	907.657	957.925	971.271
A0A287A058	Ankyrin repeat domain 40	A0A287A058_PIG	16.9848	8.68443	14.1878
A0A287A061	3-hydroxy-3-methylglutaryl coenzyme A reductase	A0A287A061_PIG	305.041	258.117	269.237
A0A287A082	DExH-box helicase 34	A0A287A082_PIG	26.5539	37.8299	22.74
A0A287A088	Transmembrane protein 199	A0A287A088_PIG	179.19	180.557	181.052
A0A287A0B1	Metaxin	A0A287A0B1_PIG	616.511	607.346	613.881
A0A287A0B5	5-demethoxyubiquinone hydroxylase, mitochondrial	A0A287A0B5_PIG	999.04	962.417	992.195
A0A287A0E7	Tetratricopeptide repeat domain 32	A0A287A0E7_PIG	88.7125	71.9473	103.945
A0A287A0F9	KIAA0513	A0A287A0F9_PIG	126.124	116.633	120.482
A0A287A0G4	Vasohibin-1	A0A287A0G4_PIG	2554.68	2251.48	2295.19
A0A287A0G9	Eukaryotic translation initiation factor 3 subunit K	A0A287A0G9_PIG	1132.55	1098.99	1071.14
A0A287A0J6;Q4U116	Anion exchange protein;Electrogenic sodium bicarbonate cotransporter 1	A0A287A0J6_PIG;S4A4_PIG	5530.98	5682.93	5779.07
A0A287A0K2	Large ribosomal subunit protein mL49	A0A287A0K2_PIG	301.076	333.452	343.968
A0A287A0N9	RB1 inducible coiled-coil 1	A0A287A0N9_PIG	1487.12	1606	1531.74
A0A287A0P6	Autophagy related 13	A0A287A0P6_PIG	91.0421	82.9912	100.862
A0A287A0Q2	45 kDa calcium-binding protein	A0A287A0Q2_PIG	170.872	164.92	166.396
A0A287A0Q7	Transmembrane and coiled-coil domain family 3	A0A287A0Q7_PIG	106.219	116.703	126.912
A0A287A0R5	Kynurenine formamidase	A0A287A0R5_PIG	261.496	259.42	273.025
A0A287A0S2	Cyclic AMP-dependent transcription factor ATF-7	A0A287A0S2_PIG	47.296	29.9598	41.0891
A0A287A0U2	Pitrilysin metalloproteinase 1	A0A287A0U2_PIG	1172.66	1235.46	1172.85
A0A287A0V4	Thioredoxin-like protein	A0A287A0V4_PIG	781.088	724.69	686.323
A0A287A0V6	Pyrroline-5-carboxylate reductase	A0A287A0V6_PIG	41.63	31.9803	44.0292
A0A287A0W6	Endoplasmic reticulum-Golgi intermediate compartment protein	A0A287A0W6_PIG	330.069	362.215	356.196
A0A287A0Y1	MYG1 exonuclease	A0A287A0Y1_PIG	747.521	785.64	763.573
A0A287A143	Mitochondrial ribosomal protein L2	A0A287A143_PIG	237.742	230.685	231.638
A0A287A159	NHS actin remodeling regulator	A0A287A159_PIG	104.554	85.4847	83.4841
A0A287A166	Transmembrane protein 9	A0A287A166_PIG	820.396	807.194	814.983
A0A287A174	BicC family RNA binding protein 1	A0A287A174_PIG	301.22	273.696	290.173
A0A287A176	La ribonucleoprotein 1B	A0A287A176_PIG	27.0803	24.6147	27.4142
A0A287A183	Transmembrane protein 65	A0A287A183_PIG	166.91	188.351	187.696
A0A287A189	Cytochrome c oxidase assembly protein COX20, mitochondrial	A0A287A189_PIG	198.974	190.112	212.177
A0A287A191	Desmocollin 2	A0A287A191_PIG	43.6542	39.9487	44.0926
A0A287A1B8	Mitotic arrest deficient 1 like 1	A0A287A1B8_PIG	118.597	119.02	117.281
A0A287A1C6	Protein numb homolog	A0A287A1C6_PIG	755.64	772.583	795.957
A0A287A1D3	Glucoside xylosyltransferase 1	A0A287A1D3_PIG	39.8277	32.5027	29.0085
A0A287A1E1	TP53 regulated inhibitor of apoptosis 1	A0A287A1E1_PIG	908.059	1024.76	967.908
A0A287A1E6	RNA helicase	A0A287A1E6_PIG	204.088	193.827	191.998
A0A287A1E7	Eukaryotic translation initiation factor 4E family member 3	A0A287A1E7_PIG	NaN	132.496	145.875
A0A287A1F6	Charged multivesicular body protein 2B	A0A287A1F6_PIG	283.744	265.157	261.676
A0A287A1G4	PDZ and LIM domain 5	A0A287A1G4_PIG	1603.17	1621.36	1678.26
A0A287A1J1	Exonuclease 3'-5' domain containing 2	A0A287A1J1_PIG	75.8223	75.7925	85.2754
A0A287A1K2	Arylsulfatase B	A0A287A1K2_PIG	2786.52	2643.53	2552.28
A0A287A1L0	non-specific serine/threonine protein kinase	A0A287A1L0_PIG	28.4784	25.4286	20.124
A0A287A1M9	ADP-ribosylation factor	A0A287A1M9_PIG	4282.26	4318.59	4113.94
A0A287A1N0;P21999	Nuclear factor 1;Nuclear factor 1 C-type	A0A287A1N0_PIG;NFIC_PIG	217.953	217.2	213.085
A0A287A1Q3	GDNF family receptor alpha-1	A0A287A1Q3_PIG	22.3945	21.6626	32.5204
A0A287A1S5	Rho/Rac guanine nucleotide exchange factor 18	A0A287A1S5_PIG	144.259	138.978	127.688
A0A287A1S6	Collagen alpha-1(I) chain preproprotein	A0A287A1S6_PIG	3097.25	3047.9	3133.6
A0A287A1U8	Methionine sulfoxide reductase B2	A0A287A1U8_PIG	329.019	357.694	309.02
A0A287A1V6	Small glutamine rich tetratricopeptide repeat co-chaperone alpha	A0A287A1V6_PIG	1132.73	1183.19	1188.62
A0A287A1V9	Dehydrogenase/reductase SDR family member 7B	A0A287A1V9_PIG	1635.98	1654.63	1618.67
A0A287A1X6	Bile acid receptor isoform 4	A0A287A1X6_PIG	45.6885	43.8685	34.0838
A0A287A202	Threonylcarbamoyl-AMP synthase	A0A287A202_PIG	87.3521	62.799	97.8118
A0A287A214	Potassium channel tetramerization domain containing 2	A0A287A214_PIG	20.412	26.0506	22.6014
A0A287A217	Tubulin beta 4B class IVb	A0A287A217_PIG	33336.1	34139.2	32585
A0A287A231;Q00968	Pro-epidermal growth factor	A0A287A231_PIG;EGF_PIG	150.339	513.463	89.246
A0A287A268	SR-related CTD associated factor 1	A0A287A268_PIG	39.3791	47.6574	39.9634
A0A287A2B6	GRAM domain containing 2B	A0A287A2B6_PIG	249.065	240.866	225.828
A0A287A2D7	Thyroid hormone receptor interactor 11	A0A287A2D7_PIG	290.009	275.862	285.284
A0A287A2D9	Family with sequence similarity 120B	A0A287A2D9_PIG	471.445	442.335	474.165
A0A287A2E8	receptor protein-tyrosine kinase	A0A287A2E8_PIG	170.618	179.372	179.008
A0A287A2F9	Transcription elongation factor	A0A287A2F9_PIG	964.45	961.478	921.323
A0A287A2G6	Glutathione peroxidase	A0A287A2G6_PIG	337.9	340.524	327.995
A0A287A2I1	Vacuolar protein sorting-associated protein 41 homolog	A0A287A2I1_PIG	155.813	143.307	144.261
A0A287A2L0	ADP ribosylation factor like GTPase 8A	A0A287A2L0_PIG	1245.34	1157.97	1133.11
A0A287A2M4	Cysteine-rich protein 2	A0A287A2M4_PIG	2490	2493.97	2466.95
A0A287A2N4	Sterile alpha motif domain containing 1	A0A287A2N4_PIG	57.7247	72.2448	58.2049
A0A287A2N5	Dedicator of cytokinesis 1	A0A287A2N5_PIG	279.097	295.931	290.985
A0A287A2P3	YTH domain-containing family protein	A0A287A2P3_PIG	96.6057	83.9498	76.4589
A0A287A2Q1	VPS8 subunit of CORVET complex	A0A287A2Q1_PIG	279.053	288.548	306.167
A0A287A2R9	14-3-3 protein epsilon	A0A287A2R9_PIG	10515.2	10285.2	10140.8
A0A287A2T3	tRNA splicing endonuclease subunit 54	A0A287A2T3_PIG	114.733	117.181	118.202
A0A287A2T6	Acetylserotonin O-methyltransferase like	A0A287A2T6_PIG	372.92	362.529	328.572
A0A287A2V4	Abhydrolase domain containing 6, acylglycerol lipase	A0A287A2V4_PIG	443.257	467.125	457.21
A0A287A2V6	Phagosome assembly factor 1	A0A287A2V6_PIG	64.2391	75.3622	70.7038
A0A287A2W8	Bifunctional lysine-specific demethylase and histidyl-hydroxylase	A0A287A2W8_PIG	66.927	72.9119	76.0899
A0A287A2X5	Gluconokinase	A0A287A2X5_PIG	743.164	741.514	748.11
A0A287A2X6	Solute carrier family 2, facilitated glucose transporter member 5	A0A287A2X6_PIG	724.237	774.702	763.735
A0A287A2Z5	Band 4.1-like protein 5	A0A287A2Z5_PIG	879.253	904.212	869.44
A0A287A310	Neutral cholesterol ester hydrolase 1	A0A287A310_PIG	697.507	744.771	730.016
A0A287A319	Retinol dehydrogenase 16 (all-trans)	A0A287A319_PIG	110.046	126.083	131.285
A0A287A321	cardiolipin synthase (CMP-forming)	A0A287A321_PIG	259.925	279.4	256.91
A0A287A323	Mitochondrial Rho GTPase	A0A287A323_PIG	577.844	609.052	601.171
A0A287A328	Ras-related protein R-Ras2	A0A287A328_PIG	1183.38	1079.05	1078.62
A0A287A349	Thioredoxin 2	A0A287A349_PIG	252.843	202.311	181.066
A0A287A381	Ral transcription factor IIIC subunit 5	A0A287A381_PIG	111.29	107.688	114.456
A0A287A384	Ribosome assembly factor mrt4	A0A287A384_PIG	276.547	307.826	315.864
A0A287A3A3	A-kinase anchoring protein 12	A0A287A3A3_PIG	845.542	829.474	805.789
A0A287A3A6	Patatin like phospholipase domain containing 7	A0A287A3A6_PIG	100.057	95.4074	91.8826
A0A287A3C8	E3 ubiquitin-protein ligase	A0A287A3C8_PIG	148.359	125.993	136.396
A0A287A3F1	TLE family member 5, transcriptional modulator	A0A287A3F1_PIG	140.334	123.031	113.43
A0A287A3G7	Zinc finger with KRAB and SCAN domains 1	A0A287A3G7_PIG	118.756	125.545	115.473
A0A287A3K1	PAXX non-homologous end joining factor	A0A287A3K1_PIG	132.022	147.517	125.213
A0A287A3K5	Ribosomal protein S6 kinase	A0A287A3K5_PIG	2330.12	2327.85	2290.97
A0A287A3K6	beta-N-acetylhexosaminidase	A0A287A3K6_PIG	42.5324	25.9093	30.5396
A0A287A3R5	Small integral membrane protein 1 (Vel blood group)	A0A287A3R5_PIG	521.438	511.381	536.407
A0A287A3T1	Toll interacting protein	A0A287A3T1_PIG	5876.94	6299.68	6426.49
A0A287A3T3	Rabaptin, RAB GTPase binding effector protein 1	A0A287A3T3_PIG	374.881	354.46	350.6
A0A287A3U2	Alkylglycerone-phosphate synthase	A0A287A3U2_PIG	508.086	460.584	496.488
A0A287A3V7	AT-rich interactive domain-containing protein 5B	A0A287A3V7_PIG	49863.1	52411.7	49298.3
A0A287A3W3	Pyrroline-5-carboxylate reductase	A0A287A3W3_PIG	1214.97	1295.63	1177.57
A0A287A3Y1	GPALPP motifs-containing protein 1	A0A287A3Y1_PIG	129.961	135.051	97.1377
A0A287A424	Deaminated glutathione amidase isoform X2	A0A287A424_PIG	5419.74	5434.24	5495.05
A0A287A437	non-specific serine/threonine protein kinase	A0A287A437_PIG	32.8739	36.7289	22.1027
A0A287A440	Cytochrome c oxidase subunit 4	A0A287A440_PIG	34.7172	31.8959	32.0492
A0A287A447	Sorting nexin-30	A0A287A447_PIG	820.413	825.11	823.968
A0A287A463	Holocarboxylase synthetase	A0A287A463_PIG	80.034	98.2551	83.262
A0A287A466	Kinesin-like protein	A0A287A466_PIG	86.3674	84.4629	94.7958
A0A287A496	RNA demethylase ALKBH5	A0A287A496_PIG	111.06	98.3759	110.508
A0A287A4C7	RAB, member RAS onco family like 6	A0A287A4C7_PIG	559.908	594.56	574.115
A0A287A4D9	Uveal autoantigen with coiled-coil domains and ankyrin repeats	A0A287A4D9_PIG	141.707	152.951	146.459
A0A287A4F0	Phosphatidylinositol 4-phosphate 5-kinase type-1 alpha isoform X5	A0A287A4F0_PIG	103.996	90.1028	93.0201
A0A287A4F1	Hyccin PI4KA lipid kinase complex subunit 2	A0A287A4F1_PIG	152.742	148.657	178.499
A0A287A4F2	Splicing factor proline and glutamine rich	A0A287A4F2_PIG	7401.61	7322.86	7436.11
A0A287A4F4	RAB7A interacting MON1-CCZ1 complex subunit 1	A0A287A4F4_PIG	249.969	223.221	257.977
A0A287A4F7	BLOC-1-related complex subunit 5	A0A287A4F7_PIG	189.355	178.08	190.924
A0A287A4G1	mRNA decay activator protein ZFP36	A0A287A4G1_PIG	81.5482	103.279	82.1341
A0A287A4H2	Purine rich element binding protein B	A0A287A4H2_PIG	301.571	239.342	259.863
A0A287A4H7	Regulator of MON1-CCZ1	A0A287A4H7_PIG	112.656	119.935	117.112
A0A287A4K3	Growth hormone regulated TBC protein 1	A0A287A4K3_PIG	70.3602	67.2303	77.9913
A0A287A4L5	Putative deoxyribonuclease TATDN3 isoform X6	A0A287A4L5_PIG	127.778	122.785	135.206
A0A287A4M4	DNA helicase	A0A287A4M4_PIG	153.076	150.022	153.483
A0A287A4P0	Solute carrier family 38 member 10	A0A287A4P0_PIG	51.9035	51.3069	50.9809
A0A287A4Q2	Uncharacterized protein	A0A287A4Q2_PIG	955.587	900.881	966.467
A0A287A4R1	Actin beta like 2	A0A287A4R1_PIG	1842.72	967.228	1379.43
A0A287A4T1	TBC1 domain family member 25	A0A287A4T1_PIG	21.1112	27.35	28.2569
A0A287A4T7	Lysine rich nucleolar protein 1	A0A287A4T7_PIG	96.0491	81.3192	82.938
A0A287A4T8	Cytokine-like nuclear factor N-PAC	A0A287A4T8_PIG	1386.19	1509.71	1372.47
A0A287A4W6	Ras-related protein Rab-21	A0A287A4W6_PIG	1108.12	1168.46	1166.86
A0A287A4X4	BCAR3 adaptor protein, NSP family member	A0A287A4X4_PIG	187.135	206.754	209.46
A0A287A4X5	17beta-estradiol 17-dehydrogenase	A0A287A4X5_PIG	134.572	119.482	139.078
A0A287A4Z2	Superoxide dismutase	A0A287A4Z2_PIG	16062.9	16542.2	16921.3
A0A287A524	N-acetylglucosamine-6-sulfatase	A0A287A524_PIG	3563.92	3659.36	3636.24
A0A287A527	Replication initiator 1	A0A287A527_PIG	61.0393	54.1032	58.2085
A0A287A546	RAS p21 protein activator 3	A0A287A546_PIG	181.559	199.67	210.423
A0A287A561	Kinesin light chain 2	A0A287A561_PIG	570.836	604.561	581.906
A0A287A580	Cordon-bleu WH2 repeat protein like 1	A0A287A580_PIG	1904.38	1942.51	1912.18
A0A287A5A2	Transforming growth factor beta-1-induced transcript 1 protein	A0A287A5A2_PIG	1611.79	1793.34	1655.51
A0A287A5F7;P54613	Protein phosphatase 2 scaffold subunit Abeta;Serine/threonine-protein phosphatase 2A 65 kDa regulatory subunit A beta isoform (Fragment)	A0A287A5F7_PIG;2AAB_PIG	466.889	452.462	481.089
A0A287A5G2	Peptidylglycine alpha-amidating monooxygenase	A0A287A5G2_PIG	25.9198	24.4278	32.1996
A0A287A5G5;Q29073	Prostaglandin reductase 1	A0A287A5G5_PIG;PTGR1_PIG	3580.63	3742.2	3847.71
A0A287A5G9	APOBEC1 complementation factor	A0A287A5G9_PIG	452.127	430.397	431.965
A0A287A5I6	AT-rich interaction domain 2	A0A287A5I6_PIG	63.6529	68.7167	73.3868
A0A287A5I9	Protein activator of interferon induced protein kinase EIF2AK2	A0A287A5I9_PIG	111.65	130.542	121.609
A0A287A5L9	RNA helicase	A0A287A5L9_PIG	56.626	49.9059	42.1985
A0A287A5M5	Catechol O-methyltransferase domain-containing protein 1	A0A287A5M5_PIG	863.04	862.054	729.858
A0A287A5Q1	IkappaB kinase	A0A287A5Q1_PIG	83.6531	84.7978	91.6367
A0A287A5S1	StAR related lipid transfer domain containing 10	A0A287A5S1_PIG	546.986	556.482	543.377
A0A287A5S7	Dimethylarginine dimethylaminohydrolase 2	A0A287A5S7_PIG	3838.96	3765.81	3650.28
A0A287A5T0	Cell cycle control protein	A0A287A5T0_PIG	654.429	609.355	622.888
A0A287A5T1	Putative protein-lysine deacylase ABHD14B	A0A287A5T1_PIG	7958.67	8037.62	7980.5
A0A287A5V7	Amyloid beta like protein 2	A0A287A5V7_PIG	426.728	430.668	475.654
A0A287A5Y1	Haloacid dehalogenase-like hydrolase domain-containing protein 3	A0A287A5Y1_PIG	1488.7	1534.59	1479.1
A0A287A608	AHNAK nucleoprotein	A0A287A608_PIG	10193	10286.7	10091.1
A0A287A617	High mobility group nucleosome-binding domain-containing protein 5	A0A287A617_PIG	510.537	512.898	515.176
A0A287A650	Growth factor receptor bound protein 7	A0A287A650_PIG	70.2467	74.6842	79.9871
A0A287A663	Zinc finger AN1-type containing 3	A0A287A663_PIG	90.8366	92.8896	73.0547
A0A287A673	Phosphatidylinositol transfer protein membrane associated 2	A0A287A673_PIG	32.6972	27.9802	28.7823
A0A287A682	Clathrin light chain	A0A287A682_PIG	6172.7	6231.21	6251.87
A0A287A6A7	Double-stranded RNA-binding protein Staufen homolog 2	A0A287A6A7_PIG	151.898	144.518	159.233
A0A287A6C1	Methyltransferase type 11 domain-containing protein	A0A287A6C1_PIG	272.585	289.956	266.112
A0A287A6D5	CTAGE family member 5 isoform X2	A0A287A6D5_PIG	835.946	813.603	846.616
A0A287A6D8	Plexin A1	A0A287A6D8_PIG	82.6216	98.6614	87.1557
A0A287A6F5	Prostaglandin reductase 3	A0A287A6F5_PIG	3129.28	3256.78	3180.79
A0A287A6G6	Polyamine oxidase	A0A287A6G6_PIG	105	85.4114	109.938
A0A287A6H2	Golgi associated PDZ and coiled-coil motif containing	A0A287A6H2_PIG	436.768	459.17	457.38
A0A287A6K7	Adipocyte plasma membrane-associated protein	A0A287A6K7_PIG	2213.3	2229.93	2160.82
A0A287A6L2	RING-type E3 ubiquitin transferase	A0A287A6L2_PIG	182.768	226.717	233.324
A0A287A6N0	Polypeptide N-acetylgalactosaminyltransferase	A0A287A6N0_PIG	324.176	309.415	295.234
A0A287A6P1;P20305	Gelsolin;Gelsolin (Fragment)	A0A287A6P1_PIG;GELS_PIG	3690.51	3652.47	3644.14
A0A287A6P2	tRNA(His) guanylyltransferase	A0A287A6P2_PIG	171.214	169.612	172.15
A0A287A6Q0	Vitamin K-dependent protein S	A0A287A6Q0_PIG	159.288	124.975	130.412
A0A287A6Q1	Coiled-coil domain containing 134	A0A287A6Q1_PIG	78.7079	79.1894	84.6359
A0A287A6S6	Nucleolar complex protein 2 homolog	A0A287A6S6_PIG	217.508	223.226	208.967
A0A287A6U6	Short chain dehydrogenase/reductase family 42E, member 1	A0A287A6U6_PIG	99.0431	134.7	131.427
A0A287A6V6	Single-stranded DNA-binding protein	A0A287A6V6_PIG	885.879	890.547	878.187
A0A287A6V9	Carboxymethylenebutenolidase homolog	A0A287A6V9_PIG	3695.01	3758.71	3612.49
A0A287A6X5	HtrA serine peptidase 2	A0A287A6X5_PIG	1821.56	1821.48	1705.68
A0A287A6Z8	LLGL scribble cell polarity complex component 1	A0A287A6Z8_PIG	109.319	99.8177	104.548
A0A287A703	alcohol dehydrogenase	A0A287A703_PIG	20099.1	19979	20928.4
A0A287A704	Integrin alpha FG-GAP repeat containing 1	A0A287A704_PIG	177.064	166.488	163.115
A0A287A722	3'(2'),5'-bisphosphate nucleotidase 1	A0A287A722_PIG	1139.71	1090.1	1114.08
A0A287A725	ATP synthase subunit	A0A287A725_PIG	20168.4	20921.3	20932.9
A0A287A743	LETM1 domain containing 1	A0A287A743_PIG	360.731	352.887	376.031
A0A287A7F8	GA binding protein transcription factor subunit alpha	A0A287A7F8_PIG	153.928	136.404	136.998
A0A287A7G4;I3LIM8	alpha-1,2-Mannosidase;alpha-1,2-Mannosidase	A0A287A7G4_PIG;I3LIM8_PIG	139.183	130.27	143.586
A0A287A7H6	RNA helicase	A0A287A7H6_PIG	217.015	204.399	208.798
A0A287A7J8	TNF receptor-associated factor	A0A287A7J8_PIG	391.02	359.335	312.552
A0A287A7K2	Diacylglycerol kinase	A0A287A7K2_PIG	23.1827	12.8553	14.7139
A0A287A7K4	Ribokinase	A0A287A7K4_PIG	1206.42	1255.09	1273.48
A0A287A7L8	Receptor-type tyrosine-protein phosphatase F	A0A287A7L8_PIG	281.926	277.247	280.858
A0A287A7N7	rRNA adenine N(6)-methyltransferase	A0A287A7N7_PIG	91.0458	88.7752	99.0574
A0A287A7Q7	Eukaryotic translation initiation factor 5	A0A287A7Q7_PIG	2401.51	2362.96	2460.11
A0A287A7V3	Beta-hexosaminidase	A0A287A7V3_PIG	3482.04	3596.79	3452.93
A0A287A7V4	Dishevelled associated activator of morphosis 1	A0A287A7V4_PIG	84.7596	89.2607	88.5392
A0A287A7W9	MICAL like 1	A0A287A7W9_PIG	307.445	297.225	301.329
A0A287A7X2	Sorting nexin 7	A0A287A7X2_PIG	146.951	122.01	135.211
A0A287A806	Forkhead box J3	A0A287A806_PIG	11.7995	19.1307	18.7824
A0A287A809	TBC1 domain family member 7	A0A287A809_PIG	147.149	155.729	138.307
A0A287A821	Threonine synthase-like 1	A0A287A821_PIG	360.527	376.964	414.572
A0A287A834	Semaphorin 3B	A0A287A834_PIG	536.426	584.792	520.325
A0A287A837	Protein LZIC	A0A287A837_PIG	930.446	981.817	902.445
A0A287A843	Ceramide synthase 2	A0A287A843_PIG	577.626	539.507	561.524
A0A287A853	G protein subunit alpha 13	A0A287A853_PIG	1108.28	1112.99	1069.71
A0A287A869	dynamin GTPase	A0A287A869_PIG	677.873	755.83	742.905
A0A287A873	RING-type E3 ubiquitin transferase	A0A287A873_PIG	159.638	164.723	148.4
A0A287A892	Ubiquitin specific peptidase 19	A0A287A892_PIG	199.348	196.97	215.833
A0A287A893	ERI1 exoribonuclease family member 3	A0A287A893_PIG	262.295	248.317	246.611
A0A287A8C7	Plectin	A0A287A8C7_PIG	2987.91	2977.2	2962.84
A0A287A8C8	Sialin	A0A287A8C8_PIG	32.5527	35.7944	59.819
A0A287A8H2	WD repeat domain 59	A0A287A8H2_PIG	108.88	109.2	109.978
A0A287A8H7	diphosphoinositol-polyphosphate diphosphatase	A0A287A8H7_PIG	451.235	453.69	490.598
A0A287A8I5	Myosin IG	A0A287A8I5_PIG	30.4414	26.8589	30.5863
A0A287A8J7	Ribonucleoside-diphosphate reductase	A0A287A8J7_PIG	265.913	314.292	297.688
A0A287A8M3	Nitric oxide associated 1	A0A287A8M3_PIG	69.3296	68.8231	62.0442
A0A287A8P0	Endoplasmic reticulum lectin	A0A287A8P0_PIG	308.962	302.775	324.618
A0A287A8S7	Checkpoint protein	A0A287A8S7_PIG	44.3986	51.2356	49.5656
A0A287A8X2	Dedicator of cytokinesis 4	A0A287A8X2_PIG	155.858	138.495	145.869
A0A287A8Y0	U5 small nuclear ribonucleoprotein TSSC4	A0A287A8Y0_PIG	114.415	130.42	130.712
A0A287A8Z7	Centriolin	A0A287A8Z7_PIG	214.639	216.821	167.632
A0A287A935	Heat shock protein family A (Hsp70) member 12B	A0A287A935_PIG	3294.16	3370.39	3325.67
A0A287A945	Spire type actin nucleation factor 1	A0A287A945_PIG	10.3361	14.8184	10.9326
A0A287A947	Chromosome 14 C1orf198 homolog	A0A287A947_PIG	222.285	230.121	215.636
A0A287A962	F-box protein 2	A0A287A962_PIG	128.626	115.866	129.821
A0A287A976	COP9 signalosome subunit 5	A0A287A976_PIG	928.721	940.797	969.087
A0A287A9G4	Argininosuccinate synthase	A0A287A9G4_PIG	90941	92034.4	92363.6
A0A287A9H4	Heterogeneous nuclear ribonucleoprotein H2	A0A287A9H4_PIG	879.758	909.012	921.043
A0A287A9I5	Glutaredoxin-2, mitochondrial	A0A287A9I5_PIG	168.2	177.595	153.128
A0A287A9J3	COP9 signalosome subunit 7B	A0A287A9J3_PIG	144.488	184	160.587
A0A287A9J8	Bone marrow stromal cell antigen 2	A0A287A9J8_PIG	34.0711	50.0458	53.964
A0A287A9J9	Solute carrier family 16 member 5	A0A287A9J9_PIG	90.2567	97.239	96.1526
A0A287A9L8	2',3'-cyclic-nucleotide 3'-phosphodiesterase	A0A287A9L8_PIG	970.168	924.228	930.879
A0A287A9M0	Myosin light chain kinase, smooth muscle	A0A287A9M0_PIG	2225.32	2238.65	2193.34
A0A287A9P0	Protein misato homolog 1	A0A287A9P0_PIG	128.487	104.23	135.362
A0A287A9S7	DNA-directed RNA polymerase subunit beta	A0A287A9S7_PIG	145.224	122.4	134.771
A0A287A9S9	Golgin subfamily A member 5	A0A287A9S9_PIG	267.82	247.381	252.76
A0A287A9U8	Nucleoporin 88	A0A287A9U8_PIG	330.346	309.646	306.322
A0A287A9U9;Q863T6	Solute carrier family 22 member 1	A0A287A9U9_PIG;S22A1_PIG	2300.61	2367.04	2273.8
A0A287A9Y2	Serine/threonine-protein kinase RIO1	A0A287A9Y2_PIG	65.9679	49.132	56.1381
A0A287A9Y6	40S ribosomal protein S7	A0A287A9Y6_PIG	12388.7	12390.9	11612.9
A0A287A9Z6	Sorbin and SH3 domain containing 2	A0A287A9Z6_PIG	1156.03	1178.71	1147.83
A0A287AA07	Exocyst complex component 8	A0A287AA07_PIG	1149.69	1251.5	1169.17
A0A287AA21	Enoyl-CoA hydratase, mitochondrial	A0A287AA21_PIG	16084.7	16201.9	16001.9
A0A287AA42	Ig-like domain-containing protein	A0A287AA42_PIG	6060.81	6086.69	6289.25
A0A287AA45	Histamine N-methyltransferase	A0A287AA45_PIG	4077.71	3986.11	4016.12
A0A287AA47	GCS light chain	A0A287AA47_PIG	743.448	702.623	697.817
A0A287AA56	Lysosomal cobalamin transport escort protein LMBD1	A0A287AA56_PIG	212.442	207.302	237.922
A0A287AA82;O77638	Nuclear factor of activated T cells 1;Nuclear factor of activated T-cells, cytoplasmic 1	A0A287AA82_PIG;NFAC1_PIG	111.968	100.501	103.804
A0A287AA99	Phytanoyl-CoA 2-hydroxylase interacting protein like	A0A287AA99_PIG	578.931	530.927	521.257
A0A287AAA2	Nardilysin convertase	A0A287AAA2_PIG	426.172	443.384	450.312
A0A287AAB5	High mobility group nucleosome-binding domain-containing protein 3	A0A287AAB5_PIG	184.062	163.389	168.647
A0A287AAD4	Ankyrin repeat domain 44	A0A287AAD4_PIG	140.583	154.163	146.719
A0A287AAD9	Tight junction protein 3	A0A287AAD9_PIG	234.973	227.997	245.193
A0A287AAE8;A0A287APG9	Cytohesin 3;Cytohesin-2	A0A287AAE8_PIG;A0A287APG9_PIG	179.423	190.516	203.318
A0A287AAG0	UDP-N-acetylglucosamine pyrophosphorylase 1 like 1	A0A287AAG0_PIG	1762.49	1829.46	1772.99
A0A287AAG7	Pyruvate dehydrogenase phosphatase regulatory subunit	A0A287AAG7_PIG	1286.61	1345.96	1311.7
A0A287AAG8	VWFA domain-containing protein	A0A287AAG8_PIG	115.907	119.912	109.179
A0A287AAH2	RING-type E3 ubiquitin transferase	A0A287AAH2_PIG	227.608	214.97	229.778
A0A287AAH7	DNA helicase B	A0A287AAH7_PIG	22.2777	24.6449	26.5696
A0A287AAI1	C-type lectin domain containing 11A	A0A287AAI1_PIG	161.824	189.205	168.61
A0A287AAJ2	Protein tweety homolog	A0A287AAJ2_PIG	327.112	359.536	332.224
A0A287AAK0	LPS responsive beige-like anchor protein	A0A287AAK0_PIG	1365.58	1399.89	1382.36
A0A287AAK1	G protein pathway suppressor 1	A0A287AAK1_PIG	976.597	962.61	991.073
A0A287AAK4	Protein phosphatase 2 regulatory subunit B''alpha	A0A287AAK4_PIG	231.277	295.022	266.579
A0A287AAK5	phosphatidate phosphatase	A0A287AAK5_PIG	347.885	349.79	359.206
A0A287AAM6	Vacuolar protein-sorting-associated protein 25	A0A287AAM6_PIG	1095.93	1085.89	1113.78
A0A287AAP2	Very-long-chain (3R)-3-hydroxyacyl-CoA dehydratase	A0A287AAP2_PIG	181.017	197.204	170.828
A0A287AAQ1	Multivesicular body subunit 12B	A0A287AAQ1_PIG	51.1321	49.0963	46.6925
A0A287AAR5	Acyl carrier protein	A0A287AAR5_PIG	3716.61	3716.01	3695.81
A0A287AAW2	SR-related CTD associated factor 8	A0A287AAW2_PIG	130.428	114.587	111.533
A0A287AAX2	Pleckstrin homology domain containing A1	A0A287AAX2_PIG	184.776	199.344	163.822
A0A287AAX8	Coiled-coil and C2 domain containing 1A	A0A287AAX8_PIG	581.121	588.057	583.216
A0A287AAY1	Perilipin	A0A287AAY1_PIG	11623	11837	11837.2
A0A287AAY2	Guided entry of tail-anchored proteins factor	A0A287AAY2_PIG	153.31	145.565	153.03
A0A287AAZ9	Complement factor B	A0A287AAZ9_PIG	1201.43	1104.96	1043.81
A0A287AB29	YTH domain-containing family protein	A0A287AB29_PIG	666.664	628.847	648.312
A0A287AB45	ATP-dependent 6-phosphofructokinase	A0A287AB45_PIG	1374.5	1372.09	1391.04
A0A287AB49	Diphosphomevalonate decarboxylase	A0A287AB49_PIG	734.416	793.481	753.966
A0A287AB52	Microfibril associated protein 4	A0A287AB52_PIG	657.273	735.183	610.849
A0A287AB58	ISG15 ubiquitin like modifier	A0A287AB58_PIG	901.831	924.641	1011.25
A0A287AB66;A7TX81	COP9 signalosome complex subunit 6	A0A287AB66_PIG;CSN6_PIG	675.131	647.58	686.483
A0A287AB80	E2 ubiquitin-conjugating enzyme	A0A287AB80_PIG	476.366	451.197	439.974
A0A287ABA3	Rab-like protein 2A isoform X5	A0A287ABA3_PIG	57.1469	68.1682	65.6081
A0A287ABA8	Arf-GAP domain and FG repeat-containing protein 2 isoform X1	A0A287ABA8_PIG	137.195	129.972	138.336
A0A287ABA9	TRPM8 channel-associated factor 2 isoform X1	A0A287ABA9_PIG	209.033	228.167	233.133
A0A287ABB8	Nipsnap homolog 2	A0A287ABB8_PIG	3215.4	3317.22	3226.98
A0A287ABD4	Mitoferrin-1	A0A287ABD4_PIG	44.6404	32.8672	44.7259
A0A287ABG5	Methionine aminopeptidase	A0A287ABG5_PIG	124.767	131.03	129.339
A0A287ABH0	Citramalyl-CoA lyase	A0A287ABH0_PIG	1714.46	1794.42	1693.74
A0A287ABJ0	Betaine--homocysteine S-methyltransferase 2	A0A287ABJ0_PIG	25961.6	27537.1	26531.9
A0A287ABJ3	SZT2 subunit of KICSTOR complex	A0A287ABJ3_PIG	118.516	109.491	118.383
A0A287ABK7	Multidrug resistance-associated protein 1	A0A287ABK7_PIG	462.887	426.466	438.111
A0A287ABL7	Sodium/hydrogen exchanger	A0A287ABL7_PIG	332.305	348.073	345.849
A0A287ABN3	Phospholipid phosphatase 3	A0A287ABN3_PIG	626.268	655.095	636.302
A0A287ABN4	TNFAIP3 interacting protein 1	A0A287ABN4_PIG	47.9258	42.0307	49.3211
A0A287ABP3	Protein arginine N-methyltransferase 9 isoform 1	A0A287ABP3_PIG	77.3596	80.998	66.535
A0A287ABP7	COP9 signalosome complex subunit 3	A0A287ABP7_PIG	1186.73	1188.31	1208.09
A0A287ABQ5	Mitogen-activated protein kinase kinase kinase 1	A0A287ABQ5_PIG	8.81406	10.1637	19.6327
A0A287ABQ9	Solute carrier family 22 member 4	A0A287ABQ9_PIG	186.212	181.443	213.409
A0A287ABR0	phosphatidylinositol-3,4,5-trisphosphate 5-phosphatase	A0A287ABR0_PIG	80.4586	68.0087	68.0676
A0A287ABR1	Bridge-like lipid transfer protein family member 3B	A0A287ABR1_PIG	378.699	329.586	335.036
A0A287ABS5	Ubiquitin carboxyl-terminal hydrolase 47	A0A287ABS5_PIG	1473.43	1426.19	1422.28
A0A287ABS6	FCH and double SH3 domains 2	A0A287ABS6_PIG	46.3933	38.1686	32.7288
A0A287ABU0	Coiled-coil domain containing 9	A0A287ABU0_PIG	164.222	181.835	152.659
A0A287ABU6;P00377	Dihydrofolate reductase	A0A287ABU6_PIG;DYR_PIG	1194.36	1248.77	1201.07
A0A287ABU8	Ankyrin repeat and sterile alpha motif domain containing 3	A0A287ABU8_PIG	142.345	140.564	112.906
A0A287ABZ5	Sorting nexin 24	A0A287ABZ5_PIG	131.086	130.83	144.451
A0A287AC13	Cytoplasmic linker associated protein 2	A0A287AC13_PIG	223.07	207.301	205.986
A0A287AC15	Calcium homeostasis endoplasmic reticulum protein	A0A287AC15_PIG	254.701	287.9	289.617
A0A287AC42	Vesicle-associated membrane protein-associated protein A	A0A287AC42_PIG	2053.99	2031.31	2109.16
A0A287AC44	STE20 related adaptor beta	A0A287AC44_PIG	22.1871	17.2763	16.4694
A0A287AC60	Amyloid beta protein binding family B member 2	A0A287AC60_PIG	247.014	258.855	243.087
A0A287AC85	THO complex subunit 2	A0A287AC85_PIG	469.088	506.735	463.545
A0A287ACB5	Inflammation and lipid regulator with UBA-like and NBR1-like domains	A0A287ACB5_PIG	23.4752	5.59222	NaN
A0A287ACG3	Fumarylacetoacetase-like C-terminal domain-containing protein	A0A287ACG3_PIG	7324.71	7666.68	6781.59
A0A287ACH8	Synthesis of cytochrome C oxidase 1	A0A287ACH8_PIG	812.474	835.479	806.312
A0A287ACH9	Pre-mRNA 3'-end-processing factor FIP1	A0A287ACH9_PIG	602.894	586.717	605.436
A0A287ACM9;B1PK17	Aspartoacylase	A0A287ACM9_PIG;ACY2_PIG	6096.76	6214.2	6165.6
A0A287ACN0	Tankyrase 1-binding protein C-terminal domain-containing protein	A0A287ACN0_PIG	13.1294	14.9178	16.814
A0A287ACN2	Adiposis regulatory factor	A0A287ACN2_PIG	73.0375	77.4362	67.3492
A0A287ACN7	Focadhesin	A0A287ACN7_PIG	168.834	196.774	194.184
A0A287ACP7	Splicing factor 3a subunit 1	A0A287ACP7_PIG	907.382	903.674	889.223
A0A287ACR8	N-alpha-acetyltransferase 50	A0A287ACR8_PIG	494.307	465.46	499.632
A0A287ACS0	Luc7-like protein	A0A287ACS0_PIG	558.036	519.834	567.688
A0A287ACS5	PIH1 domain-containing protein 1	A0A287ACS5_PIG	59.4798	62.106	66.8631
A0A287ACW6	ubiquitinyl hydrolase 1	A0A287ACW6_PIG	654.351	649.2	648.066
A0A287ACW7	Ferredoxin-2, mitochondrial	A0A287ACW7_PIG	475.648	440.267	428.391
A0A287ACW8	CDKN2A interacting protein N-terminal like	A0A287ACW8_PIG	60.6455	62.6413	63.0818
A0A287ACX1	Protein phosphatase 1 regulatory subunit 1B	A0A287ACX1_PIG	279.831	302.998	310.814
A0A287ACY5	Synaptogyrin	A0A287ACY5_PIG	666.43	725.287	656.474
A0A287ACY9	Nuclear envelope pore membrane protein POM 121C	A0A287ACY9_PIG	116.177	78.4939	90.711
A0A287AD21	Small ubiquitin-related modifier	A0A287AD21_PIG	26.8322	35.6648	46.9701
A0A287AD26	RING-type E3 ubiquitin transferase	A0A287AD26_PIG	41.3825	35.5916	45.6916
A0A287AD32	YTH domain-containing family protein	A0A287AD32_PIG	389.011	363.996	367.657
A0A287AD89	Zinc finger protein 219	A0A287AD89_PIG	15.2616	15.2869	10.7642
A0A287AD90	Telomere length regulation protein TEL2 homolog	A0A287AD90_PIG	118.159	107.203	119.07
A0A287AD92	GrpE protein homolog	A0A287AD92_PIG	1963.16	1987.67	1950.65
A0A287ADC2	UTP6 small subunit processome component	A0A287ADC2_PIG	75.0902	81.8443	76.9397
A0A287ADD0	Serine/arginine repetitive matrix 2	A0A287ADD0_PIG	2590.18	2582.14	2681.72
A0A287ADD1	Transducin beta like 3	A0A287ADD1_PIG	159.043	172.76	159.071
A0A287ADD9	TBC1 domain family member 15	A0A287ADD9_PIG	712.784	704.022	756.232
A0A287ADE6	Small ribosomal subunit protein uS8	A0A287ADE6_PIG	4522.69	4531.2	4859.26
A0A287ADE7;A0A287AWH3;A0A287B1Y4	Ig-like domain-containing protein	A0A287ADE7_PIG;A0A287AWH3_PIG;A0A287B1Y4_PIG	150.662	167.184	150.394
A0A287ADG4	M-phase phosphoprotein 8	A0A287ADG4_PIG	41.0036	31.9807	45.1819
A0A287ADG9	tRNA splicing endonuclease subunit 15	A0A287ADG9_PIG	65.9339	60.3316	64.2164
A0A287ADH9	Chloride intracellular channel protein	A0A287ADH9_PIG	16009.2	15853.5	15189.4
A0A287ADJ2	Stress-70 protein, mitochondrial	A0A287ADJ2_PIG	34769.4	35714.4	36058.3
A0A287ADL4	Polymeric immunoglobulin receptor	A0A287ADL4_PIG	145.334	147.103	141.061
A0A287ADM4	Peroxisomal targeting signal 1 receptor	A0A287ADM4_PIG	253.061	258.454	254.927
A0A287ADQ4	Complex III assembly factor LYRM7	A0A287ADQ4_PIG	134.582	163.023	158.086
A0A287ADR4	RNA polymerase II subunit D	A0A287ADR4_PIG	237.376	281.462	251.645
A0A287ADU1	Sulfotransferase	A0A287ADU1_PIG	159.967	156.123	171.566
A0A287ADU8	ATP-dependent Clp protease ATP-binding subunit clpX-like, mitochondrial	A0A287ADU8_PIG	2315.16	2357.2	2256.64
A0A287ADV8	Lamin B2	A0A287ADV8_PIG	1669.48	1671.17	1636.8
A0A287AE06;Q3ZD69	Lamin A/C;Prelamin-A/C	A0A287AE06_PIG;LMNA_PIG	11922.8	11983.2	11414.1
A0A287AE16	Scinderin	A0A287AE16_PIG	4422.88	4560.17	4448.31
A0A287AE22	M-phase phosphoprotein 6	A0A287AE22_PIG	48.6321	36.0948	38.2002
A0A287AE28	CCR4-NOT transcription complex subunit 3	A0A287AE28_PIG	171.687	174.225	179.798
A0A287AE36	Large ribosomal subunit protein eL38	A0A287AE36_PIG	5311.65	5806.3	5766.05
A0A287AE39	Ring finger protein 214	A0A287AE39_PIG	221.029	225.29	244.749
A0A287AE42	Enoyl-CoA hydratase 1	A0A287AE42_PIG	5460.16	5597.6	5553.35
A0A287AE51	Ig-like domain-containing protein	A0A287AE51_PIG	83.5834	70.688	87.9021
A0A287AE54	hexokinase	A0A287AE54_PIG	355.973	404.541	386.182
A0A287AE63	NEDD8	A0A287AE63_PIG	1934.46	1949.5	2049.14
A0A287AE79	Vacuolar protein sorting 13 homolog D	A0A287AE79_PIG	277.355	272.107	280.405
A0A287AE86	Mothers against decapentaplegic homolog	A0A287AE86_PIG	202.401	208.987	206.383
A0A287AE88	NADH dehydrogenase [ubiquinone] 1 alpha subcomplex subunit 9, mitochondrial	A0A287AE88_PIG	2225.65	2311.39	2254.7
A0A287AE94	Carnitine palmitoyltransferase 1C	A0A287AE94_PIG	598.842	497.78	456.517
A0A287AE97;Q4KRV1	GPI-anchor transamidase	A0A287AE97_PIG;GPI8_PIG	88.9956	95.1013	90.1444
A0A287AEA2	Peptidyl-prolyl cis-trans isomerase	A0A287AEA2_PIG	422.727	470.008	384.522
A0A287AEA5	Aldehyde dehydrogenase 16 family member A1	A0A287AEA5_PIG	711.12	744.076	764.508
A0A287AEA8	Cytoplasmic tRNA 2-thiolation protein 2	A0A287AEA8_PIG	108.593	123.039	116.16
A0A287AEC1;A0A287AXK4	MOB kinase activator 1B;MOB kinase activator 1A	A0A287AEC1_PIG;A0A287AXK4_PIG	1103.31	1103.01	1105.24
A0A287AEF3	BCL2 associated agonist of cell death	A0A287AEF3_PIG	287.959	296.274	330.543
A0A287AEF4	Carbonic anhydrase	A0A287AEF4_PIG	60.6291	91.0656	64.7228
A0A287AEF8	AT-rich interaction domain 1B	A0A287AEF8_PIG	139.721	126.797	125.817
A0A287AEG1	Microtubule actin crosslinking factor 1	A0A287AEG1_PIG	1470.16	1462.85	1453.86
A0A287AEH0	Proteasome 26S subunit, non-ATPase 7	A0A287AEH0_PIG	2014.16	1969.6	1927.88
A0A287AEK2	cAMP-dependent protein kinase type II-alpha regulatory subunit	A0A287AEK2_PIG	1763.7	1880.34	1784
A0A287AEN9	CDC42 small effector protein 2	A0A287AEN9_PIG	61.5011	55.0096	54.752
A0A287AEP6	Small acidic protein	A0A287AEP6_PIG	124.965	109.285	91.035
A0A287AEP8	protein-tyrosine-phosphatase	A0A287AEP8_PIG	389.618	363.165	380.894
A0A287AEQ0	Prothymosin alpha	A0A287AEQ0_PIG	22644.5	24728.5	22294.8
A0A287AEW3	Mitochondrial ribosomal protein S23	A0A287AEW3_PIG	946.916	1049.56	1056.58
A0A287AEY1	S1 RNA binding domain 1	A0A287AEY1_PIG	150.273	144.11	145.15
A0A287AEY7	V-set and immunoglobulin domain containing 4	A0A287AEY7_PIG	48.303	39.7686	52.484
A0A287AEZ4;Q6R2V0	non-specific serine/threonine protein kinase;Serine/threonine-protein kinase WNK1	A0A287AEZ4_PIG;WNK1_PIG	363.942	363.825	393.856
A0A287AEZ9	A-kinase anchoring protein 7	A0A287AEZ9_PIG	66.0092	69.9611	49.9431
A0A287AF03	Leucine zipper tumor suppressor family member 3	A0A287AF03_PIG	120.841	124.394	108.116
A0A287AF07	NAD-dependent protein deacylase sirtuin-5, mitochondrial	A0A287AF07_PIG	560.884	579.212	544.647
A0A287AF08	Selenoprotein H	A0A287AF08_PIG	351.375	367.41	360.249
A0A287AF51	Vesicle associated membrane protein 7	A0A287AF51_PIG	178.226	170.151	173.897
A0A287AF76	Eukaryotic translation initiation factor 4 gamma 3	A0A287AF76_PIG	230.612	227.967	227.16
A0A287AF78	ENAH actin regulator	A0A287AF78_PIG	83.1744	76.1603	82.9415
A0A287AF81	Sperm-associated antigen 7	A0A287AF81_PIG	325.226	366.781	354.309
A0A287AF88	Activating signal cointegrator 1 complex subunit 3	A0A287AF88_PIG	390.953	416.273	400.494
A0A287AFB6	Lys-63-specific deubiquitinase	A0A287AFB6_PIG	129.181	156.906	136.854
A0A287AFE3	Complement C1q and tumor necrosis factor-related protein 9A	A0A287AFE3_PIG	83.3727	86.4117	92.7906
A0A287AFG3	Lymphocyte specific protein 1	A0A287AFG3_PIG	285.651	332.41	288.94
A0A287AFH8	LIM domain 7	A0A287AFH8_PIG	1049.53	1045.33	1015.82
A0A287AFL3	Rab GTPase-binding effector protein 2	A0A287AFL3_PIG	439.587	427.291	423.82
A0A287AFL9	TATA-box binding protein associated factor 9	A0A287AFL9_PIG	51.8931	41.6909	71.0201
A0A287AFM0	B-TFIID TATA-box binding protein associated factor 1	A0A287AFM0_PIG	313.823	287.116	298.193
A0A287AFM5	Ig-like domain-containing protein	A0A287AFM5_PIG	838.221	723.487	987.923
A0A287AFN2	Thymidylate synthase	A0A287AFN2_PIG	185.054	161.39	165.291
A0A287AFP0	Protein tyrosine phosphatase non-receptor type 23	A0A287AFP0_PIG	752.178	743.574	780.927
A0A287AFQ4	Complement C8 gamma chain	A0A287AFQ4_PIG	205.062	200.629	194.286
A0A287AFQ5	Pleckstrin homology domain containing O2	A0A287AFQ5_PIG	111.321	108.566	120.122
A0A287AFS4	Septin	A0A287AFS4_PIG	1126.92	1120.04	1076.04
A0A287AFT4	WH2 domain-containing protein	A0A287AFT4_PIG	223.216	215.627	220.058
A0A287AFZ0	Nucleoporin 58	A0A287AFZ0_PIG	362.356	361.96	362.847
A0A287AG10	Mixed lineage kinase domain like pseudokinase	A0A287AG10_PIG	33.5824	58.6519	46.2196
A0A287AG13	Apolipoprotein B	A0A287AG13_PIG	20.4497	34.0348	31.3178
A0A287AG36	Laminin subunit alpha 1	A0A287AG36_PIG	764.628	793.636	768.755
A0A287AG39;A0A4X1USC1	Small nuclear ribonucleoprotein-associated protein	A0A287AG39_PIG;A0A4X1USC1_PIG	2344.49	2255.86	2243.45
A0A287AG48	Keratin, type II cytoskeletal 7	A0A287AG48_PIG	5336.63	5435.18	5369.68
A0A287AG50	CKLF like MARVEL transmembrane domain containing 6	A0A287AG50_PIG	272.538	284.197	254.293
A0A287AG72	Musashi RNA binding protein 2	A0A287AG72_PIG	1410.09	1406.87	1392.02
A0A287AG77	Uncharacterized protein	A0A287AG77_PIG	163.278	158.531	177.97
A0A287AGA5	Astrocytic phosphoprotein PEA-15	A0A287AGA5_PIG	717.972	761.729	737.739
A0A287AGB6	LIM domain and actin binding 1	A0A287AGB6_PIG	1282.66	1271.64	1243.68
A0A287AGC6	protein-serine/threonine phosphatase	A0A287AGC6_PIG	142.129	159.249	147.688
A0A287AGE2	Nipsnap homolog 1	A0A287AGE2_PIG	4089.48	4079.04	4031.42
A0A287AGE8	Phosphorylase b kinase regulatory subunit	A0A287AGE8_PIG	201.995	194.24	192.853
A0A287AGF6	Anion exchange protein	A0A287AGF6_PIG	28.7175	NaN	62.7165
A0A287AGI3	U2 small nuclear RNA auxiliary factor 1	A0A287AGI3_PIG	729.397	954.435	994.398
A0A287AGJ7	Cleavage and polyadenylation specificity factor subunit 6	A0A287AGJ7_PIG	898.666	958.542	913.137
A0A287AGL1	Ubiquitin specific peptidase 34	A0A287AGL1_PIG	298.349	309.166	298.868
A0A287AGL3	MAX network transcriptional repressor	A0A287AGL3_PIG	25.3088	23.0797	28.4187
A0A287AGM8	Dolichyl-diphosphooligosaccharide--protein glycosyltransferase 48 kDa subunit	A0A287AGM8_PIG	8353.56	8436.61	8203.94
A0A287AGN1	Apolipoprotein B receptor	A0A287AGN1_PIG	52.8258	41.6917	65.5272
A0A287AGS1	Store-operated calcium entry-associated regulatory factor	A0A287AGS1_PIG	113.71	119.023	134.772
A0A287AGV9	mRNA-capping enzyme	A0A287AGV9_PIG	68.8948	75.8368	60.8948
A0A287AGX0	protein-tyrosine-phosphatase	A0A287AGX0_PIG	279.398	276.348	264.386
A0A287AGX7	Zinc finger CCCH domain-containing protein 7B	A0A287AGX7_PIG	287.069	295.846	299.806
A0A287AGZ9	riboflavin kinase	A0A287AGZ9_PIG	142.321	146.872	124.663
A0A287AH14	GOLD domain-containing protein	A0A287AH14_PIG	64.7234	72.6439	65.7483
A0A287AH24	Programmed cell death 6 interacting protein	A0A287AH24_PIG	4049.45	4104.15	3957.41
A0A287AH26	General transcription factor IIH subunit 3	A0A287AH26_PIG	38.3826	33.3991	30.4045
A0A287AH57	E2 ubiquitin-conjugating enzyme	A0A287AH57_PIG	252.75	227.595	217.032
A0A287AH65	Rac/Cdc42 guanine nucleotide exchange factor 6	A0A287AH65_PIG	541.752	567.207	527.924
A0A287AH66	TRPM8 channel associated factor 1	A0A287AH66_PIG	59.885	50.8015	28.8217
A0A287AH69	Methyltransferase-like 26	A0A287AH69_PIG	216.8	227.808	233.283
A0A287AH76	SS18 subunit of BAF chromatin remodeling complex	A0A287AH76_PIG	56.3646	64.8905	42.1465
A0A287AH94	SH3 domain binding protein 4	A0A287AH94_PIG	412.102	394.879	418.813
A0A287AH97	Transcription factor Maf	A0A287AH97_PIG	37.3029	35.4955	25.0871
A0A287AHA6	AP-1 complex subunit mu-1	A0A287AHA6_PIG	2277.9	2376.45	2347.52
A0A287AHB3	HECT-type E3 ubiquitin transferase	A0A287AHB3_PIG	66.2525	65.1537	59.6309
A0A287AHC2	Glucosamine-6-phosphate isomerase	A0A287AHC2_PIG	3357.99	3394.22	3338.82
A0A287AHC5	Guanine nucleotide-binding protein subunit gamma	A0A287AHC5_PIG	358.36	382.746	353.07
A0A287AHD0	Immunoglobulin superfamily member 11	A0A287AHD0_PIG	104.736	116.298	111.607
A0A287AHF2	N-alpha-acetyltransferase 30, NatC catalytic subunit	A0A287AHF2_PIG	121.652	130.759	131.944
A0A287AHH2	Putative GTP-binding protein 6	A0A287AHH2_PIG	77.3017	66.1367	73.5597
A0A287AHH7	Uridine-cytidine kinase	A0A287AHH7_PIG	63.7131	78.5628	73.0236
A0A287AHI5	Vesicle transport protein	A0A287AHI5_PIG	134.749	125.917	138.38
A0A287AHI6	Trafficking protein particle complex subunit 10	A0A287AHI6_PIG	267.274	252.203	260.411
A0A287AHK1	Vitamin D-binding protein	A0A287AHK1_PIG	371.371	381.038	412.029
A0A287AHL0	VRK serine/threonine kinase 3	A0A287AHL0_PIG	28.7178	32.931	25.9348
A0A287AHL4	Tubulin beta chain	A0A287AHL4_PIG	29808.6	29882.4	30201.4
A0A287AHL8	PIN2/TERF1-interacting telomerase inhibitor 1 isoform 1	A0A287AHL8_PIG	NaN	NaN	10.6885
A0A287AHN2	Ataxin 2 like	A0A287AHN2_PIG	589.12	574.075	598.542
A0A287AHN6	Zinc finger protein 740	A0A287AHN6_PIG	24.5738	22.091	NaN
A0A287AHQ0	acetyl-CoA C-acetyltransferase	A0A287AHQ0_PIG	5079.1	5203.02	5155.06
A0A287AHQ1	UBA domain containing 2	A0A287AHQ1_PIG	57.4829	52.8753	64.7621
A0A287AHR6	Nebulette	A0A287AHR6_PIG	56.6513	53.1451	66.245
A0A287AHT1	Protein-serine/threonine kinase	A0A287AHT1_PIG	950.105	945.043	947.857
A0A287AHU1	Poly(A) binding protein interacting protein 1	A0A287AHU1_PIG	544.884	534.96	560.065
A0A287AHU3	Replication factor C subunit 5	A0A287AHU3_PIG	197.109	197.946	191.364
A0A287AHU4	Crooked neck pre-mRNA splicing factor 1	A0A287AHU4_PIG	708.641	634.766	677.127
A0A287AHW3	Centrosomal protein 43	A0A287AHW3_PIG	114.441	125.024	136.154
A0A287AHW6	Probable ATP-dependent RNA helicase DDX5	A0A287AHW6_PIG	3608.27	3697.64	3738.88
A0A287AHW9	CXXC-type zinc finger protein 5	A0A287AHW9_PIG	47.1189	67.4102	72.9485
A0A287AHX2	SAGA complex associated factor 29	A0A287AHX2_PIG	105.508	113.183	120.881
A0A287AHX7	Cadherin related family member 5	A0A287AHX7_PIG	620.868	601.498	561.237
A0A287AHZ7	SS nuclear autoantigen 1	A0A287AHZ7_PIG	53.3298	49.0042	49.5388
A0A287AI57	Leucine rich repeat containing 58	A0A287AI57_PIG	19.9732	23.5354	21.1137
A0A287AI58	Anion exchange protein	A0A287AI58_PIG	380.981	319.161	347.85
A0A287AI78;A0A287BM77	R3H domain-containing protein	A0A287AI78_PIG;A0A287BM77_PIG	71.3746	66.841	89.6852
A0A287AI92	Carbonic anhydrase	A0A287AI92_PIG	8253.57	8275.69	8232.98
A0A287AIA1	Centrosomal protein 170	A0A287AIA1_PIG	28.9541	28.4591	37.1661
A0A287AIB9	Interferon induced protein 44 like	A0A287AIB9_PIG	390.929	383.911	376.877
A0A287AIC4	BCR activator of RhoGEF and GTPase	A0A287AIC4_PIG	393.43	422.131	438.075
A0A287AIC8	Membrane associated guanylate kinase, WW and PDZ domain containing 1	A0A287AIC8_PIG	139.069	130.023	115.511
A0A287AID0	Exoribonuclease 1	A0A287AID0_PIG	65.583	72.3995	62.9645
A0A287AID5	Transformation/transcription domain associated protein	A0A287AID5_PIG	496.379	488.389	570.616
A0A287AIF7	Eukaryotic elongation factor, selenocysteine-tRNA specific	A0A287AIF7_PIG	479.766	495.296	506.36
A0A287AIG2	GDT1 family protein	A0A287AIG2_PIG	197.978	214.147	215.393
A0A287AIG3	Beta-1,4-galactosyltransferase	A0A287AIG3_PIG	78.3764	75.6508	69.8626
A0A287AII8	1,4-alpha-glucan branching enzyme 1	A0A287AII8_PIG	3257.96	3182.35	3064.07
A0A287AIJ3	glutathione peroxidase	A0A287AIJ3_PIG	32264.1	33271.8	34189.5
A0A287AIK8	C-terminal binding protein 2	A0A287AIK8_PIG	678.745	661.788	673.825
A0A287AIM8	Complement C5	A0A287AIM8_PIG	809.882	824.933	815.57
A0A287AIP7	Long-chain-fatty-acid--CoA ligase	A0A287AIP7_PIG	21877.6	22292	21687.8
A0A287AIP9	Histone-lysine N-methyltransferase SETD7	A0A287AIP9_PIG	177.016	181.648	213.649
A0A287AIQ7	Histocompatibility minor 13	A0A287AIQ7_PIG	906.034	967.374	901.389
A0A287AIR5	HscB mitochondrial iron-sulfur cluster cochaperone	A0A287AIR5_PIG	193.082	191.936	199.312
A0A287AIU1	RNA polymerase II associated protein 1	A0A287AIU1_PIG	78.0498	83.3582	88.7261
A0A287AIV4	Dual specificity tyrosine-phosphorylation-regulated kinase 1A	A0A287AIV4_PIG	56.6365	50.3537	56.6093
A0A287AIW1	C2 calcium dependent domain containing 5	A0A287AIW1_PIG	261.81	275.755	266.25
A0A287AIW3	Dynein light intermediate chain	A0A287AIW3_PIG	989.649	1010.43	1004.54
A0A287AIZ5	Death inducer-obliterator 1	A0A287AIZ5_PIG	91.7322	100.311	95.3628
A0A287AJ48	Protein phosphatase 1A	A0A287AJ48_PIG	582.467	593.164	554.422
A0A287AJ51	Angiotensinogen	A0A287AJ51_PIG	1374.19	1345.51	1345.13
A0A287AJ61	Ankyrin repeat domain 13A	A0A287AJ61_PIG	159.035	156.358	163.004
A0A287AJ85	U1 small nuclear ribonucleoprotein 70 kDa	A0A287AJ85_PIG	2514.55	2451.76	2435.16
A0A287AJ91	DnaJ heat shock protein family (Hsp40) member A3	A0A287AJ91_PIG	1466.82	1489.32	1472.02
A0A287AJ93	Proteasome assembly chaperone 4	A0A287AJ93_PIG	45.7499	44.343	43.6251
A0A287AJ95	Exportin-4	A0A287AJ95_PIG	276.249	245.884	256.017
A0A287AJ97	Protein farnesyltransferase/geranylgeranyltransferase type-1 subunit alpha	A0A287AJ97_PIG	326.626	305.185	332.111
A0A287AJA7	Elongation of very long chain fatty acids protein 1	A0A287AJA7_PIG	557.151	988.87	880.735
A0A287AJB1	Homogentisate 1,2-dioxygenase	A0A287AJB1_PIG	2039.76	2042.59	2064.22
A0A287AJG8	Jumonji domain containing 1C	A0A287AJG8_PIG	54.3735	73.7633	63.257
A0A287AJH7	Autophagy-related protein 101	A0A287AJH7_PIG	17.1087	25.7036	23.0763
A0A287AJI7	LisH domain and HEAT repeat-containing protein KIAA1468 isoform b	A0A287AJI7_PIG	429.636	421.518	418.517
A0A287AJK0	HAUS augmin like complex subunit 4	A0A287AJK0_PIG	23.435	26.7341	26.0531
A0A287AJK1	Renin receptor	A0A287AJK1_PIG	642.388	738.286	741.012
A0A287AJK6	Mitochondrial ribosomal protein S35	A0A287AJK6_PIG	548.211	564.194	528.604
A0A287AJL4	ubiquitinyl hydrolase 1	A0A287AJL4_PIG	182.173	172.258	177.532
A0A287AJL8	Focal adhesion kinase 1	A0A287AJL8_PIG	594.825	611.053	588.068
A0A287AJM0	ADP-ribosylation factor-binding protein GGA1 isoform 1	A0A287AJM0_PIG	550.098	559.435	562.638
A0A287AJM8	Thimet oligopeptidase	A0A287AJM8_PIG	1831.25	1836.3	1850.8
A0A287AJN5	GA binding protein transcription factor subunit beta 1	A0A287AJN5_PIG	15.4243	13.3048	19.9906
A0A287AJQ1	Insulin-like growth factor 2 mRNA-binding protein 3	A0A287AJQ1_PIG	462.543	514.55	518.035
A0A287AJQ2	Phosphoglycerate mutase	A0A287AJQ2_PIG	17824.8	17949.3	17649.2
A0A287AJQ6	Dishevelled segment polarity protein 2	A0A287AJQ6_PIG	40.1996	36.5664	47.1492
A0A287AJS0	Rho guanine nucleotide exchange factor 1	A0A287AJS0_PIG	2292.56	2386.44	2276.37
A0A287AJS8	MHC class I antigen 2	A0A287AJS8_PIG	2368.14	2251.65	2431.98
A0A287AJT7	Large ribosomal subunit protein eL28	A0A287AJT7_PIG	2457.23	2464.35	2390.2
A0A287AJT8	BICD cargo adaptor 2	A0A287AJT8_PIG	240.228	239.262	234.035
A0A287AJU1	Coactosin like F-actin binding protein 1	A0A287AJU1_PIG	4013.12	4319.71	3967.64
A0A287AJV7	BSD domain containing 1	A0A287AJV7_PIG	264.903	281.298	256.359
A0A287AJX7	Heterogeneous nuclear ribonucleoprotein L	A0A287AJX7_PIG	2202.83	2388.92	2330.81
A0A287AK10	Cytoskeleton associated protein 5	A0A287AK10_PIG	537.366	532.652	562.736
A0A287AK28	Protein phosphatase 1H	A0A287AK28_PIG	313.175	339.226	318.86
A0A287AK38	Alpha-hemoglobin-stabilizing protein	A0A287AK38_PIG	455.178	430.944	424.821
A0A287AK40	Nucleobindin 2	A0A287AK40_PIG	73.0411	55.8982	75.8015
A0A287AK42	Phosducin-like protein 3	A0A287AK42_PIG	265.117	315.631	297.696
A0A287AK86;P53714	Integrin beta;Integrin beta-2	A0A287AK86_PIG;ITB2_PIG	112.588	118.278	119.165
A0A287AKA2	Aminoacyl tRNA synthetase complex interacting multifunctional protein 1	A0A287AKA2_PIG	922.609	922.209	875.645
A0A287AKA3	Core histone macro-H2A	A0A287AKA3_PIG	558.46	575.928	612.945
A0A287AKA9	Ankyrin repeat domain 10	A0A287AKA9_PIG	59.3466	55.8505	72.7482
A0A287AKB2	Ubiquitin thioesterase OTU	A0A287AKB2_PIG	124.486	141.279	138.109
A0A287AKD0	Mediator of RNA polymerase II transcription subunit 15	A0A287AKD0_PIG	70.5105	81.3536	83.2457
A0A287AKE4	Copine-2	A0A287AKE4_PIG	74.3091	83.0741	84.2788
A0A287AKG8	Interferon regulatory factor 2 binding protein 2	A0A287AKG8_PIG	191.632	218.618	217.073
A0A287AKH6	Zinc finger and BTB domain containing 14	A0A287AKH6_PIG	20.3244	27.0666	21.5954
A0A287AKL0;F1S9C0;P0DSO0	Serum amyloid A protein;Serum amyloid A protein;Serum amyloid A-2 protein	A0A287AKL0_PIG;F1S9C0_PIG;SAA2_PIG	93.9158	83.984	81.7005
A0A287AKM3	Mitochondrial chaperone BCS1	A0A287AKM3_PIG	558.69	579.243	608.315
A0A287AKQ9	phosphatidylinositol-3-phosphatase	A0A287AKQ9_PIG	108.239	107.166	106.649
A0A287AKR8	L antigen family member 3	A0A287AKR8_PIG	286.794	254.167	311.738
A0A287AKS9	SH3 domain and tetratricopeptide repeats 1	A0A287AKS9_PIG	126.857	135.373	135.005
A0A287AKU6	Programmed cell death 6	A0A287AKU6_PIG	1128.62	1107.96	1079.64
A0A287AKW2	Ig-like domain-containing protein	A0A287AKW2_PIG	1949.75	2016.87	2035.93
A0A287AKW8	Translation initiation factor eIF2B subunit delta	A0A287AKW8_PIG	605.357	618.205	600.489
A0A287AKX2	G-patch domain containing 8	A0A287AKX2_PIG	53.5173	59.304	66.0025
A0A287AKZ5;A0A4X1TKG2	Eukaryotic translation initiation factor 4C	A0A287AKZ5_PIG;A0A4X1TKG2_PIG	1890.44	1877.82	1898.8
A0A287AKZ6	Periphilin 1	A0A287AKZ6_PIG	40.2884	34.4973	33.338
A0A287AKZ8	Importin 9	A0A287AKZ8_PIG	437.298	436.823	475.567
A0A287AL10	Ferritin	A0A287AL10_PIG	578.706	605.576	560.377
A0A287AL22	Transcription initiation factor IIB	A0A287AL22_PIG	223.492	225.048	228.158
A0A287AL32	Ciliary rootlet coiled-coil, rootletin	A0A287AL32_PIG	285.907	260.707	277.192
A0A287AL38	Tripeptidyl-peptidase 2	A0A287AL38_PIG	1187.82	1188.75	1190.93
A0A287AL42	TANK binding kinase 1	A0A287AL42_PIG	96.7494	97.2953	95.9865
A0A287AL53	Abhydrolase domain containing 10, depalmitoylase	A0A287AL53_PIG	503.023	519.69	480.453
A0A287AL71	Protein phosphatase 1 regulatory subunit 37	A0A287AL71_PIG	49.4429	41.6741	51.3906
A0A287AL76	Coatomer subunit delta	A0A287AL76_PIG	5500.15	5632.84	5435.77
A0A287AL82	Semaphorin 4B	A0A287AL82_PIG	135.491	119.409	141.462
A0A287AL90	Poly(ADP-ribose) polymerase 2	A0A287AL90_PIG	69.2598	82.4296	70.375
A0A287AL94	Alpha-1,4 glucan phosphorylase	A0A287AL94_PIG	3769.86	3741.84	3647.55
A0A287ALA0	Brain abundant membrane attached signal protein 1	A0A287ALA0_PIG	1242.63	1298.07	1252.62
A0A287ALB3	FYVE, RhoGEF and PH domain containing 4	A0A287ALB3_PIG	412.654	414.955	396.387
A0A287ALB5	Calponin-homology (CH) domain-containing protein	A0A287ALB5_PIG	97.5004	85.8013	92.2783
A0A287ALC1	Immunoglobulin heavy constant mu	A0A287ALC1_PIG	18600.2	18909.9	18654.2
A0A287ALD4	Ectonucleotide pyrophosphatase/phosphodiesterase family member 5	A0A287ALD4_PIG	52.232	57.3261	42.6847
A0A287ALE5	RAB11 family interacting protein 4	A0A287ALE5_PIG	172.515	172.084	168.212
A0A287ALG3;A0A287BFL6	Gamma-taxilin isoform 1	A0A287ALG3_PIG;A0A287BFL6_PIG	132.005	130.626	124.253
A0A287ALJ1	Pro-FMRFamide-related neuropeptide VF	A0A287ALJ1_PIG	232.153	317.218	253.424
A0A287ALJ2	Parvalbumin	A0A287ALJ2_PIG	218.549	223.511	230.679
A0A287ALL2	Telomeric repeat-binding factor	A0A287ALL2_PIG	34.1725	36.7595	27.8718
A0A287ALL6	Origin recognition complex subunit 5	A0A287ALL6_PIG	12.3965	10.947	24.8456
A0A287ALN0	Flotillin	A0A287ALN0_PIG	651.069	648.844	648.858
A0A287ALN3	Mitochondrial elongation factor 1	A0A287ALN3_PIG	31.5946	33.3596	27.4658
A0A287ALP1;Q7M329	Ribonuclease T2	A0A287ALP1_PIG;RNT2_PIG	1621.87	1499.72	1565.34
A0A287ALS3	Capping protein inhibiting regulator of actin dynamics	A0A287ALS3_PIG	477.1	481.73	471.601
A0A287ALW9	E3 SUMO-protein ligase NSE2	A0A287ALW9_PIG	14.3672	12.2069	8.62703
A0A287AM09	C-terminal binding protein 1	A0A287AM09_PIG	1176.86	1167.9	1144.01
A0A287AM10	Zinc transporter	A0A287AM10_PIG	118.9	113.05	146.431
A0A287AM21	G protein-coupled receptor kinase	A0A287AM21_PIG	36.7068	22.8018	36.8685
A0A287AM25	Metal transporter	A0A287AM25_PIG	336.765	328.976	341.899
A0A287AM26	Aminopeptidase B isoform a	A0A287AM26_PIG	989.207	1000.7	975.313
A0A287AM27	AP-3 complex subunit mu-1	A0A287AM27_PIG	1241.65	1313.3	1188.77
A0A287AM28	NDRG family member 4	A0A287AM28_PIG	98.5863	95.7471	96.3922
A0A287AM29	Filamin A interacting protein 1 like	A0A287AM29_PIG	71.978	72.7881	69.3475
A0A287AM31	Sorting nexin 11	A0A287AM31_PIG	65.5177	69.5558	73.545
A0A287AM97	LIM domain binding 3	A0A287AM97_PIG	411.171	382.947	374.657
A0A287AMB8	Dedicator of cytokinesis 8	A0A287AMB8_PIG	450.229	433.946	451.617
A0A287AMF3	Regulator of microtubule dynamics protein 1	A0A287AMF3_PIG	776.008	787.426	757.541
A0A287AMG1	RING-type E3 ubiquitin transferase	A0A287AMG1_PIG	58.2293	62.7648	52.3954
A0A287AMJ0	RNA helicase	A0A287AMJ0_PIG	384.871	367.625	373.883
A0A287AMM9	Galectin	A0A287AMM9_PIG	593.388	618.962	608.926
A0A287AMQ0	TLE family member 1, transcriptional corepressor	A0A287AMQ0_PIG	271.263	284.417	267.872
A0A287AMQ3	Fibronectin type III domain containing 3B	A0A287AMQ3_PIG	68.1679	99.0874	81.8759
A0A287AMS3	LIM and calponin homology domains 1	A0A287AMS3_PIG	328.827	327.015	339.471
A0A287AMS8	U4/U6 small nuclear ribonucleoprotein Prp31	A0A287AMS8_PIG	622.513	622.513	634.192
A0A287AMT0	von Willebrand factor A domain containing 8	A0A287AMT0_PIG	1893.68	1942.06	1872.74
A0A287AMT7	HECT and RLD domain containing E3 ubiquitin protein ligase family member 6	A0A287AMT7_PIG	52.2031	47.2209	55.6689
A0A287AMU3	Myosin-10	A0A287AMU3_PIG	3162.2	3273.57	3296.08
A0A287AMU7	Type 2 lactosamine alpha-2,3-sialyltransferase	A0A287AMU7_PIG	228.986	226.032	230.215
A0A287AMV5	polyribonucleotide nucleotidyltransferase	A0A287AMV5_PIG	1138.3	1157.88	1256.78
A0A287AMW7	Protein HGH1 homolog	A0A287AMW7_PIG	272.115	308.632	297.626
A0A287AN25	Splicing factor 3A subunit 2	A0A287AN25_PIG	528.733	517.85	519.442
A0A287AN31	Chromosome 9 C1orf116 homolog	A0A287AN31_PIG	786.698	761.15	844.628
A0A287AN60	Myocardin related transcription factor B	A0A287AN60_PIG	127.68	128.35	127.168
A0A287AN76	Mitochondrial 2-oxoglutarate/malate carrier protein	A0A287AN76_PIG	5048.09	5175.04	4995.65
A0A287AN93	Lipase	A0A287AN93_PIG	1432.23	1438.48	1437.42
A0A287AND2	Ergosterol biosynthesis 28 homolog	A0A287AND2_PIG	133.338	125.462	153.578
A0A287ANF4	TOG array regulator of axonemal microtubules 1	A0A287ANF4_PIG	1575.31	1518.63	1256.58
A0A287ANF5	Apoptosis and caspase activation inhibitor	A0A287ANF5_PIG	230.376	256.963	265.229
A0A287ANF8	ATP synthase mitochondrial F1 complex assembly factor 1	A0A287ANF8_PIG	300.558	330.057	323.227
A0A287ANF9	Prostaglandin G/H synthase 1	A0A287ANF9_PIG	44.44	39.6519	40.428
A0A287ANM8	Glutamine amidotransferase class 1 domain containing 3	A0A287ANM8_PIG	4546.32	4562.92	4525.16
A0A287ANN1	ADAMTS like 4	A0A287ANN1_PIG	96.7739	278.061	388.211
A0A287ANQ4	Alanine--tRNA ligase	A0A287ANQ4_PIG	346.917	346.975	348.812
A0A287ANS0	SCY1 like pseudokinase 3	A0A287ANS0_PIG	58.0262	59.7649	58.1665
A0A287ANU4	28S ribosomal protein S24, mitochondrial	A0A287ANU4_PIG	261.362	257.618	262.28
A0A287ANU5	Uncharacterized protein	A0A287ANU5_PIG	435.76	469.056	441.445
A0A287ANV0	F-BAR domain only protein 2	A0A287ANV0_PIG	727.196	715.594	703.804
A0A287ANV7	Lymphocyte cytosolic protein 1	A0A287ANV7_PIG	2003.47	2044.22	1962.49
A0A287ANW0	Actin, aortic smooth muscle	A0A287ANW0_PIG	145296	151704	150662
A0A287ANX9	Ig-like domain-containing protein	A0A287ANX9_PIG	7838.11	7900.86	7729.49
A0A287AP21	Peptidyl-prolyl cis-trans isomerase	A0A287AP21_PIG	510.284	526.558	571.271
A0A287AP23	BAG cochaperone 4	A0A287AP23_PIG	82.9762	77.3515	92.3505
A0A287AP26	ST14 transmembrane serine protease matriptase	A0A287AP26_PIG	272.487	259.497	256.616
A0A287AP28	Ig-like domain-containing protein	A0A287AP28_PIG	25485.6	26374.5	26134.6
A0A287AP37	ADP-ribosylation factor-related protein 1	A0A287AP37_PIG	57.768	79.6801	63.0441
A0A287AP60	DnaJ homolog subfamily B member 14	A0A287AP60_PIG	40.1486	56.1049	66.2398
A0A287AP64	Short-chain specific acyl-CoA dehydrogenase, mitochondrial	A0A287AP64_PIG	4406.51	3699.68	3981.71
A0A287AP71	EGF containing fibulin extracellular matrix protein 1	A0A287AP71_PIG	128.97	120.625	128.726
A0A287AP73	Inter-alpha-trypsin inhibitor heavy chain H3	A0A287AP73_PIG	204.01	194.274	204.037
A0A287AP74	ATP-dependent RNA helicase	A0A287AP74_PIG	105.621	115.415	159.064
A0A287AP76	WW domain-binding protein 4	A0A287AP76_PIG	162.957	170.721	196.228
A0A287AP77	Multivesicular body subunit 12A	A0A287AP77_PIG	155.936	185.861	184.794
A0A287APA5	Erythrocyte membrane protein band 4.1 like 3	A0A287APA5_PIG	9681.37	9749.29	9787.02
A0A287APA8	ArfGAP with FG repeats 1	A0A287APA8_PIG	971.627	924.719	927.971
A0A287APC7	Calcium-transporting ATPase	A0A287APC7_PIG	359.83	374.309	353.025
A0A287APE0	Ribosomal RNA processing 1	A0A287APE0_PIG	131.048	123.736	124.24
A0A287APG0	non-specific serine/threonine protein kinase	A0A287APG0_PIG	727.903	740.095	752.378
A0A287APG1	renin	A0A287APG1_PIG	1125.4	995.578	1107.03
A0A287APG4	Ig-like domain-containing protein	A0A287APG4_PIG	80.8999	85.0508	66.7043
A0A287APN0	Cysteine and glycine-rich protein 1	A0A287APN0_PIG	6602.51	6624.22	6517.34
A0A287APN4	Spondin 2	A0A287APN4_PIG	180.619	182.449	164.296
A0A287APQ2	Amyloid beta protein binding family B member 1	A0A287APQ2_PIG	75.7641	80.2648	97.1362
A0A287APQ3	Proteasome activator complex subunit 4	A0A287APQ3_PIG	328.726	321.763	345.378
A0A287APR1	Large ribosomal subunit protein eL20	A0A287APR1_PIG	706.357	671.219	688.452
A0A287APR9	Heteroous nuclear ribonucleoprotein U like 2	A0A287APR9_PIG	2421.69	2492.4	2445.4
A0A287APU9	Pantothenate kinase 1	A0A287APU9_PIG	118.6	121.475	111.274
A0A287APV2	Myosin XVIIIA	A0A287APV2_PIG	944.427	965.181	946.34
A0A287APW1	Mitochondrial translational initiation factor 3	A0A287APW1_PIG	67.4763	57.8141	55.4264
A0A287APX2	GRIP and coiled-coil domain containing 1	A0A287APX2_PIG	134.409	155.211	137.279
A0A287AQ03	Cadherin 16	A0A287AQ03_PIG	16134.6	16167.5	15977.8
A0A287AQ14	Family with sequence similarity 83 member H	A0A287AQ14_PIG	178.277	186.555	185.22
A0A287AQ20	Complement factor I	A0A287AQ20_PIG	299.064	314.019	302.774
A0A287AQ33	LanC like glutathione S-transferase 2	A0A287AQ33_PIG	480.061	467.22	482.171
A0A287AQ40	ZFP91 zinc finger protein, atypical E3 ubiquitin ligase	A0A287AQ40_PIG	102.537	102.28	108.868
A0A287AQ48	Sperm antigen with calponin homology and coiled-coil domains 1	A0A287AQ48_PIG	58.3011	54.4589	51.0242
A0A287AQ67;A0A8W4F774	Small ribosomal subunit protein uS14;40S ribosomal protein S29	A0A287AQ67_PIG;A0A8W4F774_PIG	465.912	224.387	334.528
A0A287AQA7	Coiled-coil domain containing 187	A0A287AQA7_PIG	362.069	307.676	333.211
A0A287AQC9	SUMO specific peptidase 3	A0A287AQC9_PIG	136.94	137.971	136.11
A0A287AQD3	Cathepsin O	A0A287AQD3_PIG	13.7598	16.5206	17.365
A0A287AQH0	GATA zinc finger domain containing 2B	A0A287AQH0_PIG	294.927	281.001	282.394
A0A287AQJ4	Ubiquitin carboxyl-terminal hydrolase 4	A0A287AQJ4_PIG	172.113	183.367	181.939
A0A287AQK8	Cytochrome c oxidase assembly protein COX19	A0A287AQK8_PIG	327.193	317.956	348.168
A0A287AQN7	YAE1 maturation factor of ABCE1	A0A287AQN7_PIG	13.8218	16.6185	12.9651
A0A287AQQ0	Uncharacterized protein	A0A287AQQ0_PIG	128.864	111.088	139.801
A0A287AQR8	Heat shock protein family B (small) member 6	A0A287AQR8_PIG	852.857	811.302	830.568
A0A287AQS7	Synthesis of cytochrome C oxidase 2	A0A287AQS7_PIG	138.607	163.769	146.101
A0A287AQT2	Transmembrane protein 186	A0A287AQT2_PIG	238.908	300.341	273.07
A0A287AQT5	Mitochondrial ribosomal protein S22	A0A287AQT5_PIG	475.455	458.338	456.884
A0A287AQU0	IKBKB interacting protein	A0A287AQU0_PIG	84.7132	81.2364	83.7208
A0A287AQV3	5'-3' exonuclease PLD3	A0A287AQV3_PIG	1166.59	1213.77	1167.02
A0A287AQV4	Cystathionine beta-synthase	A0A287AQV4_PIG	477.781	472.776	496.083
A0A287AQW0	Myosin phosphatase Rho interacting protein	A0A287AQW0_PIG	612.583	637.076	624.867
A0A287AQX9	Tight junction protein 2	A0A287AQX9_PIG	1861.85	1916.78	1933.98
A0A287AQY3	Chloride channel protein	A0A287AQY3_PIG	287.459	261.432	275.074
A0A287AQY5	Leucine rich repeats and calponin homology domain containing 4	A0A287AQY5_PIG	306.941	280.28	329.279
A0A287AR08	Palmitoyltransferase	A0A287AR08_PIG	226.462	189.696	209.994
A0A287AR23	MAGUK p55 subfamily member 7	A0A287AR23_PIG	389.748	401.159	376.709
A0A287AR30	Oxidized purine nucleoside triphosphate hydrolase	A0A287AR30_PIG	109.776	94.0391	100.502
A0A287AR35	Testis expressed 10	A0A287AR35_PIG	1087.79	940.116	1003.86
A0A287AR42	Proteasome activator subunit 3 interacting protein 1	A0A287AR42_PIG	289.078	295.01	275.071
A0A287AR46	Hyaluronan binding protein 4	A0A287AR46_PIG	316.426	309.801	306.999
A0A287AR56	Sulfhydryl oxidase	A0A287AR56_PIG	608.168	665.525	665.135
A0A287AR63	THO complex subunit 5	A0A287AR63_PIG	195.357	204.679	202.935
A0A287AR65	Tyrosine-protein phosphatase non-receptor type	A0A287AR65_PIG	73.7175	76.5152	71.7671
A0A287AR75	Kinesin-like protein	A0A287AR75_PIG	38.1846	36.0888	45.4673
A0A287AR98	Suprabasin	A0A287AR98_PIG	3.94883	11.2149	2.58006
A0A287ARA1	Intraflagellar transport protein 56	A0A287ARA1_PIG	43.8249	31.4959	47.5197
A0A287ARA7	Ecm29 proteasome adaptor and scaffold	A0A287ARA7_PIG	521.663	526.887	536.703
A0A287ARB3	Pro-apoptotic WT1 regulator	A0A287ARB3_PIG	167.889	166.17	184.876
A0A287ARB4	Myosin VC	A0A287ARB4_PIG	460.356	459.668	452.497
A0A287ARC4	Geranylgeranyl diphosphate synthase 1	A0A287ARC4_PIG	158.046	149.196	158.35
A0A287ARC6	UV excision repair protein RAD23	A0A287ARC6_PIG	1106.72	1173.51	1158.31
A0A287ARE6	GRB10 interacting GYF protein 2	A0A287ARE6_PIG	449.583	475.882	467.749
A0A287ARG2	UBC core domain-containing protein	A0A287ARG2_PIG	8975.75	9137.68	9382.25
A0A287ARH1	KAT8 regulatory NSL complex subunit 3	A0A287ARH1_PIG	15.1397	12.6321	5.81332
A0A287ARH4	E3 ubiquitin-protein ligase RNF213	A0A287ARH4_PIG	231.608	217.587	233.17
A0A287ARI1	Eukaryotic translation initiation factor 3 subunit F	A0A287ARI1_PIG	2177.17	2212.77	2227.53
A0A287ARJ1	N6-adenosine-methyltransferase non-catalytic subunit	A0A287ARJ1_PIG	162.918	147.11	125.478
A0A287ARK3	Actin-related protein 8	A0A287ARK3_PIG	69.4486	79.4565	75.9014
A0A287ARL7	CGG triplet repeat-binding protein 1	A0A287ARL7_PIG	328.421	315.815	322.475
A0A287ARM8	Vesicle associated membrane protein 4	A0A287ARM8_PIG	35.8844	39.4901	33.6842
A0A287ART1	Rho GTPase activating protein 31	A0A287ART1_PIG	391.59	384.905	361.734
A0A287ARU4	S-phase kinase-associated protein 1	A0A287ARU4_PIG	1719.01	1664.17	1656.4
A0A287ARV5	Ubiquitin-related modifier 1	A0A287ARV5_PIG	265.655	249.015	198.522
A0A287ARW4	FGGY carbohydrate kinase domain containing	A0A287ARW4_PIG	493.029	513.087	478.046
A0A287ARX4	Receptor expression-enhancing protein	A0A287ARX4_PIG	53.1998	52.5281	51.7696
A0A287ARZ1	Thioredoxin domain containing 5	A0A287ARZ1_PIG	6159.52	6131.3	6071.22
A0A287ARZ5	Pyridoxal dependent decarboxylase domain containing 1	A0A287ARZ5_PIG	1360.18	1356.01	1357.93
A0A287AS02	Mitotic spindle organizing protein 1	A0A287AS02_PIG	241.459	218.161	213.572
A0A287AS29	Nucleoside diphosphate kinase	A0A287AS29_PIG	1629.49	1601.22	1602.1
A0A287AS73	Glutamyl-tRNA(Gln) amidotransferase subunit A, mitochondrial	A0A287AS73_PIG	254.393	253.98	263.184
A0A287AS86	Myotubularin-related protein 12	A0A287AS86_PIG	234.021	228.458	235.215
A0A287ASA9	Pleckstrin homology and FYVE domain containing 2	A0A287ASA9_PIG	700.034	721.091	706.145
A0A287ASB0	LMBR1 domain containing 2	A0A287ASB0_PIG	231.659	251.907	259.064
A0A287ASC2	Protein YIPF	A0A287ASC2_PIG	215.666	294.573	278.016
A0A287ASF0	SH3 and multiple ankyrin repeat domains 3	A0A287ASF0_PIG	150.713	148.261	150.161
A0A287ASF7	Protein RER1	A0A287ASF7_PIG	823.832	885.509	855.826
A0A287ASH4	Ras-related GTP-binding protein	A0A287ASH4_PIG	948.271	955.158	979.149
A0A287ASL6	Signal transducing adaptor family member 2	A0A287ASL6_PIG	299.657	295.914	287.953
A0A287ASN4	Kazrin, periplakin interacting protein	A0A287ASN4_PIG	88.0188	75.8488	98.1247
A0A287ASP0	RNA uridylyltransferase	A0A287ASP0_PIG	33.7988	34.7009	33.9748
A0A287ASP8	SUMO-conjugating enzyme UBC9	A0A287ASP8_PIG	1863.81	1901.05	1847.47
A0A287ASR0	Solute carrier family 25 member 10	A0A287ASR0_PIG	3729.95	3848.99	3707.99
A0A287ASR3	Poly(A)-binding protein nuclear 1	A0A287ASR3_PIG	1534.72	1501.39	1483.34
A0A287AST0	BCL2 family apoptosis regulator BOK	A0A287AST0_PIG	23.6116	30.7144	24.37
A0A287AST6	3-phosphoinositide-dependent protein kinase 1	A0A287AST6_PIG	164.485	174.894	152.151
A0A287ASU4	Small ribosomal subunit protein uS5	A0A287ASU4_PIG	3718.24	4370.19	4200.02
A0A287ASY8	NADPH:adrenodoxin oxidoreductase, mitochondrial	A0A287ASY8_PIG	1099.63	1114.32	1088.69
A0A287ASZ5	Serine and arginine rich splicing factor 7	A0A287ASZ5_PIG	3208.22	3154.5	3092.93
A0A287AT04	DDB1 and CUL4 associated factor 8	A0A287AT04_PIG	927.119	962.686	898.857
A0A287AT18	Proteasome subunit alpha type	A0A287AT18_PIG	6743.44	6899.68	6794.97
A0A287AT21	Sorbitol dehydrogenase	A0A287AT21_PIG	12970.2	12973.2	13333.6
A0A287AT23;Q6PQZ1	Aquaporin-1	A0A287AT23_PIG;AQP1_PIG	2585.52	1690.14	2207.43
A0A287AT24;F1RHA1	Cytochrome P450 family 2 subfamily B member 6B	A0A287AT24_PIG;F1RHA1_PIG	239.141	243.942	217.783
A0A287AT36	Complement component C8 beta chain	A0A287AT36_PIG	25.4959	35.6477	31.0496
A0A287AT39	Acetyl-coenzyme A synthetase	A0A287AT39_PIG	6383.5	6327.13	6284.9
A0A287AT48	Serpin domain-containing protein	A0A287AT48_PIG	2141.71	2133.76	2092.5
A0A287AT50	Leucine rich repeats and calponin homology domain containing 3	A0A287AT50_PIG	34.5871	45.2486	32.5912
A0A287AT72	tRNA-splicing endonuclease subunit Sen34	A0A287AT72_PIG	148.886	127.209	152.261
A0A287AT82	Aspartate beta-hydroxylase	A0A287AT82_PIG	972.966	972.325	947.997
A0A287AT83	Eukaryotic translation initiation factor 4B	A0A287AT83_PIG	1313.64	1267.03	1239.97
A0A287AT94	Alpha-1,4 glucan phosphorylase	A0A287AT94_PIG	1348.19	1377.75	1343.47
A0A287AT97	Coiled-coil domain-containing protein 170-like	A0A287AT97_PIG	207.169	193.336	149.112
A0A287AT99	Ectonucleotide pyrophosphatase/phosphodiesterase 1	A0A287AT99_PIG	571.282	606.316	605.539
A0A287ATC4	Pre-mRNA-processing factor 6	A0A287ATC4_PIG	616.837	619.302	622.797
A0A287ATC5	Protein kinase C and casein kinase substrate in neurons 3	A0A287ATC5_PIG	943.6	943.796	958.667
A0A287ATD4	O-GlcNAcase	A0A287ATD4_PIG	451.313	493.415	525.391
A0A287ATE7	Phosphodiesterase	A0A287ATE7_PIG	113.92	118.949	128.075
A0A287ATF2	Desmoglein 2	A0A287ATF2_PIG	140.7	136.794	121.546
A0A287ATG0	Transmembrane protein with metallophosphoesterase domain	A0A287ATG0_PIG	48.4464	52.3733	52.8547
A0A287ATJ5	BRI3 binding protein	A0A287ATJ5_PIG	795.29	861.185	835.1
A0A287ATL1	Protein YIPF	A0A287ATL1_PIG	351.835	367.364	302.546
A0A287ATM3	Sulfate anion transporter 1	A0A287ATM3_PIG	1753.02	1749.95	1798.91
A0A287ATM6	Chromosome 6 C1orf50 homolog	A0A287ATM6_PIG	176.308	188.804	182.362
A0A287ATN5	formate--tetrahydrofolate ligase	A0A287ATN5_PIG	94.2064	93.9535	89.317
A0A287ATN9	Coiled-coil domain-containing protein 93	A0A287ATN9_PIG	1956.25	1960.14	1922.85
A0A287ATP3	Inward rectifier potassium channel 16 isoform X1	A0A287ATP3_PIG	94.2635	97.5963	100.558
A0A287ATP9	Ubiquitin-like modifier-activating enzyme 5	A0A287ATP9_PIG	1097.5	1080.3	1087.41
A0A287ATS4	RAB GTPase activating protein 1 like	A0A287ATS4_PIG	91.2704	82.8521	76.0641
A0A287ATT0	LEM domain nuclear envelope protein 2	A0A287ATT0_PIG	495.461	517.569	509.403
A0A287ATT3	non-specific serine/threonine protein kinase	A0A287ATT3_PIG	173.361	165.22	156.238
A0A287ATU4	Transportin 1	A0A287ATU4_PIG	1108.71	1105.67	1137.65
A0A287ATV4	Rac family small GTPase 3	A0A287ATV4_PIG	1135.87	1172.57	1201.88
A0A287ATW7	Sulfotransferase	A0A287ATW7_PIG	218.254	233.315	237.262
A0A287ATX4	Neural Wiskott-Aldrich syndrome protein	A0A287ATX4_PIG	1083.58	1140.2	1101.3
A0A287ATZ7	E3 ubiquitin-protein ligase	A0A287ATZ7_PIG	24.7769	18.9609	29.7156
A0A287AU22	Plasmalemma vesicle associated protein	A0A287AU22_PIG	615.854	644.388	636.143
A0A287AU37	G protein-coupled receptor 108	A0A287AU37_PIG	177.002	172.497	162.65
A0A287AU52	Nephronectin	A0A287AU52_PIG	99.9062	102.73	101.768
A0A287AU79	FERM domain containing 3	A0A287AU79_PIG	27.5	18.8229	NaN
A0A287AU89	Protocadherin 1	A0A287AU89_PIG	338.095	333.047	327.065
A0A287AU92	Dehydrogenase/reductase SDR family member on chromosome X	A0A287AU92_PIG	184.451	203.074	182.613
A0A287AUD4	Coiled-coil domain-containing protein 167	A0A287AUD4_PIG	143.588	196.285	179.669
A0A287AUE4	E2 ubiquitin-conjugating enzyme	A0A287AUE4_PIG	697.416	701.921	691.606
A0A287AUF1	CDP-diacylglycerol--glycerol-3-phosphate 3-phosphatidyltransferase	A0A287AUF1_PIG	133.695	145.849	136.146
A0A287AUF7	MRG domain binding protein	A0A287AUF7_PIG	114.383	112.519	137.036
A0A287AUG2	Ubiquitin carboxyl-terminal hydrolase CYLD	A0A287AUG2_PIG	145.643	167.426	145.267
A0A287AUH4	Eukaryotic translation initiation factor 2A	A0A287AUH4_PIG	1683.95	1686.23	1735.41
A0A287AUH9	Synaptopodin 2	A0A287AUH9_PIG	661.526	715.77	691.389
A0A287AUI9	Serine/threonine-protein kinase 3	A0A287AUI9_PIG	789.861	827.881	797.683
A0A287AUJ0	LYR motif containing 4	A0A287AUJ0_PIG	333.999	357.702	314.285
A0A287AUN4	Vesicle associated membrane protein 5	A0A287AUN4_PIG	96.1736	88.0607	100.831
A0A287AUN9	Transient receptor potential cation channel subfamily M member 4	A0A287AUN9_PIG	80.0965	90.3842	89.2241
A0A287AUP9	DNA-3-methyladenine glycosylase II	A0A287AUP9_PIG	146.664	135.795	143.031
A0A287AUR4	Ig-like domain-containing protein	A0A287AUR4_PIG	584.595	544.71	485.69
A0A287AUR6	Glyoxalase domain-containing protein 5	A0A287AUR6_PIG	351.199	314.742	321.917
A0A287AUT7	Coiled-coil domain containing 50	A0A287AUT7_PIG	111.429	106.792	105.396
A0A287AUU3	DNA primase	A0A287AUU3_PIG	23.4382	18.8598	27.1541
A0A287AUU9	GrpE protein homolog	A0A287AUU9_PIG	101.267	97.7921	116.756
A0A287AUX3	Tyrosine-protein kinase	A0A287AUX3_PIG	25.8086	26.5091	32.9351
A0A287AUX9	Isoaspartyl peptidase/L-asparaginase	A0A287AUX9_PIG	8658.17	8848.92	8668.28
A0A287AUY1	Abl interactor 2	A0A287AUY1_PIG	119.47	118.054	127.661
A0A287AUY5	HDGF like 3	A0A287AUY5_PIG	962.96	995.618	1025.97
A0A287AUZ1	Abhydrolase domain containing 3	A0A287AUZ1_PIG	35.0429	38.9796	40.9018
A0A287AV02	Polyhomeotic homolog 3	A0A287AV02_PIG	90.4563	84.0277	95.6549
A0A287AV14	Mitochondrial import inner membrane translocase subunit TIM17	A0A287AV14_PIG	15.9672	15.7763	24.7131
A0A287AV17	Peroxisomal membrane protein 2	A0A287AV17_PIG	431.05	471.087	464.118
A0A287AV22	Rho GTPase activating protein 12	A0A287AV22_PIG	417.316	383.504	460.625
A0A287AV28	Glycerol-3-phosphate dehydrogenase [NAD(+)]	A0A287AV28_PIG	723.681	727.279	610.619
A0A287AV35	Splicing factor 3b subunit 1	A0A287AV35_PIG	2510.8	2490.64	2465.69
A0A287AV47	Serine and arginine repetitive matrix 1	A0A287AV47_PIG	138.324	124.537	122.046
A0A287AV50	Leiomodin 3	A0A287AV50_PIG	417.869	426.767	376.963
A0A287AV56	Rho guanine nucleotide exchange factor 12	A0A287AV56_PIG	382.883	374.773	386.916
A0A287AV68	Receptor-type tyrosine-protein phosphatase alpha	A0A287AV68_PIG	466.195	464.964	479.879
A0A287AV87	Myosin XVB	A0A287AV87_PIG	72.7905	68.9496	67.2718
A0A287AVA3	DENN domain containing 1A	A0A287AVA3_PIG	176.482	171.604	179.308
A0A287AVD8	ILK associated serine/threonine phosphatase	A0A287AVD8_PIG	367.639	368.617	380.09
A0A287AVI7	Rabenosyn, RAB effector	A0A287AVI7_PIG	99.5635	88.8182	87.7204
A0A287AVJ1	Protein MAK16 homolog	A0A287AVJ1_PIG	152.397	177.315	178.665
A0A287AVJ6	Tetratricopeptide repeat domain 1	A0A287AVJ6_PIG	536.097	572.169	564.926
A0A287AVK7	Family with sequence similarity 120C	A0A287AVK7_PIG	296.111	314.477	320.707
A0A287AVN0	Inositol-1-monophosphatase	A0A287AVN0_PIG	4589.04	4559.91	4464.82
A0A287AVP0	Bridging integrator 1	A0A287AVP0_PIG	1744.17	1773.6	1716.17
A0A287AVR0	Eukaryotic translation initiation factor 3 subunit C	A0A287AVR0_PIG	2947.6	2935.24	2852.57
A0A287AVR3	Nuclear factor NF-kappa-B p105 subunit	A0A287AVR3_PIG	336.427	335.076	362.472
A0A287AVR8	Zinc finger protein 677	A0A287AVR8_PIG	14.4184	16.3076	19.6382
A0A287AVS9	Mitochondrial ribosomal protein S34	A0A287AVS9_PIG	523.833	518.083	527.2
A0A287AVV0	Required for meiotic nuclear division 1 homolog	A0A287AVV0_PIG	418.567	416.626	399.844
A0A287AVY3	Mitochondrial inner membrane protease subunit	A0A287AVY3_PIG	162.1	141.298	160.969
A0A287AVY9	Dedicator of cytokinesis 9	A0A287AVY9_PIG	264.424	278.61	289.926
A0A287AW54	Golgi integral membrane protein 4	A0A287AW54_PIG	215.127	209.707	225.113
A0A287AW67	Legumain	A0A287AW67_PIG	18183.4	18171.7	17358.4
A0A287AW74	BCL2 like 2	A0A287AW74_PIG	146.482	176.85	146.232
A0A287AWB5	Phosphatidylserine lipase ABHD16A	A0A287AWB5_PIG	1084.45	1113.85	1009.1
A0A287AWD2	Atlastin GTPase 2	A0A287AWD2_PIG	364.16	384.986	382.394
A0A287AWG0	non-specific serine/threonine protein kinase	A0A287AWG0_PIG	241.986	235.083	216.937
A0A287AWH6	NADH:ubiquinone oxidoreductase subunit V3	A0A287AWH6_PIG	1354.87	1312.77	1315.64
A0A287AWH7	SEC24 homolog A, COPII coat complex component	A0A287AWH7_PIG	1157.93	1098.69	1144.71
A0A287AWJ2	non-specific serine/threonine protein kinase	A0A287AWJ2_PIG	42.2715	41.3102	43.9393
A0A287AWK4	peptidylprolyl isomerase	A0A287AWK4_PIG	455.248	459.456	455.397
A0A287AWM0	aldehyde dehydrogenase (NAD(+))	A0A287AWM0_PIG	10494.4	10397.4	10194.2
A0A287AWN1	MAPK regulated corepressor interacting protein 1	A0A287AWN1_PIG	106.593	110.638	107.586
A0A287AWQ5	SUZ domain-containing protein 1	A0A287AWQ5_PIG	61.2193	70.3727	59.7712
A0A287AWQ9	Trafficking protein particle complex subunit	A0A287AWQ9_PIG	899.4	927.557	934.18
A0A287AWR1	Solute carrier family 13 member 1	A0A287AWR1_PIG	85.3297	73.1809	92.2432
A0A287AWR7	Paraoxonase	A0A287AWR7_PIG	1991.75	1864.46	1799.26
A0A287AWS8	unspecific monooxygenase	A0A287AWS8_PIG	75.0311	81.9821	79.484
A0A287AWV5	Laminin subunit beta-2	A0A287AWV5_PIG	592.719	596.22	570.795
A0A287AWV7	Branched-chain-amino-acid aminotransferase	A0A287AWV7_PIG	738.607	754.506	739.422
A0A287AWW1	Septin	A0A287AWW1_PIG	557.336	539.6	506.409
A0A287AWW9	GRAM domain containing 4	A0A287AWW9_PIG	31.6785	28.7028	20.8068
A0A287AWX3	Farnesyl pyrophosphate synthase	A0A287AWX3_PIG	1772.98	1655.29	1659.63
A0A287AWY3	Allograft inflammatory factor 1 like	A0A287AWY3_PIG	715.151	732.192	775.967
A0A287AWY8	Family with sequence similarity 177 member A1	A0A287AWY8_PIG	177.75	154.947	120.897
A0A287AX25	SURP and G-patch domain containing 2	A0A287AX25_PIG	232.651	230.51	243.348
A0A287AX76	Synapse-associated protein 1	A0A287AX76_PIG	1063.11	1003.39	1049.6
A0A287AX77	Protein phosphatase inhibitor 2	A0A287AX77_PIG	350.159	326.41	336.769
A0A287AX98;O97507	Coagulation factor XII	A0A287AX98_PIG;FA12_PIG	232.832	240.787	233.835
A0A287AXB5	Major facilitator superfamily (MFS) profile domain-containing protein	A0A287AXB5_PIG	1009.79	1002.35	1009.44
A0A287AXC0	Translational activator of cytochrome c oxidase I	A0A287AXC0_PIG	208.085	218.32	225.574
A0A287AXD3	Matrilin 2	A0A287AXD3_PIG	61.4193	48.4187	59.907
A0A287AXD6	WD repeat and FYVE domain containing 1	A0A287AXD6_PIG	448.288	457.202	443.455
A0A287AXI2	V-type proton ATPase subunit C	A0A287AXI2_PIG	3220.76	3417.1	3329.24
A0A287AXJ0;I3LLC0	Nonsense-mediated mRNA decay factor SMG8	A0A287AXJ0_PIG;I3LLC0_PIG	191.938	217.427	186.915
A0A287AXJ1	Conserved oligomeric Golgi complex subunit 3	A0A287AXJ1_PIG	210.465	211.691	226.053
A0A287AXJ7	Inositol-3-phosphate synthase 1	A0A287AXJ7_PIG	1231.86	1268.67	1223.59
A0A287AXN7	UBX domain protein 6	A0A287AXN7_PIG	103.398	107.526	105.923
A0A287AXP9	procollagen galactosyltransferase	A0A287AXP9_PIG	306.118	308.883	296.962
A0A287AXQ6	Ras-related protein Rab-8B	A0A287AXQ6_PIG	98.6555	114.771	93.4174
A0A287AXR4	Arylacetamide deacetylase	A0A287AXR4_PIG	1176.92	1193.06	1209.43
A0A287AXS6	Fas apoptotic inhibitory molecule	A0A287AXS6_PIG	98.9293	117.392	118.421
A0A287AXU0	Elastin	A0A287AXU0_PIG	52.8763	51.9983	59.7407
A0A287AXU5	Glutathione S-transferase	A0A287AXU5_PIG	82.2803	73.7777	55.1059
A0A287AXW8	CRACD like	A0A287AXW8_PIG	50.9044	39.1253	61.7541
A0A287AXY4	DNL-type zinc finger	A0A287AXY4_PIG	16.8062	14.5999	16.9552
A0A287AXZ5	Cingulin	A0A287AXZ5_PIG	550.846	548.58	587.408
A0A287AY00	Myosin XIX	A0A287AY00_PIG	122.222	133.169	132.01
A0A287AY02	Cytochrome P450 family 20 subfamily A member 1	A0A287AY02_PIG	1110.41	1067.38	1128.46
A0A287AY15	Sortilin related VPS10 domain containing receptor 2	A0A287AY15_PIG	65.6294	58.5017	67.1716
A0A287AY31	Uncharacterized protein	A0A287AY31_PIG	705.448	769.704	716.064
A0A287AY47	RAN guanine nucleotide release factor	A0A287AY47_PIG	80.521	82.4472	77.8848
A0A287AY51	DNA (cytosine-5-)-methyltransferase	A0A287AY51_PIG	144.452	155.152	147.599
A0A287AY78	CD276 molecule	A0A287AY78_PIG	45.9049	56.6271	52.1163
A0A287AY99	Protein argonaute-2	A0A287AY99_PIG	201.152	202.337	209.155
A0A287AYB4	Platelet-derived growth factor receptor alpha	A0A287AYB4_PIG	56.3135	41.889	46.1909
A0A287AYC2;A0A5G2RB04;F1SI00	Cyclin-dependent kinase 20	A0A287AYC2_PIG;A0A5G2RB04_PIG;F1SI00_PIG	41.6919	21.8584	42.2273
A0A287AYC4;A0A5G2NLY0;A0A8W4FN37	Ig-like domain-containing protein;Ig-like domain-containing protein;Immunoglobulin V-set domain-containing protein	A0A287AYC4_PIG;A0A5G2NLY0_PIG;A0A8W4FN37_PIG	21.0333	20.672	22.1783
A0A287AYD5	Microtubule associated protein 1A	A0A287AYD5_PIG	45.9649	38.8219	51.2928
A0A287AYE2	RNA helicase	A0A287AYE2_PIG	527.594	568.605	534.571
A0A287AYF9	Small ribosomal subunit protein uS12m	A0A287AYF9_PIG	91.2611	86.5963	59.1828
A0A287AYH8	COMM domain containing 10	A0A287AYH8_PIG	679.267	719.373	696.586
A0A287AYJ8	Serpin family F member 1	A0A287AYJ8_PIG	445.143	445.003	467.995
A0A287AYP1	Nipsnap homolog 3A	A0A287AYP1_PIG	1207.88	1184.93	1148.59
A0A287AYP3	COMM domain-containing protein 1	A0A287AYP3_PIG	257.88	248.373	266.853
A0A287AYP8	Lysophosphatidylglycerol acyltransferase 1	A0A287AYP8_PIG	134.779	145.293	146.816
A0A287AYR5	Ragulator complex protein LAMTOR3	A0A287AYR5_PIG	570.132	580.138	586.959
A0A287AYR9	Sarcolemma associated protein	A0A287AYR9_PIG	359.369	362.916	344.641
A0A287AYT7	Protein transport protein Sec61 subunit alpha isoform 1	A0A287AYT7_PIG	1012.44	1015	1003.26
A0A287AYY3	Sodium-dependent phosphate transport protein 2A	A0A287AYY3_PIG	723.608	773.346	723.039
A0A287AYY7	Leucine rich repeat containing 47	A0A287AYY7_PIG	1132.39	1156.95	1139.43
A0A287AYZ0	Striatin 3	A0A287AYZ0_PIG	398.282	430.217	426.026
A0A287AZ17	Hydroxyacylglutathione hydrolase, mitochondrial	A0A287AZ17_PIG	2031.68	1987.48	1973.47
A0A287AZ21;D3K5L7	Pachytene checkpoint protein 2 homolog	A0A287AZ21_PIG;PCH2_PIG	37.072	48.0537	47.4113
A0A287AZ25	Splicing factor 1	A0A287AZ25_PIG	1953.88	1978.13	1948.74
A0A287AZ30	Gem nuclear organelle associated protein 6	A0A287AZ30_PIG	44.4652	36.3867	33.8469
A0A287AZ33	WIZ zinc finger	A0A287AZ33_PIG	145.82	138.055	124.692
A0A287AZ36;C0HL13	LDL receptor related protein 2;Low-density lipoprotein receptor-related protein 2	A0A287AZ36_PIG;LRP2_PIG	21724.1	22017.4	21241
A0A287AZ54	Pyridoxal phosphatase	A0A287AZ54_PIG	436.432	405.718	445.487
A0A287AZ57	Nucleoporin 62	A0A287AZ57_PIG	504.872	475.917	431.156
A0A287AZ60	protein-tyrosine-phosphatase	A0A287AZ60_PIG	213.608	191.058	220.353
A0A287AZ66	Integrin beta	A0A287AZ66_PIG	305.284	295.077	280.552
A0A287AZA7;A0A2C9F3G2;A7U5U2;F1S911;P0CG68;P63053	Ubiquitin-ribosomal protein eS31 fusion protein;Ubiquitin C;Ubiquitin B;Ubiquitin-ribosomal protein eL40 fusion protein;Polyubiquitin-C;Ubiquitin-ribosomal protein eL40 fusion protein	A0A287AZA7_PIG;A0A2C9F3G2_PIG;A7U5U2_PIG;F1S911_PIG;UBC_PIG;RL40_PIG	52003.8	53313.6	53579
A0A287AZB9	NADPH oxidase activator 1	A0A287AZB9_PIG	9.04176	15.1445	10.4069
A0A287AZD5	Matrix metalloproteinase-9	A0A287AZD5_PIG	205.262	204.022	206.453
A0A287AZE1	Lysophosphatidylcholine acyltransferase 4	A0A287AZE1_PIG	50.0378	56.5114	56.8899
A0A287AZF9	Cytochrome c1	A0A287AZF9_PIG	9201.8	8855.37	9202.61
A0A287AZH5	Battenin	A0A287AZH5_PIG	21.7165	22.3737	25.8409
A0A287AZI0	Kinesin light chain	A0A287AZI0_PIG	72.9173	85.9994	87.2942
A0A287AZK8	Protein max	A0A287AZK8_PIG	130.322	127.078	120.52
A0A287AZL4	CDGSH iron sulfur domain 3	A0A287AZL4_PIG	94.3566	79.7547	85.2377
A0A287AZP4	Protein phosphatase 4 regulatory subunit 2	A0A287AZP4_PIG	291.572	274.523	279.986
A0A287AZS0	PML nuclear body scaffold	A0A287AZS0_PIG	453.184	465.885	428.212
A0A287AZS7	Calcium/calmodulin dependent protein kinase I	A0A287AZS7_PIG	138.321	159.73	153.536
A0A287AZS9	Palmitoyltransferase	A0A287AZS9_PIG	21.6443	24.1352	29.2505
A0A287AZU8	alpha-mannosidase	A0A287AZU8_PIG	730.794	687.291	672.371
A0A287AZV4	S-(hydroxymethyl)glutathione dehydrogenase	A0A287AZV4_PIG	14645.9	14671	14267.5
A0A287AZY0	Calcium uptake protein 2, mitochondrial	A0A287AZY0_PIG	247.833	257.234	244.132
A0A287B001	DAB adaptor protein 1	A0A287B001_PIG	236.786	241.594	212.984
A0A287B011	RING-type E3 ubiquitin transferase	A0A287B011_PIG	256.683	228.089	234.661
A0A287B017	DNA methyltransferase 1-associated protein 1	A0A287B017_PIG	127.381	136.237	138.212
A0A287B020	Sulfurtransferase	A0A287B020_PIG	149.776	173.158	165.122
A0A287B030	NmrA-like family domain-containing protein 1	A0A287B030_PIG	105.98	97.2917	103.451
A0A287B032	DENN domain containing 1B	A0A287B032_PIG	8.40005	6.80585	10.1439
A0A287B049	VGF nerve growth factor inducible	A0A287B049_PIG	165.897	178.139	175.791
A0A287B084	EMAP like 1	A0A287B084_PIG	180.845	155.917	181.63
A0A287B088	Proteasome subunit beta	A0A287B088_PIG	2951.39	2934.41	2967.78
A0A287B0C4	non-specific serine/threonine protein kinase	A0A287B0C4_PIG	922.679	946.073	927.457
A0A287B0E7	RNA polymerase II-associated protein 3	A0A287B0E7_PIG	536.085	539.735	522.797
A0A287B0J2	CDC42 effector protein 5	A0A287B0J2_PIG	1542.69	1730.62	1698.91
A0A287B0L4	Zinc finger ZZ-type and EF-hand domain containing 1	A0A287B0L4_PIG	151.859	160.678	157.861
A0A287B0L5	WD repeat domain 74	A0A287B0L5_PIG	82.7239	79.1517	73.8556
A0A287B0L6;A0A287BFK0;A0A480JJE7;A0A480SJY5;A0A4X1V434;A0A8W4F948;F1RPL1;F2Z587	Histone H2A	A0A287B0L6_PIG;A0A287BFK0_PIG;A0A480JJE7_PIG;A0A480SJY5_PIG;A0A4X1V434_PIG;A0A8W4F948_PIG;F1RPL1_PIG;F2Z587_PIG	125340	129556	129244
A0A287B0P0	phenylalanine--tRNA ligase	A0A287B0P0_PIG	270.629	264.191	274.796
A0A287B0P2	Endoplasmic reticulum lectin	A0A287B0P2_PIG	387.508	401.912	402.871
A0A287B0S6	MTOR-associated protein MEAK7	A0A287B0S6_PIG	78.546	60.9012	79.7157
A0A287B0T0	RING-type E3 ubiquitin transferase	A0A287B0T0_PIG	29.6767	48.0539	30.2901
A0A287B0V1	N-acetylneuraminate synthase	A0A287B0V1_PIG	1111.84	1104.07	1106.15
A0A287B0Z4;F1RTK0	Ubiquitin carboxyl-terminal hydrolase 46;ubiquitinyl hydrolase 1	A0A287B0Z4_PIG;F1RTK0_PIG	84.1768	80.6119	79.5831
A0A287B0Z8	Indolethylamine N-methyltransferase	A0A287B0Z8_PIG	3633.38	3786.18	3708.09
A0A287B146;A0A8W4FGX2;A0A8W4FPA5;I3LCZ8	unspecific monooxygenase	A0A287B146_PIG;A0A8W4FGX2_PIG;A0A8W4FPA5_PIG;I3LCZ8_PIG	6.15663	16.7735	8.26632
A0A287B150	LLGL scribble cell polarity complex component 2	A0A287B150_PIG	892.498	885.911	840.425
A0A287B186;A5GFS8	VAMP associated protein B and C;Vesicle-associated membrane protein-associated protein B	A0A287B186_PIG;VAPB_PIG	3641.22	3693.74	3821.52
A0A287B1B1	Protein transport protein Sec61 subunit gamma	A0A287B1B1_PIG	1842.72	1981.57	2011.03
A0A287B1F1	non-specific serine/threonine protein kinase	A0A287B1F1_PIG	463.599	472.865	514.485
A0A287B1G7	Solute carrier family 25 member 17	A0A287B1G7_PIG	190.326	189.351	196.195
A0A287B1J1	Aspartyl aminopeptidase	A0A287B1J1_PIG	2342.56	2283.39	2236.87
A0A287B1J3	G protein-coupled receptor 107	A0A287B1J3_PIG	104.063	87.9994	100.814
A0A287B1N9	RNA binding fox-1 homolog 2	A0A287B1N9_PIG	822.891	803.297	986.071
A0A287B1Q8	NGFI-A binding protein 1	A0A287B1Q8_PIG	62.319	74.7538	74.9631
A0A287B1S1	RAB17, member RAS onco family	A0A287B1S1_PIG	297.999	296.422	305.438
A0A287B1S5	ArfGAP with GTPase domain, ankyrin repeat and PH domain 1	A0A287B1S5_PIG	119.223	101.816	103.657
A0A287B1U2	HECT-type E3 ubiquitin transferase	A0A287B1U2_PIG	323.151	334.328	341.105
A0A287B1U5	COMM domain containing 7	A0A287B1U5_PIG	1147.47	1213.58	1160.54
A0A287B1V5	Acyl-CoA thioesterase 11	A0A287B1V5_PIG	801.835	894.345	807.501
A0A287B1X5	TPD52 like 2	A0A287B1X5_PIG	1387.6	1401.68	1403.96
A0A287B226	ADP-ribosylation factor-like protein 2	A0A287B226_PIG	668.841	679.393	674.185
A0A287B227	Dual specificity protein phosphatase	A0A287B227_PIG	158.353	180.775	175.207
A0A287B230	Nonsense-mediated mRNA decay factor	A0A287B230_PIG	29.5965	43.0176	38.5801
A0A287B231	Ubiquilin 1	A0A287B231_PIG	1696.56	1663.07	1709.52
A0A287B238	NIF3-like protein 1	A0A287B238_PIG	638.529	682.227	637.621
A0A287B239	Beta-galactosidase	A0A287B239_PIG	186.765	188.568	199.963
A0A287B272	Talin 2	A0A287B272_PIG	1494.36	1473.91	1497.23
A0A287B282	Heteroous nuclear ribonucleoprotein L like	A0A287B282_PIG	364.468	396.655	361.902
A0A287B291	Neuferricin	A0A287B291_PIG	84.8971	112.969	86.3364
A0A287B2B8	Matrix remodeling associated 7	A0A287B2B8_PIG	63.6172	69.3838	67.5505
A0A287B2C5	SUMO-activating enzyme subunit 2	A0A287B2C5_PIG	888.991	921.507	859
A0A287B2D4	Integrator complex subunit 11	A0A287B2D4_PIG	186.063	175.314	206.225
A0A287B2F8	Protein phosphatase 1 regulatory subunit 9A	A0A287B2F8_PIG	21.1503	17.8999	25.2692
A0A287B2G3	Abhydrolase domain containing 4, N-acyl phospholipase B	A0A287B2G3_PIG	52.628	53.5065	54.0371
A0A287B2G4	GCN1 activator of EIF2AK4	A0A287B2G4_PIG	1340.01	1360.17	1373.59
A0A287B2H1	Abhydrolase domain containing 14A	A0A287B2H1_PIG	110.638	109.166	107.905
A0A287B2I4	Arginine/serine-rich coiled-coil protein 2	A0A287B2I4_PIG	181.63	176.486	198.847
A0A287B2K8	KN motif and ankyrin repeat domain-containing protein 2	A0A287B2K8_PIG	546.765	583.35	550.834
A0A287B2P3	DLG associated protein 1	A0A287B2P3_PIG	56.7114	56.9058	68.124
A0A287B2P7	Phosphatidylinositol-glycan biosynthesis class X protein	A0A287B2P7_PIG	131.083	124.116	143.286
A0A287B2P9	Thy-1 membrane glycoprotein	A0A287B2P9_PIG	714.796	884.927	820.272
A0A287B2Q3	Mitogen-activated protein kinase kinase kinase	A0A287B2Q3_PIG	42.472	61.3631	60.7756
A0A287B2Q4	SFI1 centrin binding protein	A0A287B2Q4_PIG	3932.78	4001.58	3545.25
A0A287B2R2	Angel homolog 2	A0A287B2R2_PIG	15.1778	17.5451	14.4417
A0A287B2S7	Homer scaffold protein 2	A0A287B2S7_PIG	85.391	110.619	104.375
A0A287B2T2	protein-tyrosine-phosphatase	A0A287B2T2_PIG	210.931	225.404	203.905
A0A287B2T4	NIMA related kinase 3	A0A287B2T4_PIG	47.56	44.8938	49.7722
A0A287B2T9	Cold shock domain containing E1	A0A287B2T9_PIG	1576.04	1606.01	1573.4
A0A287B2U1	adenylate cyclase	A0A287B2U1_PIG	13.8461	12.4643	11.0641
A0A287B2V7	Transcription activation suppressor	A0A287B2V7_PIG	76.8835	89.6572	82.4619
A0A287B2V8	Ras association domain family member 4	A0A287B2V8_PIG	8.26327	25.3218	19.0126
A0A287B2W3	Large ribosomal subunit protein uL4m	A0A287B2W3_PIG	110.75	119.05	122.619
A0A287B2X3	Pyruvate dehydrogenase acetyl-transferring-phosphatase 2, mitochondrial	A0A287B2X3_PIG	31.996	27.2076	29.9619
A0A287B2Y1;F1RP87	Cytoplasmic tRNA 2-thiolation protein 1;Uncharacterized protein	A0A287B2Y1_PIG;F1RP87_PIG	87.0946	76.6341	93.9081
A0A287B2Y5	Chromosome 12 C17orf75 homolog	A0A287B2Y5_PIG	65.5719	58.3141	80.6109
A0A287B2Y9	Leucine rich repeat containing 40	A0A287B2Y9_PIG	524.697	541.773	544.822
A0A287B2Z6	Zinc finger protein 22	A0A287B2Z6_PIG	17.8132	33.0109	27.5177
A0A287B310	Stomatin	A0A287B310_PIG	6601.43	6742.07	6844.64
A0A287B341	U8 snoRNA-decapping enzyme	A0A287B341_PIG	211.364	216.295	213.809
A0A287B356	Eukaryotic translation initiation factor 5A-1	A0A287B356_PIG	7340.28	7440.4	7227.54
A0A287B357	Eukaryotic translation initiation factor 4E family member 2	A0A287B357_PIG	86.3643	91.0573	79.1875
A0A287B383	Serine/threonine-protein kinase RIO3	A0A287B383_PIG	39.4387	31.4424	28.6757
A0A287B386	Large ribosomal subunit protein uL22	A0A287B386_PIG	2381.28	2496.3	2397.67
A0A287B391	Magnesium dependent phosphatase 1	A0A287B391_PIG	423.178	414.248	418.109
A0A287B3A4	Spectrin beta chain	A0A287B3A4_PIG	670.983	707.69	679.458
A0A287B3A6	GID complex subunit 4 homolog	A0A287B3A6_PIG	270.838	232.782	266.061
A0A287B3B3	CCAAT/enhancer-binding protein	A0A287B3B3_PIG	116.311	118.281	118.072
A0A287B3B5	Nectin cell adhesion molecule 3	A0A287B3B5_PIG	70.2838	77.6983	80.8789
A0A287B3C3	Pantothenate kinase 2	A0A287B3C3_PIG	29.1009	42.0354	32.9017
A0A287B3D7	Core histone macro-H2A	A0A287B3D7_PIG	9937.34	9585.11	9439.15
A0A287B3E0	SLIT-ROBO Rho GTPase activating protein 2	A0A287B3E0_PIG	112.082	115.128	116.108
A0A287B3F6	Cell division cycle 16	A0A287B3F6_PIG	100.059	90.7873	78.8567
A0A287B3H7	E3 ubiquitin-protein ligase	A0A287B3H7_PIG	43.7299	29.4048	53.9531
A0A287B3H8	Polybromo 1	A0A287B3H8_PIG	313.433	334.383	335.932
A0A287B3I8	Retinoic acid receptor RXR	A0A287B3I8_PIG	89.4552	79.3373	90.2475
A0A287B3M2	DnaJ heat shock protein family (Hsp40) member C7	A0A287B3M2_PIG	476.422	492.512	501.819
A0A287B3M8	N(6)-L-threonylcarbamoyladenine synthase	A0A287B3M8_PIG	161.516	159.359	154.171
A0A287B3M9	Myogenesis regulating glycosidase (putative)	A0A287B3M9_PIG	61.3869	61.2202	60.4964
A0A287B3P1	Mitochondrial mRNA pseudouridine synthase TRUB2 isoform 1	A0A287B3P1_PIG	51.4093	46.906	45.9386
A0A287B3Q0	AMP deaminase	A0A287B3Q0_PIG	447.316	485.321	438.736
A0A287B3S3	Inter-alpha-trypsin inhibitor heavy chain H1	A0A287B3S3_PIG	987.863	981.199	973.228
A0A287B3T2	Ferrochelatase	A0A287B3T2_PIG	937.337	892.595	938.472
A0A287B3U1	Endosome-associated-trafficking regulator 1	A0A287B3U1_PIG	46.7876	51.4685	48.7752
A0A287B3X6	Activator of basal transcription 1	A0A287B3X6_PIG	110.592	93.0078	97.2969
A0A287B3Y5	CTP synthase	A0A287B3Y5_PIG	236.821	239.063	250.145
A0A287B3Y6	AlkB homolog 3, alpha-ketoglutarate dependent dioxygenase	A0A287B3Y6_PIG	92.8885	86.3729	88.6779
A0A287B401	RNA binding motif protein 14	A0A287B401_PIG	1962.65	1983.13	1962.22
A0A287B433	Surfeit 6	A0A287B433_PIG	167.819	157.931	118.817
A0A287B465	Isocitrate dehydrogenase [NADP]	A0A287B465_PIG	13312.2	13176	13331.4
A0A287B474	Helicase with zinc finger	A0A287B474_PIG	192.673	194.132	205.413
A0A287B475	Phosphodiesterase	A0A287B475_PIG	161.479	155.967	148.034
A0A287B490	Out at first protein homolog	A0A287B490_PIG	206.258	211.251	226.829
A0A287B4B5	Glycoprotein endo-alpha-1,2-mannosidase	A0A287B4B5_PIG	72.8775	76.3727	84.7201
A0A287B4D9	GTPase HRas	A0A287B4D9_PIG	499.934	515.323	508.016
A0A287B4E6;P61288	Translationally-controlled tumor protein	A0A287B4E6_PIG;TCTP_PIG	4433.61	4379.5	4465.92
A0A287B4F5	Drebrin 1	A0A287B4F5_PIG	489.847	453.821	466.77
A0A287B4H1	AP-5 complex subunit mu-1	A0A287B4H1_PIG	40.5185	35.6026	50.3145
A0A287B4H3;F1S4I3	Iron-sulfur cluster assembly 1 homolog, mitochondrial;Iron-sulfur cluster assembly 1 homolog, mitochondrial	A0A287B4H3_PIG;F1S4I3_PIG	82.0963	81.9357	80.4228
A0A287B4H7	SURF1-like protein	A0A287B4H7_PIG	1123.19	1098.31	1087.77
A0A287B4J2;Q710C4	Adenosylhomocysteinase	A0A287B4J2_PIG;SAHH_PIG	8729.63	8979.54	8810.9
A0A287B4J5	Vacuolar protein sorting-associated protein 72 homolog	A0A287B4J5_PIG	223.395	172.811	163.724
A0A287B4L9	carbamoyl-phosphate synthase (ammonia)	A0A287B4L9_PIG	198.333	191.991	196.86
A0A287B4M0	Derlin	A0A287B4M0_PIG	15.009	19.0542	14.9972
A0A287B4M4	Embryonic ectoderm development	A0A287B4M4_PIG	29.7726	33.072	39.9505
A0A287B4N1	Leucyl and cystinyl aminopeptidase	A0A287B4N1_PIG	579.85	605.038	554.459
A0A287B4N8	MARCKS-related protein	A0A287B4N8_PIG	228.245	261.219	269.748
A0A287B4P9	Zinc finger CCCH domain-containing protein 7A	A0A287B4P9_PIG	37.7923	39.2252	32.8164
A0A287B4R8	Acyl-CoA synthetase short-chain family member 3, mitochondrial	A0A287B4R8_PIG	5080.61	5204.83	5007.49
A0A287B4S1	Decaprenyl diphosphate synthase subunit 1	A0A287B4S1_PIG	171.976	167.136	167.42
A0A287B4V4	Arf-GAP with SH3 domain, ANK repeat and PH domain-containing protein 2 isoform a	A0A287B4V4_PIG	218.177	214.258	211.758
A0A287B4Z4	Erythrocyte membrane protein band 4.1 like 1	A0A287B4Z4_PIG	885.706	924.166	918.862
A0A287B4Z6	Sarcosine dehydrogenase	A0A287B4Z6_PIG	6008.82	6108.96	6121.02
A0A287B501	E3 ubiquitin-protein ligase RBX1	A0A287B501_PIG	487.487	532.267	531.255
A0A287B518;P57770	A-kinase anchor protein 10, mitochondrial isoform 1;A-kinase anchor protein 10, mitochondrial (Fragment)	A0A287B518_PIG;AKA10_PIG	219.575	211.951	229.34
A0A287B544	Poly(ADP-ribose) polymerase family member 9	A0A287B544_PIG	935.471	1068.1	1204.27
A0A287B571	GB1/RHD3-type G domain-containing protein	A0A287B571_PIG	562.725	561.912	556.832
A0A287B575	Histone deacetylase 3	A0A287B575_PIG	100.694	93.6375	98.2509
A0A287B580	Protein regulator of cytokinesis 1	A0A287B580_PIG	125.866	118.924	114.288
A0A287B5A2	Sodium/potassium-transporting ATPase subunit beta	A0A287B5A2_PIG	480.125	472.904	462.521
A0A287B5D6	Ankyrin repeat and FYVE domain containing 1	A0A287B5D6_PIG	1047.88	1070.42	1036.24
A0A287B5E0;Q29030	Kit ligand	A0A287B5E0_PIG;SCF_PIG	71.7392	80.0367	74.3059
A0A287B5G0	Ig-like domain-containing protein	A0A287B5G0_PIG	24.8778	29.9412	20.8705
A0A287B5H3	Spermatid perinuclear RNA-binding protein	A0A287B5H3_PIG	306.597	315.153	326.272
A0A287B5J0	TBC1 domain family member 9B	A0A287B5J0_PIG	301.772	299.408	317.038
A0A287B5K7	L-serine ammonia-lyase	A0A287B5K7_PIG	367.595	335.305	331.385
A0A287B5L3	NACC family member 2	A0A287B5L3_PIG	26.0993	21.8994	NaN
A0A287B5M3	Leucine rich repeat containing 8 VRAC subunit B	A0A287B5M3_PIG	88.4416	121.562	74.7062
A0A287B5N2	Epidermal growth factor receptor pathway substrate 15 like 1	A0A287B5N2_PIG	676.048	715.833	688.197
A0A287B5N4	Polypeptide N-acetylgalactosaminyltransferase	A0A287B5N4_PIG	533.76	530.864	504.286
A0A287B5Q0	RNA helicase	A0A287B5Q0_PIG	195.231	171.412	181.287
A0A287B5Q4	Reticulon	A0A287B5Q4_PIG	1310.31	1299.72	1409.49
A0A287B5Q7	26S proteasome non-ATPase regulatory subunit 8	A0A287B5Q7_PIG	1753.5	1959.62	1794.61
A0A287B5R2	RAS p21 protein activator 2	A0A287B5R2_PIG	41.603	37.3263	34.9971
A0A287B5T0	Mitochondrial 2-oxodicarboxylate carrier	A0A287B5T0_PIG	3241.59	3337.45	3586.2
A0A287B5T1	Arpin	A0A287B5T1_PIG	628.46	612.133	657.573
A0A287B5T6;A0A8W4F8A7	ADP-ribosylation factor;ADP-ribosylation factor 1	A0A287B5T6_PIG;A0A8W4F8A7_PIG	15881.6	16309.5	16410.1
A0A287B5W2;P00761	Trypsinogen isoform X1;Trypsin	A0A287B5W2_PIG;TRYP_PIG	4775.29	5328.08	5242.42
A0A287B5X0	RAP1 GTPase activating protein	A0A287B5X0_PIG	199.321	210.902	213.055
A0A287B5X3	NOP58 ribonucleoprotein	A0A287B5X3_PIG	1682.64	1575.2	1545.25
A0A287B5Y0	Immunoglobulin superfamily member 1	A0A287B5Y0_PIG	164.778	163.845	155.762
A0A287B610	AP-4 complex subunit mu-1	A0A287B610_PIG	90.729	79.9935	86.7245
A0A287B624	phosphoinositide 5-phosphatase	A0A287B624_PIG	72.8482	69.1241	74.6717
A0A287B630	GRB2 associated binding protein 2	A0A287B630_PIG	16.1362	10.8804	20.5875
A0A287B634	Methylenetetrahydrofolate reductase	A0A287B634_PIG	179.132	197.482	192.181
A0A287B636	Alpha-galactosidase	A0A287B636_PIG	941.316	1026.01	1012.47
A0A287B639	protein-serine/threonine phosphatase	A0A287B639_PIG	635.626	693.42	650.55
A0A287B642	Torsin-1A-interacting protein 1	A0A287B642_PIG	844.161	854.861	830.864
A0A287B654	Neudesin neurotrophic factor	A0A287B654_PIG	55.0136	74.2886	76.4491
A0A287B660	Glucocorticoid receptor	A0A287B660_PIG	126.361	149.752	139.274
A0A287B674	Chromosome 6 C1orf122 homolog	A0A287B674_PIG	157.548	196.232	156.873
A0A287B677;Q767M0	Phostensin	A0A287B677_PIG;PPR18_PIG	78.5702	87.2525	70.8551
A0A287B6A3	ATP binding cassette subfamily D member 4	A0A287B6A3_PIG	130.62	127.526	119.921
A0A287B6A9;B2DCZ9	Rho guanine nucleotide exchange factor 2	A0A287B6A9_PIG;ARHG2_PIG	294.487	297.603	301.152
A0A287B6B6	Microtubule associated protein 7	A0A287B6B6_PIG	1395.32	1478.88	1363.85
A0A287B6H7	RAB3A interacting protein like 1	A0A287B6H7_PIG	222.228	223.005	194.592
A0A287B6J3	RNA-binding protein PNO1	A0A287B6J3_PIG	80.0243	75.1188	83.8752
A0A287B6J4	Ro60, Y RNA binding protein	A0A287B6J4_PIG	1104.79	1097.98	1177.22
A0A287B6K8	Dedicator of cytokinesis 6	A0A287B6K8_PIG	1431.96	1488.22	1444.05
A0A287B6L2	Eva-1 homolog A, regulator of programmed cell death	A0A287B6L2_PIG	304.378	284.933	300.785
A0A287B6N7	ArfGAP with SH3 domain, ankyrin repeat and PH domain 1	A0A287B6N7_PIG	97.8872	95.8489	95.2861
A0A287B6Q0	PHD finger protein 3	A0A287B6Q0_PIG	184.545	179.507	186.485
A0A287B6Q2	CD55 molecule (Cromer blood group)	A0A287B6Q2_PIG	582.516	702.487	586.573
A0A287B6R1	Mitochondrial amidoxime-reducing component 1	A0A287B6R1_PIG	252.482	257.33	259.937
A0A287B6S5	phosphopyruvate hydratase	A0A287B6S5_PIG	18791.1	18758.3	18753.6
A0A287B6T0	Striatin	A0A287B6T0_PIG	566.748	523.772	514.708
A0A287B6T3	Ubiquinone biosynthesis O-methyltransferase, mitochondrial	A0A287B6T3_PIG	1025.8	1072.98	1091.94
A0A287B6W0	Guanine nucleotide-binding protein subunit gamma	A0A287B6W0_PIG	286.781	301.062	235.246
A0A287B6X3	L-gulonate 3-dehydrogenase	A0A287B6X3_PIG	13036.1	12683.7	13187.3
A0A287B6Z7	Adhesion G protein-coupled receptor L4	A0A287B6Z7_PIG	37.1905	36.6579	43.3532
A0A287B6Z8	VPS26, retromer complex component B	A0A287B6Z8_PIG	834.288	810.809	863.92
A0A287B726	Insulin receptor substrate 2	A0A287B726_PIG	32.7821	32.0129	36.1824
A0A287B737	ITPR interacting domain containing 2	A0A287B737_PIG	256.521	238.067	251.278
A0A287B739	Valosin containing protein lysine methyltransferase	A0A287B739_PIG	46.3943	52.2932	54.2289
A0A287B747	Mitochondrial nucleoid factor 1	A0A287B747_PIG	231.007	205.406	224.997
A0A287B749	Tubulin beta chain	A0A287B749_PIG	332.568	327.026	323.352
A0A287B756	Regulation of nuclear pre-mRNA domain containing 2	A0A287B756_PIG	171.148	165.006	176.665
A0A287B757	Sorting nexin 29	A0A287B757_PIG	418.704	381.223	425.763
A0A287B759	N-acetyl-D-glucosamine kinase	A0A287B759_PIG	1088.01	1025.4	936.069
A0A287B762	Ectonucleotide pyrophosphatase/phosphodiesterase 2	A0A287B762_PIG	134.914	140.016	127.167
A0A287B763	asparagine--tRNA ligase	A0A287B763_PIG	229.906	273.438	250.741
A0A287B770	Serine and arginine rich splicing factor 10	A0A287B770_PIG	1220.79	1232.44	1139.17
A0A287B771	40S ribosomal protein S4	A0A287B771_PIG	7678.11	7730.54	7662.28
A0A287B773	methylcrotonoyl-CoA carboxylase	A0A287B773_PIG	5163.05	5391.78	5151.83
A0A287B778	Ubiquitin conjugating enzyme E2 O	A0A287B778_PIG	258.951	268.523	270.688
A0A287B795	Leucine-rich repeat protein SHOC-2 isoform 1	A0A287B795_PIG	116.42	128.36	123.091
A0A287B798	non-specific serine/threonine protein kinase	A0A287B798_PIG	24.9329	27.2713	20.6286
A0A287B7A1	PID domain-containing protein	A0A287B7A1_PIG	144.669	152.954	156.612
A0A287B7A4	Ubiquitin-like protein	A0A287B7A4_PIG	51.3993	62.5445	38.6796
A0A287B7D1	Phospholipid-transporting ATPase	A0A287B7D1_PIG	141.602	149.118	145.92
A0A287B7K3	NAD(+) diphosphatase	A0A287B7K3_PIG	19.7927	21.3721	31.8234
A0A287B7N9	Glycerophosphocholine phosphodiesterase 1	A0A287B7N9_PIG	121.104	119.861	137.123
A0A287B7Q4	Protein FAM151A	A0A287B7Q4_PIG	947.03	931.879	973.311
A0A287B7S0	CD74 molecule	A0A287B7S0_PIG	343.272	309.182	294.298
A0A287B7S6	Phospholipid-transporting ATPase	A0A287B7S6_PIG	38.4474	48.5213	44.222
A0A287B7T2	Dihydroxyacetone phosphate acyltransferase	A0A287B7T2_PIG	98.3539	103.391	99.0248
A0A287B7T8	Cholinephosphotransferase 1	A0A287B7T8_PIG	1042.39	995.895	1110.45
A0A287B7U5	CAP-Gly domain containing linker protein 1	A0A287B7U5_PIG	417.308	376.139	401.375
A0A287B7V8	Protocadherin gamma subfamily A, 4	A0A287B7V8_PIG	44.006	44.3296	44.0061
A0A287B7Y2	Transmembrane protein 132C	A0A287B7Y2_PIG	1502.39	1146.27	1257.98
A0A287B7Y5	Carnitine O-octanoyltransferase	A0A287B7Y5_PIG	249.214	250.773	240.256
A0A287B7Z2	Zinc finger protein OZF-like	A0A287B7Z2_PIG	627.61	565.329	592.444
A0A287B806	Potassium inwardly rectifying channel subfamily J member 10	A0A287B806_PIG	115.395	90.1581	115.427
A0A287B859	Splicing regulatory glutamic acid and lysine rich protein 1	A0A287B859_PIG	556.176	543.999	564.284
A0A287B883	Parathymosin	A0A287B883_PIG	3435.16	3537.23	3774.17
A0A287B891	Leucine-rich repeat flightless-interacting protein 2	A0A287B891_PIG	324.812	319.792	327.476
A0A287B893	Pre-rRNA-processing protein TSR1 homolog	A0A287B893_PIG	255.788	266.49	264.861
A0A287B896	[histone H3]-lysine(36) N-trimethyltransferase	A0A287B896_PIG	28.8306	29.4079	29.6547
A0A287B897	RING-type E3 ubiquitin transferase	A0A287B897_PIG	60.3666	67.1358	52.9346
A0A287B8B3	Glutamate rich 4	A0A287B8B3_PIG	260.613	152.644	202.896
A0A287B8B6	Capping actin protein, gelsolin like	A0A287B8B6_PIG	913.191	916.326	847.523
A0A287B8D4	Bile acid-CoA:amino acid N-acyltransferase	A0A287B8D4_PIG	6465.31	6808.26	6663.72
A0A287B8F0	Obscurin like cytoskeletal adaptor 1	A0A287B8F0_PIG	65.159	69.2916	74.6779
A0A287B8F9	TraB domain containing	A0A287B8F9_PIG	741.089	773.641	738.33
A0A287B8J2	Dynactin subunit 1	DCTN1_PIG	1349.84	1368.91	1355.52
A0A287B8J6	Exocyst complex component 7	A0A287B8J6_PIG	659.203	637.395	622.099
A0A287B8K5	Equilibrative nucleoside transporter 1 isoform 2	A0A287B8K5_PIG	388.647	262.657	375.61
A0A287B8N1	ATP-dependent 6-phosphofructokinase	A0A287B8N1_PIG	1723.23	1708.29	1732.12
A0A287B8N4	Vav guanine nucleotide exchange factor 2	A0A287B8N4_PIG	158.112	158.17	177.747
A0A287B8Q8	Translin-associated protein X	A0A287B8Q8_PIG	610.785	605.745	622.811
A0A287B8R2	Nuclear migration protein nudC	A0A287B8R2_PIG	3128.94	3278.69	3260.04
A0A287B8U5	FAM111 trypsin like peptidase A	A0A287B8U5_PIG	212.041	220.604	261.564
A0A287B8W9	Protein kinase C delta type	A0A287B8W9_PIG	272.424	280.415	292.308
A0A287B8X7	dynamin GTPase	A0A287B8X7_PIG	2846.36	2937.9	2708.58
A0A287B8Y9	Epsin 2	A0A287B8Y9_PIG	422.49	423.68	465.346
A0A287B8Z3	ADP ribosylation factor interacting protein 1	A0A287B8Z3_PIG	2283.73	2219.3	2388.68
A0A287B8Z8	Protein LLP homolog	A0A287B8Z8_PIG	233.265	206.397	208.528
A0A287B8Z9	Secernin 1	A0A287B8Z9_PIG	251.812	250.835	242.657
A0A287B906	Nexilin F-actin binding protein	A0A287B906_PIG	553.276	467.602	503.024
A0A287B925	Protein lin-7 homolog	A0A287B925_PIG	54.337	62.6709	44.0657
A0A287B933	[histone H3]-trimethyl-L-lysine(4) demethylase	A0A287B933_PIG	25.9693	17.0038	18.18
A0A287B956	Medium-chain acyl-CoA ligase ACSF2, mitochondrial	A0A287B956_PIG	1441.18	1446.11	1432.41
A0A287B9B3	Alpha-2-antiplasmin isoform X2	A0A287B9B3_PIG	650.474	720.595	695.008
A0A287B9B9	Interleukin 1 receptor accessory protein	A0A287B9B9_PIG	248.568	219.817	232.157
A0A287B9C3	Formin 1	A0A287B9C3_PIG	40.936	39.2319	37.8407
A0A287B9E9	MAP kinase-activating death domain protein	A0A287B9E9_PIG	36.8531	46.0309	42.0899
A0A287B9F4	N-acetylglucosaminyldiphosphodolichol N-acetylglucosaminyltransferase	A0A287B9F4_PIG	270.665	287.815	250.665
A0A287B9I5	Optic atrophy 3 protein isoform X1	A0A287B9I5_PIG	483.091	483.175	475.111
A0A287B9M9	Eukaryotic translation initiation factor 4 gamma 1	A0A287B9M9_PIG	1917.99	1934.21	1874.92
A0A287B9P2	CD163 molecule	A0A287B9P2_PIG	65.5497	29.2599	33.0028
A0A287B9Q1	Terminal nucleotidyltransferase 4B	A0A287B9Q1_PIG	451.417	449.354	444.044
A0A287B9S1	Myosin heavy chain 7B	A0A287B9S1_PIG	271.645	233.219	NaN
A0A287B9S4	PYM homolog 1, exon junction complex associated factor	A0A287B9S4_PIG	351.57	356.259	361.545
A0A287B9T2	Phosphoinositide phospholipase C	A0A287B9T2_PIG	227.384	220.458	231.8
A0A287B9U6	Transmembrane protein 139	A0A287B9U6_PIG	38.6042	32.0503	37.0639
A0A287B9W3	Dynein cytoplasmic 1 heavy chain 1	A0A287B9W3_PIG	3366.03	3350.51	3312.92
A0A287B9Y9	RNA binding motif protein 26	A0A287B9Y9_PIG	224.77	248.636	230.432
A0A287B9Z7	Solute carrier family 19 member 3	A0A287B9Z7_PIG	28.9656	27.4941	18.273
A0A287BA08	Methylmalonyl-CoA mutase, mitochondrial	A0A287BA08_PIG	279.529	267.292	273.305
A0A287BA12	Vacuolar protein sorting 4 homolog B	A0A287BA12_PIG	965.865	949.793	1008.46
A0A287BA24	Glycine cleavage system H protein	A0A287BA24_PIG	233.483	241.171	240.346
A0A287BA27	Very low density lipoprotein receptor	A0A287BA27_PIG	26.1684	30.0391	37.05
A0A287BA39	non-specific serine/threonine protein kinase	A0A287BA39_PIG	568.07	521.471	509.91
A0A287BA45;P53590	Succinate--CoA ligase [GDP-forming] subunit beta, mitochondrial;Succinate--CoA ligase [GDP-forming] subunit beta, mitochondrial (Fragment)	A0A287BA45_PIG;SUCB2_PIG	22124.2	22489.9	21821.5
A0A287BA60	RAN binding protein 1	A0A287BA60_PIG	2359.13	2428.64	2314.11
A0A287BA70	Stonin-1	A0A287BA70_PIG	121.607	150.406	131.847
A0A287BA72	Long-chain-fatty-acid--CoA ligase	A0A287BA72_PIG	98.4076	84.447	102.215
A0A287BA74	Transmembrane protein 131	A0A287BA74_PIG	51.6909	61.7347	58.6139
A0A287BA87	Solute carrier family 26 member 6	A0A287BA87_PIG	309.552	333.322	327.039
A0A287BAA7	Myeloid leukemia factor 2	A0A287BAA7_PIG	112.3	86.9156	103.404
A0A287BAB3	Ig-like domain-containing protein	A0A287BAB3_PIG	2748.04	2925.4	2940.78
A0A287BAB5	BolA-like protein 2	A0A287BAB5_PIG	681.229	773.373	675.594
A0A287BAC0	Ankyrin repeat domain 28	A0A287BAC0_PIG	135.895	127.825	136.907
A0A287BAD7	Nucleolar complex associated 4 homolog	A0A287BAD7_PIG	31.6177	44.5463	40.6544
A0A287BAF3;A4Z6H0	Adenylosuccinate synthetase isozyme 1	A0A287BAF3_PIG;PURA1_PIG	137.644	116.943	127.146
A0A287BAH3	Protein cereblon	A0A287BAH3_PIG	168.206	191.504	193.526
A0A287BAH6	Integrator complex subunit 6	A0A287BAH6_PIG	79.4438	90.5642	86.7575
A0A287BAK1	Talin 1	A0A287BAK1_PIG	6083.44	6252.19	6269.31
A0A287BAM0	Dystroglycan 1	A0A287BAM0_PIG	624.471	611.149	640.396
A0A287BAN6	Cilia- and flagella-associated protein 418	A0A287BAN6_PIG	112.91	104.715	92.3689
A0A287BAN7	TOM1-like protein 2 isoform 3	A0A287BAN7_PIG	754.793	729.516	737.135
A0A287BAQ0	RNA binding motif protein 39	A0A287BAQ0_PIG	2062.78	2147.19	2051.73
A0A287BAQ6	Tyrosine-protein phosphatase non-receptor type	A0A287BAQ6_PIG	422.271	400.252	414.308
A0A287BAW0	NADH dehydrogenase [ubiquinone] 1 alpha subcomplex subunit 5	A0A287BAW0_PIG	5005.58	5167.12	4882.21
A0A287BAX7	Disco interacting A	A0A287BAX7_PIG	122.783	129.833	117.512
A0A287BAX9	SMCR8-C9orf72 complex subunit	A0A287BAX9_PIG	42.0966	39.7893	33.1085
A0A287BAY9	Albumin	A0A287BAY9_PIG	129804	125479	133892
A0A287BAZ6	Peroxiredoxin-2	A0A287BAZ6_PIG	40890.2	41363.5	41682.8
A0A287BB14	G protein-coupled receptor 137B	A0A287BB14_PIG	116.062	104.537	80.0034
A0A287BB18	RAB3 GTPase activating non-catalytic protein subunit 2	A0A287BB18_PIG	476.723	506.25	477.423
A0A287BB25	Galactokinase 2	A0A287BB25_PIG	2595.55	2701.51	2628.15
A0A287BB27	Tyrosine-protein kinase	A0A287BB27_PIG	92.2782	82.1485	78.2919
A0A287BB42	Estradiol 17-beta-dehydrogenase 2	A0A287BB42_PIG	1070.43	1106.23	1094.09
A0A287BB44	Multimerin 2	A0A287BB44_PIG	336.719	336.673	345.002
A0A287BB59	Acyl-CoA thioesterase 7	A0A287BB59_PIG	206.281	194.276	206.722
A0A287BB68	Myosin-11	A0A287BB68_PIG	7816.96	7850.83	7734.3
A0A287BB79	PHD finger protein 10	A0A287BB79_PIG	25.9138	24.7064	24.6288
A0A287BB89	pyridoxal 5'-phosphate synthase	A0A287BB89_PIG	5086.12	4595.28	4428.69
A0A287BB92	Myotubularin related protein 14	A0A287BB92_PIG	11.5726	14.5976	17.3895
A0A287BBA7	Tetratricopeptide repeat protein 37	A0A287BBA7_PIG	427.185	401.526	448.759
A0A287BBC6	Estrogen related receptor gamma	A0A287BBC6_PIG	70.7859	60.6155	56.6346
A0A287BBD6	Syntaxin binding protein 5	A0A287BBD6_PIG	67.6245	83.3872	55.2098
A0A287BBE6	Acetyl-CoA carboxylase 1	A0A287BBE6_PIG	185.266	200.055	194.482
A0A287BBF2	Ubiquitin associated and SH3 domain containing B	A0A287BBF2_PIG	28.4829	52.9728	34.9564
A0A287BBG5	Pericentriolar material 1	A0A287BBG5_PIG	1266.99	1228.4	1234.1
A0A287BBJ7	Aldehyde dehydrogenase family 3 member A2	A0A287BBJ7_PIG	4198.79	4167.61	4158.19
A0A287BBK0	Dimethylarginine dimethylaminohydrolase 1	A0A287BBK0_PIG	8647.52	8645.67	8907.33
A0A287BBR6	Cystic fibrosis transmembrane conductance regulator	A0A287BBR6_PIG	783.935	773.545	783.068
A0A287BBR7	RING-type E3 ubiquitin transferase	A0A287BBR7_PIG	91.0581	99.9932	63.3021
A0A287BBS8	Insulin degrading enzyme	A0A287BBS8_PIG	2299.75	2263.43	2228.09
A0A287BBT3	Nuclear autoantigen Sp-100	A0A287BBT3_PIG	605.131	512.242	626.596
A0A287BBU5	Signal peptide, CUB domain and EGF like domain containing 1	A0A287BBU5_PIG	44.3681	34.873	50.4736
A0A287BBV4	phosphatidylinositol-3-phosphatase	A0A287BBV4_PIG	354.249	354.73	354.632
A0A287BBW9	Folate hydrolase 1B	A0A287BBW9_PIG	761.489	755.968	727.161
A0A287BBX9	Craniofacial development protein 1	A0A287BBX9_PIG	135.437	133.945	129.169
A0A287BBY7	Ferroptosis suppressor protein 1	A0A287BBY7_PIG	550.002	510.923	427.738
A0A287BBZ4;A0A8W4F780	Paired box 5;Paired box 2	A0A287BBZ4_PIG;A0A8W4F780_PIG	48.7335	54.7635	62.876
A0A287BC09	CASK interacting protein 2	A0A287BC09_PIG	272.786	268.072	268.684
A0A287BC33	V-type proton ATPase subunit a	A0A287BC33_PIG	4266.12	4243.53	4131.11
A0A287BC40	Phospholipase A1 member A	A0A287BC40_PIG	77.7654	57.8586	82.3895
A0A287BC59	N-terminal E2 ubiquitin-conjugating enzyme	A0A287BC59_PIG	48.2931	47.9683	34.7299
A0A287BC72	Carbonic anhydrase	A0A287BC72_PIG	1629.77	1671.19	1714.56
A0A287BCB8	Growth factor receptor bound protein 14	A0A287BCB8_PIG	33.6051	43.7444	34.9804
A0A287BCC5	calcium/calmodulin-dependent protein kinase	A0A287BCC5_PIG	570.54	591.057	594.46
A0A287BCF9	Sigma non-opioid intracellular receptor 1	A0A287BCF9_PIG	118.826	105.62	96.4487
A0A287BCG1	ASPSCR1 tether for SLC2A4, UBX domain containing	A0A287BCG1_PIG	423.376	422.151	436.02
A0A287BCI5	KRR1 small subunit processome component	A0A287BCI5_PIG	30.1698	40.7432	38.1643
A0A287BCK2	RING-type E3 ubiquitin transferase	A0A287BCK2_PIG	147.103	148.799	146.308
A0A287BCL8	Signal peptide peptidase like 2B	A0A287BCL8_PIG	161.371	162.99	160.386
A0A287BCP2	Zinc fingers and homeoboxes 3	A0A287BCP2_PIG	179.458	172.159	175.486
A0A287BCP8	WD repeat domain 7	A0A287BCP8_PIG	366.387	340.025	351.204
A0A287BCT2	Acyl-coenzyme A thioesterase 4	A0A287BCT2_PIG	88.4357	68.3316	74.5793
A0A287BCU9	Chromatin modification-related protein MEAF6	A0A287BCU9_PIG	115.761	127.081	122.341
A0A287BCV5	Complex I assembly factor TIMMDC1, mitochondrial	A0A287BCV5_PIG	194.767	186.615	201.232
A0A287BCW7	Acylpyruvase FAHD1, mitochondrial	A0A287BCW7_PIG	1872.33	1944.95	1900.26
A0A287BCW8	Inositol-trisphosphate 3-kinase B	A0A287BCW8_PIG	148.012	115.024	138.348
A0A287BCX9	Transmembrane emp24 domain-containing protein 1	A0A287BCX9_PIG	146.726	130.306	134.698
A0A287BCY0	Serine peptidase inhibitor, Kunitz type 1	A0A287BCY0_PIG	138.472	158.029	117.223
A0A287BD00	Ras-related protein Rab-1A	A0A287BD00_PIG	228.799	208.056	231.175
A0A287BD09	Chromosome 6 C19orf47 homolog	A0A287BD09_PIG	23.1655	7.9498	12.9903
A0A287BD12	Integrator complex subunit 7	A0A287BD12_PIG	91.5875	95.318	96.0542
A0A287BD18	Complement factor H	A0A287BD18_PIG	2247.51	2256.68	2230.2
A0A287BD31	Solute carrier family 2 member 11	A0A287BD31_PIG	176.793	199.624	198.327
A0A287BD34	1-phosphatidylinositol-3-phosphate 5-kinase	A0A287BD34_PIG	97.8663	98.5444	87.3821
A0A287BD45	Protein TMED8 isoform b	A0A287BD45_PIG	220.663	202.569	215.764
A0A287BD47	Maestro heat like repeat family member 1	A0A287BD47_PIG	696.685	730.93	753.475
A0A287BD48	Zinc finger CCCH domain-containing protein 14	A0A287BD48_PIG	222.381	214.348	218.617
A0A287BDA0	Mitochondrial import inner membrane translocase subunit Tim21	A0A287BDA0_PIG	934.178	966.464	883.631
A0A287BDA9;F1SHK4	Homeobox protein Nkx-2.2;NK2 homeobox 8	A0A287BDA9_PIG;F1SHK4_PIG	802.362	954.708	835.512
A0A287BDC0	NADH dehydrogenase [ubiquinone] iron-sulfur protein 8, mitochondrial	A0A287BDC0_PIG	1524.66	1521.88	1432.56
A0A287BDE3;Q68J42	Hormone-sensitive lipase	A0A287BDE3_PIG;LIPS_PIG	15.3928	8.32064	13.3107
A0A287BDE8	Alpha-2-HS-glycoprotein	A0A287BDE8_PIG	3830.93	4321.52	3211.98
A0A287BDH4	non-specific serine/threonine protein kinase	A0A287BDH4_PIG	367.897	404.158	432.088
A0A287BDI0	proline--tRNA ligase	A0A287BDI0_PIG	467.122	468.744	507.137
A0A287BDI5	Nuclear factor 1	A0A287BDI5_PIG	182.63	165.033	181.737
A0A287BDL0	E3 ubiquitin-protein ligase	A0A287BDL0_PIG	234.425	244.778	254.833
A0A287BDL6	Tropomyosin 3	A0A287BDL6_PIG	34086.7	34198.7	33836.8
A0A287BDN2	Spectrin beta chain	A0A287BDN2_PIG	11125.9	11109.5	11043.7
A0A287BDN4	Uncharacterized protein	A0A287BDN4_PIG	92.2099	93.3261	93.9699
A0A287BDS7	Coronin	A0A287BDS7_PIG	649.472	655.963	681.271
A0A287BDT8	Glycerol-3-phosphate phosphatase	A0A287BDT8_PIG	958.728	974.891	973.83
A0A287BDU4	Disco interacting C	A0A287BDU4_PIG	380.851	397.622	366.197
A0A287BDW2	Protein 4.1	A0A287BDW2_PIG	1467.02	1561.73	1462.78
A0A287BDY7	Serine/threonine-protein kinase	A0A287BDY7_PIG	131.831	115.29	114.227
A0A287BE04	Alpha-1,3-mannosyl-glycoprotein 4-beta-N-acetylglucosaminyltransferase A	A0A287BE04_PIG	47.6552	61.8079	69.2281
A0A287BE40	Thymidine kinase 2	A0A287BE40_PIG	52.5619	50.5819	50.4265
A0A287BE45	Solute carrier family 12 member 7	A0A287BE45_PIG	516.891	578.018	562.275
A0A287BE46;Q5W9D5	QKI, KH domain containing RNA binding;KH domain-containing RNA-binding protein QKI	A0A287BE46_PIG;QKI_PIG	846.654	922.831	904.544
A0A287BE50	Zinc finger FYVE domain-containing protein 21 isoform 2	A0A287BE50_PIG	107.442	113.883	116.943
A0A287BE64	WWC family member 3	A0A287BE64_PIG	166.885	161.489	165.425
A0A287BEB8	Probable N-acetyltransferase 14	A0A287BEB8_PIG	104.26	118.844	94.9033
A0A287BEC7	Vesicle-associated membrane protein 3	A0A287BEC7_PIG	1623.1	1662.26	1562.66
A0A287BED1	Prefoldin subunit 1	A0A287BED1_PIG	303.398	344.631	351.907
A0A287BEE7	EEF1A lysine methyltransferase 1	A0A287BEE7_PIG	95.3083	102.415	95.6832
A0A287BEJ0	Protein LTV1 homolog	A0A287BEJ0_PIG	101.503	84.9136	82.1808
A0A287BEJ2	BRISC and BRCA1-A complex member 2	A0A287BEJ2_PIG	738.696	782.396	784.285
A0A287BEJ3	Niban apoptosis regulator 2	A0A287BEJ3_PIG	1768.51	1853.75	1752.21
A0A287BER0	O-phosphoseryl-tRNA(Sec) selenium transferase	A0A287BER0_PIG	853.98	822.936	842.189
A0A287BER5	Branched-chain-amino-acid aminotransferase	A0A287BER5_PIG	642.844	623.103	632.097
A0A287BEY3	Endogenous retrovirus group V member 2 Env polyprotein	A0A287BEY3_PIG	614.482	593.138	563.236
A0A287BEZ7	sphinganine-1-phosphate aldolase	A0A287BEZ7_PIG	637.916	617.351	603.138
A0A287BF00;A0A287BNE3	RP9 pre-mRNA splicing factor	A0A287BF00_PIG;A0A287BNE3_PIG	31.6823	18.4052	21.6825
A0A287BF14	Rhotekin	A0A287BF14_PIG	479.864	490.766	464.579
A0A287BF16	NFATC2-interacting protein	A0A287BF16_PIG	117.274	96.5912	124.543
A0A287BF30	Alanyl-tRNA editing protein Aarsd1	A0A287BF30_PIG	1239.04	1242.24	1222.38
A0A287BF49	Regulation of nuclear pre-mRNA domain-containing protein	A0A287BF49_PIG	268.667	264.979	285.003
A0A287BF51	Acyl-coenzyme A oxidase	A0A287BF51_PIG	250.742	241.205	267.897
A0A287BF57	MTSS I-BAR domain containing 1	A0A287BF57_PIG	353.538	384.655	428.36
A0A287BF71	Tight junction protein 1	A0A287BF71_PIG	1382.96	1405.39	1395.6
A0A287BF82	Kinase D interacting substrate 220	A0A287BF82_PIG	138.821	158.65	133.046
A0A287BFB9	Nucleoporin 50	A0A287BFB9_PIG	1201.88	1159.23	1150.37
A0A287BFE6	RAB35, member RAS onco family	A0A287BFE6_PIG	919.418	967.04	879.047
A0A287BFF3	Cyclin-dependent kinase 12	A0A287BFF3_PIG	72.7154	86.598	83.0418
A0A287BFF4	glutaminase	A0A287BFF4_PIG	1875.01	1923.97	1929.43
A0A287BFF5	Cysteine sulfinic acid decarboxylase	A0A287BFF5_PIG	1232.99	1203.71	1149.87
A0A287BFH5	Mitochondrial ribosome associated GTPase 2	A0A287BFH5_PIG	114.597	100.245	102.96
A0A287BFM0	Autophagy related 2B	A0A287BFM0_PIG	121.571	128.598	128.936
A0A287BFM7	AarF domain-containing protein kinase 1	A0A287BFM7_PIG	82.0275	72.1407	81.6018
A0A287BFR0	RNA binding motif protein 12B	A0A287BFR0_PIG	232.345	217.34	244.329
A0A287BFS1	Enoyl-CoA delta isomerase 1	A0A287BFS1_PIG	7432.66	8030.43	7545.2
A0A287BFT5	Target of Myb protein 1 isoform 1	A0A287BFT5_PIG	1159.22	1156.52	1119.04
A0A287BFV6	Cytoplasmic polyadenylation element binding protein 4	A0A287BFV6_PIG	93.1602	87.2639	80.2686
A0A287BFV8	GRIP1 associated protein 1	A0A287BFV8_PIG	326.327	325.547	349.299
A0A287BFX1	Cytochrome P450 family 20 subfamily A member 1	A0A287BFX1_PIG	158.999	164.662	169.192
A0A287BFX8	tRNA (guanine(37)-N1)-methyltransferase	A0A287BFX8_PIG	282.607	296.101	303.941
A0A287BFY0	Fructose-bisphosphate aldolase	A0A287BFY0_PIG	18633.4	18870.6	18696.2
A0A287BFZ2	Erythrocyte membrane protein band 4.1 like 2	A0A287BFZ2_PIG	667.661	663.931	663.085
A0A287BFZ3	Wolframin ER transmembrane glycoprotein	A0A287BFZ3_PIG	602.933	604.367	638.787
A0A287BFZ5	Clathrin light chain	A0A287BFZ5_PIG	3485.58	3504.18	3444.04
A0A287BG06;P52650	Cytochrome b-245 light chain	A0A287BG06_PIG;CY24A_PIG	26.412	29.3056	26.27
A0A287BG14	Proteasome 26S subunit, ATPase 6	A0A287BG14_PIG	2822.71	2836.88	2922.37
A0A287BG35	E3 ubiquitin-protein ligase RNF170	A0A287BG35_PIG	219.986	199.231	217.815
A0A287BG40	NADH dehydrogenase [ubiquinone] flavoprotein 2, mitochondrial	A0A287BG40_PIG	6022.2	6013.52	6045.83
A0A287BG63	TSC complex subunit 2	A0A287BG63_PIG	233.04	232.454	241.123
A0A287BG70	Tropomodulin 2	A0A287BG70_PIG	782.923	843.532	895.191
A0A287BG81	Synergin gamma	A0A287BG81_PIG	504.309	532.398	503.79
A0A287BG93	Nodal modulator 1	A0A287BG93_PIG	1066.3	1093.38	1102.06
A0A287BG95	DNA helicase	A0A287BG95_PIG	36.0002	21.6539	26.2625
A0A287BGB4	RBR-type E3 ubiquitin transferase	A0A287BGB4_PIG	478.135	431.98	475.434
A0A287BGE4	Chromosome 9 C11orf97 homolog	A0A287BGE4_PIG	591.197	889.604	743.812
A0A287BGF1	Spectrin repeat containing nuclear envelope protein 2	A0A287BGF1_PIG	2835.62	2771.77	2848.5
A0A287BGG6	RING-type E3 ubiquitin transferase	A0A287BGG6_PIG	597.033	597.767	614.304
A0A287BGH9	HBS1 like translational GTPase	A0A287BGH9_PIG	358.325	325.379	363.23
A0A287BGI5	Nudix hydrolase 16 like 1	A0A287BGI5_PIG	12.5899	12.9203	18.2821
A0A287BGJ4	FRAS1 related extracellular matrix 1	A0A287BGJ4_PIG	253.371	297.733	285.262
A0A287BGJ9	ATP-dependent DNA helicase	A0A287BGJ9_PIG	138.522	137.733	121.593
A0A287BGK1	KN motif and ankyrin repeat domains 3	A0A287BGK1_PIG	191.314	170.411	173.102
A0A287BGK6	Leucine-rich repeat-containing protein 40	A0A287BGK6_PIG	334.321	333.125	354.669
A0A287BGK8	Fibroblast growth factor	A0A287BGK8_PIG	101.189	81.8829	78.655
A0A287BGP0	alanine transaminase	A0A287BGP0_PIG	8264.27	8481.07	8692.95
A0A287BGP5	tRNA (adenine(58)-N(1))-methyltransferase catalytic subunit TRMT61A	A0A287BGP5_PIG	61.1909	66.1569	61.332
A0A287BGR7	ATP-dependent RNA helicase	A0A287BGR7_PIG	105.294	84.2093	54.1753
A0A287BGV7	Homeostatic iron regulator	A0A287BGV7_PIG	44.7992	44.8704	38.7285
A0A287BGW4	Delta-aminolevulinic acid dehydratase	A0A287BGW4_PIG	1211.37	1128.98	1107.17
A0A287BGW5	Armadillo repeat containing X-linked 3	A0A287BGW5_PIG	465.476	474.701	470.436
A0A287BH21	Serpin domain-containing protein	A0A287BH21_PIG	14290.5	14454.5	14082.2
A0A287BH28;A0A287BHK5	Ig-like domain-containing protein	A0A287BH28_PIG;A0A287BHK5_PIG	651.508	668.66	661.243
A0A287BH46	Ubiquitin protein ligase E3B	A0A287BH46_PIG	50.7445	53.7537	54.0337
A0A287BH52;A0A5G2QT86;A0A8W4FD39;A0A8W4FM80;F1SGG6;I3LLY8	IF rod domain-containing protein;IF rod domain-containing protein;IF rod domain-containing protein;IF rod domain-containing protein;Keratin, type II cytoskeletal 5;Keratin 79	A0A287BH52_PIG;A0A5G2QT86_PIG;A0A8W4FD39_PIG;A0A8W4FM80_PIG;F1SGG6_PIG;I3LLY8_PIG	119.254	85.5442	103.923
A0A287BH58	RNA helicase	A0A287BH58_PIG	59.9506	49.9883	51.4995
A0A287BH77	Pleckstrin homology domain containing A7	A0A287BH77_PIG	1449.05	1443.17	1457.29
A0A287BHA3	Regulator of chromosome condensation	A0A287BHA3_PIG	531.64	536.881	554.615
A0A287BHD4	Myelin basic protein	A0A287BHD4_PIG	36.1104	35.3856	33.3216
A0A287BHE7	Small ribosomal subunit protein uS11	A0A287BHE7_PIG	14385.7	14524.8	14356.8
A0A287BHG0	Neuronal cell adhesion molecule	A0A287BHG0_PIG	47.004	44.0635	50.6915
A0A287BHH9	Serine peptidase inhibitor, Kunitz type 2	A0A287BHH9_PIG	62.3579	78.3389	67.0153
A0A287BHI3	PPFIA binding protein 2	A0A287BHI3_PIG	682.024	721.212	712.753
A0A287BHL7	Extracellular matrix protein 1	A0A287BHL7_PIG	661.779	664.46	652.426
A0A287BHM1	Tropomyosin alpha-1 chain	A0A287BHM1_PIG	11024	11095.7	10996.7
A0A287BHP2	Solute carrier family 12 member 3	A0A287BHP2_PIG	778.751	837.599	817.496
A0A287BHQ2;A0A4X1SY47	High mobility group box 3;HMG box domain-containing protein	A0A287BHQ2_PIG;A0A4X1SY47_PIG	626.511	545.919	567.607
A0A287BHR8	non-specific serine/threonine protein kinase	A0A287BHR8_PIG	156.982	171.069	167.082
A0A287BHS8	Mitogen-activated protein kinase 14	A0A287BHS8_PIG	378.665	374.342	388.106
A0A287BHU5	Pumilio homolog 1	A0A287BHU5_PIG	220.914	213.312	203.25
A0A287BHU8	CDK2 associated cullin domain 1	A0A287BHU8_PIG	56.4349	50.4916	59.6167
A0A287BHV8	Pre-mRNA processing factor 40 homolog A	A0A287BHV8_PIG	378.59	406.629	404.404
A0A287BHY5	Keratin 2	A0A287BHY5_PIG	49.309	69.8152	58.5404
A0A287BHZ5	Interacts with SUPT6H, CTD assembly factor 1	A0A287BHZ5_PIG	483.486	539.43	464.867
A0A287BI06	DDB1 and CUL4 associated factor 5	A0A287BI06_PIG	30.1618	39.0563	37.9154
A0A287BI22	Adhesion G-protein coupled receptor G1	A0A287BI22_PIG	8.74217	13.3626	22.9924
A0A287BI43	Mitochondrial ribosomal protein L39	A0A287BI43_PIG	346.124	346.701	343.583
A0A287BI57	Nudix hydrolase 8	A0A287BI57_PIG	535.251	569.48	524.862
A0A287BI58	Brain enriched myelin associated protein 1	A0A287BI58_PIG	33.1315	44.5374	37.4423
A0A287BIA5	Uncharacterized protein	A0A287BIA5_PIG	282.127	290.346	264.512
A0A287BIB2	Paladin	A0A287BIB2_PIG	42.3344	43.0222	35.5401
A0A287BIC8	Golgi SNAP receptor complex member 2	A0A287BIC8_PIG	345.578	343.551	324.89
A0A287BIE4	HECT-type E3 ubiquitin transferase	A0A287BIE4_PIG	52.146	50.8287	47.4503
A0A287BIH5;Q1RPR6	Integrin beta;Integrin beta-6	A0A287BIH5_PIG;ITB6_PIG	65.7505	85.7212	91.8844
A0A287BIH8	Beclin-1	A0A287BIH8_PIG	109.512	124.713	127.135
A0A287BII1	Mitogen-activated protein kinase kinase kinase 5	A0A287BII1_PIG	52.5557	73.0969	69.1994
A0A287BII2	HEAT repeat-containing protein 6	A0A287BII2_PIG	19.7652	21.4362	42.3371
A0A287BIL8	78 kDa glucose-regulated protein	A0A287BIL8_PIG	25427.1	25374.4	24980.8
A0A287BIN3	Calcium voltage-gated channel auxiliary subunit alpha2delta 1	A0A287BIN3_PIG	210.234	215.305	210.097
A0A287BIP6	Carboxypeptidase Q	A0A287BIP6_PIG	1303.96	1343.46	1277.72
A0A287BIR3	DDB1 and CUL4 associated factor 7	A0A287BIR3_PIG	380.456	424.498	413.754
A0A287BIT3	Alpha-(1,3)-fucosyltransferase	A0A287BIT3_PIG	5.92618	13.1391	14.8596
A0A287BIU2	EGF containing fibulin extracellular matrix protein 2	A0A287BIU2_PIG	76.6658	94.7684	71.6442
A0A287BIV6	Large ribosomal subunit protein mL37	A0A287BIV6_PIG	626.454	657.933	628.251
A0A287BIW2	Ribonucleotide reductase regulatory TP53 inducible subunit M2B	A0A287BIW2_PIG	222.169	214.217	202.435
A0A287BIX3	Single stranded DNA binding protein 3	A0A287BIX3_PIG	32.1438	16.3166	25.9771
A0A287BIY2	B9 domain-containing protein 1	A0A287BIY2_PIG	45.3519	35.0788	44.9793
A0A287BIY9	Zinc finger protein 638	A0A287BIY9_PIG	213.741	215.972	217.66
A0A287BJ02	Homocysteine inducible ER protein with ubiquitin like domain 1	A0A287BJ02_PIG	52.423	45.9782	54.2131
A0A287BJ18	Transforming acidic coiled-coil-containing protein 1 isoform 10	A0A287BJ18_PIG	395.959	420.303	402.003
A0A287BJ40	Secernin-2	A0A287BJ40_PIG	5456.52	5445.83	5429.79
A0A287BJ42	Protein phosphatase 1G	A0A287BJ42_PIG	983.803	965.96	943.823
A0A287BJ64	Alpha-2-glycoprotein 1, zinc-binding	A0A287BJ64_PIG	284.114	306.345	310.337
A0A287BJ65	Lipocalin 2	A0A287BJ65_PIG	2065.45	2167.98	2097.67
A0A287BJ75	Two pore calcium channel protein 1 isoform X1	A0A287BJ75_PIG	225.517	250.704	241.794
A0A287BJ85	Immunity related GTPase Q	A0A287BJ85_PIG	418.555	440.172	424.767
A0A287BJ88	Transcription factor BTF3	A0A287BJ88_PIG	2231.37	2088.99	2032.8
A0A287BJD1	Rab GDP dissociation inhibitor	A0A287BJD1_PIG	1895.15	1986.01	1872.32
A0A287BJF3	Basic leucine zipper and W2 domains 1	A0A287BJF3_PIG	1433.25	1468.2	1375.27
A0A287BJF5	Neurobeachin	A0A287BJF5_PIG	124.89	118.218	129.847
A0A287BJI0	Upstream stimulatory factor 1	A0A287BJI0_PIG	74.2898	69.9875	74.7256
A0A287BJJ7	PNKD metallo-beta-lactamase domain containing	A0A287BJJ7_PIG	194.311	206.853	174.176
A0A287BJL3	Rab11 family-interacting protein 2	A0A287BJL3_PIG	185.765	202.206	208.267
A0A287BJN5	Glycine N-acyltransferase-like protein	A0A287BJN5_PIG	568.541	552.648	516.237
A0A287BJU2	Splicing factor Cactin	A0A287BJU2_PIG	69.1256	63.8168	71.2065
A0A287BJW1	Sphingomyelin phosphodiesterase acid like 3B	A0A287BJW1_PIG	1573.62	1597.64	1531.44
A0A287BJW7	poly(A)-specific ribonuclease	A0A287BJW7_PIG	231.399	252.339	240.407
A0A287BJX5	Epidermal growth factor receptor pathway substrate 8	A0A287BJX5_PIG	751.612	753.606	733.242
A0A287BJY5	HECT domain E3 ubiquitin protein ligase 4	A0A287BJY5_PIG	59.8845	64.9292	62.5214
A0A287BJZ5	Claudin domain containing 1	A0A287BJZ5_PIG	71.1957	76.3316	61.3001
A0A287BK25	Non-POU domain containing octamer binding	A0A287BK25_PIG	3082.2	3156.48	3037.78
A0A287BK32	Vacuolar protein-sorting-associated protein 36	A0A287BK32_PIG	784.026	792.983	778.088
A0A287BK35	Collagen type VI alpha 5 chain	A0A287BK35_PIG	120.789	135.792	132.575
A0A287BK40	Ubiquinol-cytochrome-c reductase complex assembly factor 3	A0A287BK40_PIG	171.494	189.858	155.562
A0A287BK49	Ephrin-B1	A0A287BK49_PIG	160.289	161.095	147.075
A0A287BK50	Neurochondrin	A0A287BK50_PIG	32.5526	38.5825	34.7388
A0A287BK52	SURP and G-patch domain containing 1	A0A287BK52_PIG	188.332	195.786	233.316
A0A287BK53	IQ motif and Sec7 domain ArfGEF 1	A0A287BK53_PIG	114.323	123.622	135.008
A0A287BK74	Eukaryotic translation initiation factor 3 subunit L	A0A287BK74_PIG	1232.7	1298.64	1225.8
A0A287BK75	Dual specificity mitogen-activated protein kinase kinase 1	A0A287BK75_PIG	1894.19	1962.3	1907.63
A0A287BK80	Lipase maturation factor	A0A287BK80_PIG	396.954	401.899	389.407
A0A287BK87	Organic solute carrier partner 1	A0A287BK87_PIG	194.605	187.421	174.133
A0A287BK93	long-chain-fatty-acid--CoA ligase	A0A287BK93_PIG	320.538	299.777	294.272
A0A287BK99	Ribosome-releasing factor 2, mitochondrial	A0A287BK99_PIG	818.839	857.955	826.099
A0A287BKB6	tRNA (34-2'-O)-methyltransferase regulator WDR6	A0A287BKB6_PIG	38.8699	38.631	44.3184
A0A287BKD5	protein-tyrosine-phosphatase	A0A287BKD5_PIG	253.757	240.701	249.577
A0A287BKE2	Protein NDRG1	A0A287BKE2_PIG	11429.5	11365.5	11593
A0A287BKE5	E3 ubiquitin-protein ligase UHRF	A0A287BKE5_PIG	45.2143	47.7965	45.217
A0A287BKE8	Hexose-6-phosphate dehydrogenase/glucose 1-dehydrogenase	A0A287BKE8_PIG	310.856	307.904	293.23
A0A287BKF1	Eukaryotic translation initiation factor 2 alpha kinase 2	A0A287BKF1_PIG	462.45	480.431	467.599
A0A287BKF7;F1RVA0	H3 clustered histone 1;Histone H3	A0A287BKF7_PIG;F1RVA0_PIG	15812	17626.2	16281.4
A0A287BKG2;Q29411	Chitinase-3-like protein 1	A0A287BKG2_PIG;CH3L1_PIG	47.6263	53.0202	60.7057
A0A287BKG3	Gem nuclear organelle associated protein 4	A0A287BKG3_PIG	280.218	281.861	267.838
A0A287BKH4	Kidney mitochondrial carrier protein 1	A0A287BKH4_PIG	172.477	196.365	207.384
A0A287BKI3	KN motif and ankyrin repeat domains 4	A0A287BKI3_PIG	53.2352	51.8158	44.1494
A0A287BKL0	TBC1 domain family member 12	A0A287BKL0_PIG	214.914	206.774	193.536
A0A287BKL1	CLN5 intracellular trafficking protein	A0A287BKL1_PIG	81.8389	84.2738	70.1812
A0A287BKQ3	Dolichyl-phosphate-mannose--protein mannosyltransferase	A0A287BKQ3_PIG	119.309	122.647	121.498
A0A287BKR2	Serine hydroxymethyltransferase	A0A287BKR2_PIG	5008.84	5093.81	5293.88
A0A287BKR7	Glycerol-3-phosphate acyltransferase 3	A0A287BKR7_PIG	1837.1	1819.42	1761.14
A0A287BKT9	Syntaxin 2	A0A287BKT9_PIG	55.742	50.008	46.3353
A0A287BKW0	DNA primase large subunit	A0A287BKW0_PIG	17.8902	23.9276	27.2671
A0A287BKY6	BCAR1 scaffold protein, Cas family member	A0A287BKY6_PIG	767.014	764.498	797.679
A0A287BKY7	SWI/SNF related, matrix associated, actin dependent regulator of chromatin, subfamily d, member 1	A0A287BKY7_PIG	146.674	140.801	135.055
A0A287BKY8	Filamin binding LIM protein 1	A0A287BKY8_PIG	315.535	317.92	308.547
A0A287BKZ4	Cadherin-6	A0A287BKZ4_PIG	184.819	179.844	167.286
A0A287BL02	Protrudin	A0A287BL02_PIG	41.0952	37.298	29.4718
A0A287BL11	Inositol 1,4,5-trisphosphate receptor	A0A287BL11_PIG	83.8477	78.8092	84.163
A0A287BL20	Microtubule associated protein 1B	A0A287BL20_PIG	64.0207	50.5948	54.6041
A0A287BL41	Chromobox 8	A0A287BL41_PIG	36.6686	28.6497	25.7734
A0A287BL76	Nucleoporin 37	A0A287BL76_PIG	413.594	363.617	364.969
A0A287BL83	Carbonyl reductase (NADPH)	A0A287BL83_PIG	43629.1	43297.9	42979.5
A0A287BL93	Heteroous nuclear ribonucleoprotein M	A0A287BL93_PIG	6393.42	6409.46	6437.91
A0A287BL96	Activating signal cointegrator 1 complex subunit 1	A0A287BL96_PIG	107.658	103.287	101.777
A0A287BLC0;I3LFE6	Solute carrier family 36 member 1;Solute carrier family 36 member 4	A0A287BLC0_PIG;I3LFE6_PIG	97.9829	86.2528	78.8891
A0A287BLD5	Phenazine biosynthesis like protein domain containing	A0A287BLD5_PIG	11306.2	11369	11191.1
A0A287BLE1	Sequestosome 1	A0A287BLE1_PIG	507.987	491.255	458.181
A0A287BLE2	Mitofusin 2	A0A287BLE2_PIG	712.936	741.094	746.702
A0A287BLF6	Sushi domain-containing protein	A0A287BLF6_PIG	140.911	116.581	128.957
A0A287BLH2	C-Jun-amino-terminal kinase-interacting protein 4 isoform 1	A0A287BLH2_PIG	492.35	515.918	523.892
A0A287BLH9	Ig-like domain-containing protein	A0A287BLH9_PIG	239.39	224.386	206.931
A0A287BLI1	ubiquitinyl hydrolase 1	A0A287BLI1_PIG	67.3089	72.7868	65.6971
A0A287BLJ2	Glutaryl-CoA dehydrogenase, mitochondrial	A0A287BLJ2_PIG	6018.86	5876.23	5861.55
A0A287BLL9	AT-rich interaction domain 1A	A0A287BLL9_PIG	504.257	487.329	487.253
A0A287BLM8	Tetratricopeptide repeat domain 4	A0A287BLM8_PIG	148.934	128.704	138.716
A0A287BLN2	Mitochondrial transcription termination factor 2	A0A287BLN2_PIG	194.956	199.029	188.483
A0A287BLN4	Ras-related protein Rab-3	A0A287BLN4_PIG	163.767	179.494	179.069
[truncated: 5,441 more rows]

## Sheet: PK1
Glycopeptides of PK1
Proteins	Peptide Sequence	Modified Peptide	Peptide Intensity Sum	Glycan Composition	FDR
sp|Q8SPS7|HPT_PIG Haptoglobin OS=Sus scrofa OX=9823 GN=HP PE=1 SV=1@119	MISHHNLTSGATLINEQWLLTTAK	M[Oxidation]ISHHNLTSGATLINEQWLLTTAK	70553.57442178573	N5H4F1S1G0	0
sp|Q8SPS7|HPT_PIG Haptoglobin OS=Sus scrofa OX=9823 GN=HP PE=1 SV=1@119	MISHHNLTSGATLINEQWLLTTAK	M[Oxidation]ISHHNLTSGATLINEQWLLTTAK	64066.545837402344	N3H6F0S1G0	0
sp|Q8SPS7|HPT_PIG Haptoglobin OS=Sus scrofa OX=9823 GN=HP PE=1 SV=1@119	MISHHNLTSGATLINEQWLLTTAK	M[Oxidation]ISHHNLTSGATLINEQWLLTTAK	108298.59387207031	N4H5F0S0G0	0
sp|Q8SPS7|HPT_PIG Haptoglobin OS=Sus scrofa OX=9823 GN=HP PE=1 SV=1@119	MISHHNLTSGATLINEQWLLTTAK	M[Oxidation]ISHHNLTSGATLINEQWLLTTAK	85300.68489001434	N5H4F1S0G0	0
sp|Q8SPS7|HPT_PIG Haptoglobin OS=Sus scrofa OX=9823 GN=HP PE=1 SV=1@119	MISHHNLTSGATLINEQWLLTTAK	M[Oxidation]ISHHNLTSGATLINEQWLLTTAK	51548.739807128906	N5H7F0S0G0	0
sp|Q8SPS7|HPT_PIG Haptoglobin OS=Sus scrofa OX=9823 GN=HP PE=1 SV=1@119	MISHHNLTSGATLINEQWLLTTAK	M[Oxidation]ISHHNLTSGATLINEQWLLTTAK	44096.54457980867	N4H5F0S1G0	0
sp|Q8SPS7|HPT_PIG Haptoglobin OS=Sus scrofa OX=9823 GN=HP PE=1 SV=1@119	MISHHNLTSGATLINEQWLLTTAK	M[Oxidation]ISHHNLTSGATLINEQWLLTTAK	74143.11219784015	N5H4F1S0G0	0
tr|A0A8D1B184|A0A8D1B184_PIG Joining chain of multimeric IgA and IgM OS=Sus scrofa OX=9823 GN=JCHAIN PE=4 SV=1@90	IIVPLNNRENISDPTSPLR	IIVPLNNRENISDPTSPLR	225411.88925651653	N4H4F2S1G0	0
sp|Q8SPS7|HPT_PIG Haptoglobin OS=Sus scrofa OX=9823 GN=HP PE=1 SV=1@119	MISHHNLTSGATLINEQWLLTTAK	M[Oxidation]ISHHNLTSGATLINEQWLLTTAK	35331.22705078125	N3H4F0S0G0	0
sp|Q8SPS7|HPT_PIG Haptoglobin OS=Sus scrofa OX=9823 GN=HP PE=1 SV=1@119	MISHHNLTSGATLINEQWLLTTAK	M[Oxidation]ISHHNLTSGATLINEQWLLTTAK	31586.457394879802	N6H4F0S1G0	0
sp|Q8SPS7|HPT_PIG Haptoglobin OS=Sus scrofa OX=9823 GN=HP PE=1 SV=1@119	MISHHNLTSGATLINEQWLLTTAK	M[Oxidation]ISHHNLTSGATLINEQWLLTTAK	53360.58327384766	N5H4F1S1G0	0
sp|Q8SPS7|HPT_PIG Haptoglobin OS=Sus scrofa OX=9823 GN=HP PE=1 SV=1@119	MISHHNLTSGATLINEQWLLTTAK	M[Oxidation]ISHHNLTSGATLINEQWLLTTAK	46897.790457152376	N4H7F1S0G0	0
sp|Q8SPS7|HPT_PIG Haptoglobin OS=Sus scrofa OX=9823 GN=HP PE=1 SV=1@119	MISHHNLTSGATLINEQWLLTTAK	M[Oxidation]ISHHNLTSGATLINEQWLLTTAK	34034.90302563333	N6H4F0S0G0	0
sp|Q8SPS7|HPT_PIG Haptoglobin OS=Sus scrofa OX=9823 GN=HP PE=1 SV=1@119	MISHHNLTSGATLINEQWLLTTAK	M[Oxidation]ISHHNLTSGATLINEQWLLTTAK	31173.585752198906	N4H5F1S1G0	0
sp|Q8SPS7|HPT_PIG Haptoglobin OS=Sus scrofa OX=9823 GN=HP PE=1 SV=1@119	MISHHNLTSGATLINEQWLLTTAK	M[Oxidation]ISHHNLTSGATLINEQWLLTTAK	30984.950011167137	N5H4F1S1G0	0
sp|Q8SPS7|HPT_PIG Haptoglobin OS=Sus scrofa OX=9823 GN=HP PE=1 SV=1@119	MISHHNLTSGATLINEQWLLTTAK	M[Oxidation]ISHHNLTSGATLINEQWLLTTAK	26918.862742278063	N5H5F0S1G0	0
sp|Q8SPS7|HPT_PIG Haptoglobin OS=Sus scrofa OX=9823 GN=HP PE=1 SV=1@119	MISHHNLTSGATLINEQWLLTTAK	M[Oxidation]ISHHNLTSGATLINEQWLLTTAK	31375.21039350325	N4H6F2S0G0	0
sp|Q8SPS7|HPT_PIG Haptoglobin OS=Sus scrofa OX=9823 GN=HP PE=1 SV=1@119	MISHHNLTSGATLINEQWLLTTAK	MISHHNLTSGATLINEQWLLTTAK	234906.99235852723	N3H6F0S1G0	0
tr|A0A8D1B184|A0A8D1B184_PIG Joining chain of multimeric IgA and IgM OS=Sus scrofa OX=9823 GN=JCHAIN PE=4 SV=1@90	IIVPLNNRENISDPTSPLR	IIVPLNNRENISDPTSPLR	43369.72816739739	N2H4F1S0G0	0
sp|Q8SPS7|HPT_PIG Haptoglobin OS=Sus scrofa OX=9823 GN=HP PE=1 SV=1@119	MISHHNLTSGATLINEQWLLTTAK	M[Oxidation]ISHHNLTSGATLINEQWLLTTAK	20734.81462580616	N6H4F1S0G0	0
sp|Q8SPS7|HPT_PIG Haptoglobin OS=Sus scrofa OX=9823 GN=HP PE=1 SV=1@119	MISHHNLTSGATLINEQWLLTTAK	M[Oxidation]ISHHNLTSGATLINEQWLLTTAK	18769.01763899132	N4H4F2S0G1	0
sp|Q8SPS7|HPT_PIG Haptoglobin OS=Sus scrofa OX=9823 GN=HP PE=1 SV=1@119	MISHHNLTSGATLINEQWLLTTAK	M[Oxidation]ISHHNLTSGATLINEQWLLTTAK	17044.949167317463	N4H6F0S1G0	0
sp|Q8SPS7|HPT_PIG Haptoglobin OS=Sus scrofa OX=9823 GN=HP PE=1 SV=1@119	MISHHNLTSGATLINEQWLLTTAK	M[Oxidation]ISHHNLTSGATLINEQWLLTTAK	27392.856953756647	N5H6F1S0G0	0
sp|Q8SPS7|HPT_PIG Haptoglobin OS=Sus scrofa OX=9823 GN=HP PE=1 SV=1@119	MISHHNLTSGATLINEQWLLTTAK	M[Oxidation]ISHHNLTSGATLINEQWLLTTAK	39555.26977932855	N5H4F1S1G0	0
sp|Q8SPS7|HPT_PIG Haptoglobin OS=Sus scrofa OX=9823 GN=HP PE=1 SV=1@119	MISHHNLTSGATLINEQWLLTTAK	M[Oxidation]ISHHNLTSGATLINEQWLLTTAK	17582.4463195023	N5H5F1S1G0	0
sp|Q8SPS7|HPT_PIG Haptoglobin OS=Sus scrofa OX=9823 GN=HP PE=1 SV=1@119	MISHHNLTSGATLINEQWLLTTAK	M[Oxidation]ISHHNLTSGATLINEQWLLTTAK	22359.990867385863	N4H5F3S0G0	0
sp|Q8SPS7|HPT_PIG Haptoglobin OS=Sus scrofa OX=9823 GN=HP PE=1 SV=1@119	MISHHNLTSGATLINEQWLLTTAK	M[Oxidation]ISHHNLTSGATLINEQWLLTTAK	24435.65143460026	N4H5F1S1G0	0
sp|Q8SPS7|HPT_PIG Haptoglobin OS=Sus scrofa OX=9823 GN=HP PE=1 SV=1@111	GSFPWQAKMISHHNLTSGATLINEQWLLTTAK	GSFPWQAKM[Oxidation]ISHHNLTSGATLINEQWLLTTAK	90125.95448080942	N8H3F0S0G0	0
sp|Q8SPS7|HPT_PIG Haptoglobin OS=Sus scrofa OX=9823 GN=HP PE=1 SV=1@119	MISHHNLTSGATLINEQWLLTTAK	M[Oxidation]ISHHNLTSGATLINEQWLLTTAK	15789.830678263868	N3H4F0S1G0	0
sp|Q8SPS7|HPT_PIG Haptoglobin OS=Sus scrofa OX=9823 GN=HP PE=1 SV=1@119	MISHHNLTSGATLINEQWLLTTAK	M[Oxidation]ISHHNLTSGATLINEQWLLTTAK	19657.821467101858	N3H3F0S0G0	0
sp|Q8SPS7|HPT_PIG Haptoglobin OS=Sus scrofa OX=9823 GN=HP PE=1 SV=1@119	MISHHNLTSGATLINEQWLLTTAK	M[Oxidation]ISHHNLTSGATLINEQWLLTTAK	17298.706600123558	N3H4F0S1G0	0
sp|Q8SPS7|HPT_PIG Haptoglobin OS=Sus scrofa OX=9823 GN=HP PE=1 SV=1@119	MISHHNLTSGATLINEQWLLTTAK	M[Oxidation]ISHHNLTSGATLINEQWLLTTAK	22422.851192299502	N5H4F1S0G0	0
sp|Q8SPS7|HPT_PIG Haptoglobin OS=Sus scrofa OX=9823 GN=HP PE=1 SV=1@119	MISHHNLTSGATLINEQWLLTTAK	M[Oxidation]ISHHNLTSGATLINEQWLLTTAK	16663.45151353822	N3H6F1S1G0	0
sp|Q8SPS7|HPT_PIG Haptoglobin OS=Sus scrofa OX=9823 GN=HP PE=1 SV=1@119	MISHHNLTSGATLINEQWLLTTAK	M[Oxidation]ISHHNLTSGATLINEQWLLTTAK	12237.247258477548	N8H3F0S0G0	0
sp|Q8SPS7|HPT_PIG Haptoglobin OS=Sus scrofa OX=9823 GN=HP PE=1 SV=1@119	MISHHNLTSGATLINEQWLLTTAK	M[Oxidation]ISHHNLTSGATLINEQWLLTTAK	13808.733724867372	N6H5F1S0G0	0
tr|A0A8D1B184|A0A8D1B184_PIG Joining chain of multimeric IgA and IgM OS=Sus scrofa OX=9823 GN=JCHAIN PE=4 SV=1@90	IIVPLNNRENISDPTSPLR	IIVPLNNRENISDPTSPLR	75967.94966841459	N4H5F4S0G0	0
sp|Q8SPS7|HPT_PIG Haptoglobin OS=Sus scrofa OX=9823 GN=HP PE=1 SV=1@119	MISHHNLTSGATLINEQWLLTTAK	M[Oxidation]ISHHNLTSGATLINEQWLLTTAK	27389.724647134695	N2H11F0S0G0	0
sp|Q8SPS7|HPT_PIG Haptoglobin OS=Sus scrofa OX=9823 GN=HP PE=1 SV=1@119	MISHHNLTSGATLINEQWLLTTAK	M[Oxidation]ISHHNLTSGATLINEQWLLTTAK	16365.109510435188	N4H5F0S0G1	0
sp|Q8SPS7|HPT_PIG Haptoglobin OS=Sus scrofa OX=9823 GN=HP PE=1 SV=1@119	MISHHNLTSGATLINEQWLLTTAK	M[Oxidation]ISHHNLTSGATLINEQWLLTTAK	17704.415028795745	N6H4F2S0G0	0
tr|A0A8D1B184|A0A8D1B184_PIG Joining chain of multimeric IgA and IgM OS=Sus scrofa OX=9823 GN=JCHAIN PE=4 SV=1@90	IIVPLNNRENISDPTSPLR	IIVPLNNRENISDPTSPLR	74863.08693320378	N2H11F0S0G0	0
tr|A0A8D1B184|A0A8D1B184_PIG Joining chain of multimeric IgA and IgM OS=Sus scrofa OX=9823 GN=JCHAIN PE=4 SV=1@90	IIVPLNNRENISDPTSPLR	IIVPLNNRENISDPTSPLR	121672.61515323837	N5H6F1S0G0	0
sp|Q8SPS7|HPT_PIG Haptoglobin OS=Sus scrofa OX=9823 GN=HP PE=1 SV=1@119	MISHHNLTSGATLINEQWLLTTAK	M[Oxidation]ISHHNLTSGATLINEQWLLTTAK	18092.332626114963	N4H5F1S1G0	0
sp|Q8SPS7|HPT_PIG Haptoglobin OS=Sus scrofa OX=9823 GN=HP PE=1 SV=1@119	MISHHNLTSGATLINEQWLLTTAK	M[Oxidation]ISHHNLTSGATLINEQWLLTTAK	18205.25410101018	N6H4F0S1G0	0
sp|Q8SPS7|HPT_PIG Haptoglobin OS=Sus scrofa OX=9823 GN=HP PE=1 SV=1@119	MISHHNLTSGATLINEQWLLTTAK	M[Oxidation]ISHHNLTSGATLINEQWLLTTAK	16324.465087534863	N5H4F1S0G0	0
sp|Q8SPS7|HPT_PIG Haptoglobin OS=Sus scrofa OX=9823 GN=HP PE=1 SV=1@111	GSFPWQAKMISHHNLTSGATLINEQWLLTTAK	GSFPWQAKM[Oxidation]ISHHNLTSGATLINEQWLLTTAK	61786.59125279058	N5H5F2S0G0	0
sp|Q8SPS7|HPT_PIG Haptoglobin OS=Sus scrofa OX=9823 GN=HP PE=1 SV=1@119	MISHHNLTSGATLINEQWLLTTAK	M[Oxidation]ISHHNLTSGATLINEQWLLTTAK	18134.38258324444	N4H7F1S0G0	0
tr|A0A8D1B184|A0A8D1B184_PIG Joining chain of multimeric IgA and IgM OS=Sus scrofa OX=9823 GN=JCHAIN PE=4 SV=1@90	IIVPLNNRENISDPTSPLR	IIVPLNNRENISDPTSPLR	78902.06149123356	N5H4F1S0G0	0
tr|A0A8D1B184|A0A8D1B184_PIG Joining chain of multimeric IgA and IgM OS=Sus scrofa OX=9823 GN=JCHAIN PE=4 SV=1@90	IIVPLNNRENISDPTSPLR	IIVPLNNRENISDPTSPLR	92241.37559177494	N5H6F2S0G0	0
sp|Q8SPS7|HPT_PIG Haptoglobin OS=Sus scrofa OX=9823 GN=HP PE=1 SV=1@119	MISHHNLTSGATLINEQWLLTTAK	M[Oxidation]ISHHNLTSGATLINEQWLLTTAK	17939.075077098772	N3H6F1S1G0	0
sp|Q8SPS7|HPT_PIG Haptoglobin OS=Sus scrofa OX=9823 GN=HP PE=1 SV=1@119	MISHHNLTSGATLINEQWLLTTAK	M[Oxidation]ISHHNLTSGATLINEQWLLTTAK	18318.056622567223	N6H3F1S1G0	0
sp|Q8SPS7|HPT_PIG Haptoglobin OS=Sus scrofa OX=9823 GN=HP PE=1 SV=1@119	MISHHNLTSGATLINEQWLLTTAK	M[Oxidation]ISHHNLTSGATLINEQWLLTTAK	14631.200518528154	N3H6F0S1G0	0
sp|Q8SPS7|HPT_PIG Haptoglobin OS=Sus scrofa OX=9823 GN=HP PE=1 SV=1@119	MISHHNLTSGATLINEQWLLTTAK	MISHHNLTSGATLINEQWLLTTAK	61337.53430175781	N5H4F1S1G0	0
sp|Q8SPS7|HPT_PIG Haptoglobin OS=Sus scrofa OX=9823 GN=HP PE=1 SV=1@119	MISHHNLTSGATLINEQWLLTTAK	M[Oxidation]ISHHNLTSGATLINEQWLLTTAK	18926.471032662266	N3H3F0S0G0	0
sp|Q8SPS7|HPT_PIG Haptoglobin OS=Sus scrofa OX=9823 GN=HP PE=1 SV=1@119	MISHHNLTSGATLINEQWLLTTAK	M[Oxidation]ISHHNLTSGATLINEQWLLTTAK	22525.269602610126	N4H5F2S1G0	0
sp|Q8SPS7|HPT_PIG Haptoglobin OS=Sus scrofa OX=9823 GN=HP PE=1 SV=1@119	MISHHNLTSGATLINEQWLLTTAK	M[Oxidation]ISHHNLTSGATLINEQWLLTTAK	11267.006939056873	N4H5F1S1G0	0
sp|Q8SPS7|HPT_PIG Haptoglobin OS=Sus scrofa OX=9823 GN=HP PE=1 SV=1@119	MISHHNLTSGATLINEQWLLTTAK	M[Oxidation]ISHHNLTSGATLINEQWLLTTAK	15636.965037505848	N4H5F4S0G0	0
sp|Q8SPS7|HPT_PIG Haptoglobin OS=Sus scrofa OX=9823 GN=HP PE=1 SV=1@119	MISHHNLTSGATLINEQWLLTTAK	M[Oxidation]ISHHNLTSGATLINEQWLLTTAK	16780.73849378212	N8H3F0S0G0	0
sp|Q8SPS7|HPT_PIG Haptoglobin OS=Sus scrofa OX=9823 GN=HP PE=1 SV=1@119	MISHHNLTSGATLINEQWLLTTAK	M[Oxidation]ISHHNLTSGATLINEQWLLTTAK	12212.863709027528	N5H4F1S1G0	0
sp|Q8SPS7|HPT_PIG Haptoglobin OS=Sus scrofa OX=9823 GN=HP PE=1 SV=1@119	MISHHNLTSGATLINEQWLLTTAK	M[Oxidation]ISHHNLTSGATLINEQWLLTTAK	20224.695443393153	N5H5F0S1G0	0
tr|A0A8D1B184|A0A8D1B184_PIG Joining chain of multimeric IgA and IgM OS=Sus scrofa OX=9823 GN=JCHAIN PE=4 SV=1@90	IIVPLNNRENISDPTSPLR	IIVPLNNRENISDPTSPLR	77107.27750514027	N5H6F2S0G0	0
sp|Q8SPS7|HPT_PIG Haptoglobin OS=Sus scrofa OX=9823 GN=HP PE=1 SV=1@119	MISHHNLTSGATLINEQWLLTTAK	M[Oxidation]ISHHNLTSGATLINEQWLLTTAK	10170.764677701367	N2H10F0S0G0	0
sp|Q8SPS7|HPT_PIG Haptoglobin OS=Sus scrofa OX=9823 GN=HP PE=1 SV=1@111	GSFPWQAKMISHHNLTSGATLINEQWLLTTAK	GSFPWQAKMISHHNLTSGATLINEQWLLTTAK	25202.114454499057	N5H5F0S0G1	0
sp|Q8SPS7|HPT_PIG Haptoglobin OS=Sus scrofa OX=9823 GN=HP PE=1 SV=1@119	MISHHNLTSGATLINEQWLLTTAK	M[Oxidation]ISHHNLTSGATLINEQWLLTTAK	17515.84770236206	N5H4F1S1G0	0
sp|Q8SPS7|HPT_PIG Haptoglobin OS=Sus scrofa OX=9823 GN=HP PE=1 SV=1@119	MISHHNLTSGATLINEQWLLTTAK	M[Oxidation]ISHHNLTSGATLINEQWLLTTAK	23319.082202880076	N5H6F1S0G0	0
sp|Q8SPS7|HPT_PIG Haptoglobin OS=Sus scrofa OX=9823 GN=HP PE=1 SV=1@111	GSFPWQAKMISHHNLTSGATLINEQWLLTTAK	GSFPWQAKMISHHNLTSGATLINEQWLLTTAK	27574.51337032443	N8H3F0S0G0	0
sp|Q8SPS7|HPT_PIG Haptoglobin OS=Sus scrofa OX=9823 GN=HP PE=1 SV=1@119	MISHHNLTSGATLINEQWLLTTAK	MISHHNLTSGATLINEQWLLTTAK	53418.74577069116	N5H5F2S0G0	0
sp|Q8SPS7|HPT_PIG Haptoglobin OS=Sus scrofa OX=9823 GN=HP PE=1 SV=1@119	MISHHNLTSGATLINEQWLLTTAK	MISHHNLTSGATLINEQWLLTTAK	58692.42769263809	N5H4F1S1G0	0
sp|Q8SPS7|HPT_PIG Haptoglobin OS=Sus scrofa OX=9823 GN=HP PE=1 SV=1@119	MISHHNLTSGATLINEQWLLTTAK	M[Oxidation]ISHHNLTSGATLINEQWLLTTAK	14222.605345107824	N3H4F0S0G0	0
sp|Q8SPS7|HPT_PIG Haptoglobin OS=Sus scrofa OX=9823 GN=HP PE=1 SV=1@119	MISHHNLTSGATLINEQWLLTTAK	M[Oxidation]ISHHNLTSGATLINEQWLLTTAK	10681.51828587929	N3H4F0S0G0	0
sp|Q8SPS7|HPT_PIG Haptoglobin OS=Sus scrofa OX=9823 GN=HP PE=1 SV=1@119	MISHHNLTSGATLINEQWLLTTAK	M[Oxidation]ISHHNLTSGATLINEQWLLTTAK	12331.79588142784	N3H6F0S1G0	0
tr|A0A8D1B184|A0A8D1B184_PIG Joining chain of multimeric IgA and IgM OS=Sus scrofa OX=9823 GN=JCHAIN PE=4 SV=1@90	IIVPLNNRENISDPTSPLR	IIVPLNNRENISDPTSPLR	83380.63228871826	N4H5F3S0G0	0
sp|Q8SPS7|HPT_PIG Haptoglobin OS=Sus scrofa OX=9823 GN=HP PE=1 SV=1@119	MISHHNLTSGATLINEQWLLTTAK	M[Oxidation]ISHHNLTSGATLINEQWLLTTAK	25299.432301126653	N5H6F1S0G0	0
sp|Q8SPS7|HPT_PIG Haptoglobin OS=Sus scrofa OX=9823 GN=HP PE=1 SV=1@119	MISHHNLTSGATLINEQWLLTTAK	M[Oxidation]ISHHNLTSGATLINEQWLLTTAK	12211.1522944624	N3H6F1S1G0	0
sp|Q8SPS7|HPT_PIG Haptoglobin OS=Sus scrofa OX=9823 GN=HP PE=1 SV=1@119	MISHHNLTSGATLINEQWLLTTAK	M[Oxidation]ISHHNLTSGATLINEQWLLTTAK	16265.75384249898	N5H4F0S1G1	0
sp|Q8SPS7|HPT_PIG Haptoglobin OS=Sus scrofa OX=9823 GN=HP PE=1 SV=1@119	MISHHNLTSGATLINEQWLLTTAK	M[Oxidation]ISHHNLTSGATLINEQWLLTTAK	11758.426046104349	N4H6F1S1G0	0
sp|Q8SPS7|HPT_PIG Haptoglobin OS=Sus scrofa OX=9823 GN=HP PE=1 SV=1@119	MISHHNLTSGATLINEQWLLTTAK	MISHHNLTSGATLINEQWLLTTAK	18717.67837709862	N5H5F0S0G1	0
sp|Q8SPS7|HPT_PIG Haptoglobin OS=Sus scrofa OX=9823 GN=HP PE=1 SV=1@119	MISHHNLTSGATLINEQWLLTTAK	M[Oxidation]ISHHNLTSGATLINEQWLLTTAK	13441.247753972319	N4H4F2S1G0	0
sp|Q8SPS7|HPT_PIG Haptoglobin OS=Sus scrofa OX=9823 GN=HP PE=1 SV=1@119	MISHHNLTSGATLINEQWLLTTAK	M[Oxidation]ISHHNLTSGATLINEQWLLTTAK	12173.611101006756	N5H5F0S1G0	0
sp|Q8SPS7|HPT_PIG Haptoglobin OS=Sus scrofa OX=9823 GN=HP PE=1 SV=1@111	GSFPWQAKMISHHNLTSGATLINEQWLLTTAK	GSFPWQAKMISHHNLTSGATLINEQWLLTTAK	26626.00701904297	N6H4F2S0G0	0
sp|Q8SPS7|HPT_PIG Haptoglobin OS=Sus scrofa OX=9823 GN=HP PE=1 SV=1@119	MISHHNLTSGATLINEQWLLTTAK	M[Oxidation]ISHHNLTSGATLINEQWLLTTAK	30064.156527212486	N9H6F0S0G0	0
sp|Q8SPS7|HPT_PIG Haptoglobin OS=Sus scrofa OX=9823 GN=HP PE=1 SV=1@119	MISHHNLTSGATLINEQWLLTTAK	M[Oxidation]ISHHNLTSGATLINEQWLLTTAK	7860.701144280618	N5H4F1S0G0	0
sp|Q8SPS7|HPT_PIG Haptoglobin OS=Sus scrofa OX=9823 GN=HP PE=1 SV=1@119	MISHHNLTSGATLINEQWLLTTAK	MISHHNLTSGATLINEQWLLTTAK	26751.39078612036	N5H5F0S0G1	0
tr|F1RGD0|F1RGD0_PIG Synembryn OS=Sus scrofa OX=9823 GN=RIC8A PE=3 SV=2@219	AMEILKVLFNITFDSIK	AM[Oxidation]EILKVLFNITFDSIK	110907.82916259766	N4H5F0S0G1	0
sp|Q8SPS7|HPT_PIG Haptoglobin OS=Sus scrofa OX=9823 GN=HP PE=1 SV=1@111	GSFPWQAKMISHHNLTSGATLINEQWLLTTAK	GSFPWQAKMISHHNLTSGATLINEQWLLTTAK	23080.421387659935	N5H7F0S0G0	0
sp|Q8SPS7|HPT_PIG Haptoglobin OS=Sus scrofa OX=9823 GN=HP PE=1 SV=1@119	MISHHNLTSGATLINEQWLLTTAK	MISHHNLTSGATLINEQWLLTTAK	24161.535218992794	N5H5F2S0G0	0
sp|Q8SPS7|HPT_PIG Haptoglobin OS=Sus scrofa OX=9823 GN=HP PE=1 SV=1@119	MISHHNLTSGATLINEQWLLTTAK	MISHHNLTSGATLINEQWLLTTAK	32809.482628064	N3H6F0S1G0	0
sp|Q8SPS7|HPT_PIG Haptoglobin OS=Sus scrofa OX=9823 GN=HP PE=1 SV=1@119	MISHHNLTSGATLINEQWLLTTAK	MISHHNLTSGATLINEQWLLTTAK	48105.82489013672	N3H6F0S1G0	0
sp|Q8SPS7|HPT_PIG Haptoglobin OS=Sus scrofa OX=9823 GN=HP PE=1 SV=1@119	MISHHNLTSGATLINEQWLLTTAK	M[Oxidation]ISHHNLTSGATLINEQWLLTTAK	16214.240916291646	N4H5F0S1G0	0
sp|Q8SPS7|HPT_PIG Haptoglobin OS=Sus scrofa OX=9823 GN=HP PE=1 SV=1@119	MISHHNLTSGATLINEQWLLTTAK	M[Oxidation]ISHHNLTSGATLINEQWLLTTAK	12663.512893525003	N5H5F0S0G0	0
sp|Q8SPS7|HPT_PIG Haptoglobin OS=Sus scrofa OX=9823 GN=HP PE=1 SV=1@119	MISHHNLTSGATLINEQWLLTTAK	M[Oxidation]ISHHNLTSGATLINEQWLLTTAK	10459.899521156178	N4H5F0S0G0	0
sp|Q8SPS7|HPT_PIG Haptoglobin OS=Sus scrofa OX=9823 GN=HP PE=1 SV=1@119	MISHHNLTSGATLINEQWLLTTAK	M[Oxidation]ISHHNLTSGATLINEQWLLTTAK	8352.518232321758	N4H5F0S1G0	0
sp|Q8SPS7|HPT_PIG Haptoglobin OS=Sus scrofa OX=9823 GN=HP PE=1 SV=1@119	MISHHNLTSGATLINEQWLLTTAK	M[Oxidation]ISHHNLTSGATLINEQWLLTTAK	9719.295803742294	N4H5F0S0G0	0
sp|Q8SPS7|HPT_PIG Haptoglobin OS=Sus scrofa OX=9823 GN=HP PE=1 SV=1@119	MISHHNLTSGATLINEQWLLTTAK	M[Oxidation]ISHHNLTSGATLINEQWLLTTAK	25145.862782320535	N3H6F0S1G0	0
sp|Q8SPS7|HPT_PIG Haptoglobin OS=Sus scrofa OX=9823 GN=HP PE=1 SV=1@119	MISHHNLTSGATLINEQWLLTTAK	M[Oxidation]ISHHNLTSGATLINEQWLLTTAK	8317.400580282418	N6H4F2S0G0	0
sp|Q8SPS7|HPT_PIG Haptoglobin OS=Sus scrofa OX=9823 GN=HP PE=1 SV=1@119	MISHHNLTSGATLINEQWLLTTAK	M[Oxidation]ISHHNLTSGATLINEQWLLTTAK	11157.048845138792	N4H6F0S0G1	0
sp|Q8SPS7|HPT_PIG Haptoglobin OS=Sus scrofa OX=9823 GN=HP PE=1 SV=1@111	GSFPWQAKMISHHNLTSGATLINEQWLLTTAK	GSFPWQAKM[Oxidation]ISHHNLTSGATLINEQWLLTTAK	20675.235217687255	N4H7F1S0G0	0
sp|Q8SPS7|HPT_PIG Haptoglobin OS=Sus scrofa OX=9823 GN=HP PE=1 SV=1@119	MISHHNLTSGATLINEQWLLTTAK	M[Oxidation]ISHHNLTSGATLINEQWLLTTAK	15034.232401655136	N6H4F0S1G0	0
sp|Q8SPS7|HPT_PIG Haptoglobin OS=Sus scrofa OX=9823 GN=HP PE=1 SV=1@119	MISHHNLTSGATLINEQWLLTTAK	M[Oxidation]ISHHNLTSGATLINEQWLLTTAK	9943.012451171875	N4H4F2S0G1	0
sp|Q8SPS7|HPT_PIG Haptoglobin OS=Sus scrofa OX=9823 GN=HP PE=1 SV=1@119	MISHHNLTSGATLINEQWLLTTAK	M[Oxidation]ISHHNLTSGATLINEQWLLTTAK	15235.908297724975	N6H4F0S1G0	0
sp|Q8SPS7|HPT_PIG Haptoglobin OS=Sus scrofa OX=9823 GN=HP PE=1 SV=1@119	MISHHNLTSGATLINEQWLLTTAK	MISHHNLTSGATLINEQWLLTTAK	14068.291195530592	N5H5F0S0G1	0
sp|Q8SPS7|HPT_PIG Haptoglobin OS=Sus scrofa OX=9823 GN=HP PE=1 SV=1@119	MISHHNLTSGATLINEQWLLTTAK	M[Oxidation]ISHHNLTSGATLINEQWLLTTAK	16143.76911265343	N7H4F0S0G0	0
sp|Q8SPS7|HPT_PIG Haptoglobin OS=Sus scrofa OX=9823 GN=HP PE=1 SV=1@119	MISHHNLTSGATLINEQWLLTTAK	MISHHNLTSGATLINEQWLLTTAK	16384.027345883693	N9H6F0S0G0	0
sp|Q8SPS7|HPT_PIG Haptoglobin OS=Sus scrofa OX=9823 GN=HP PE=1 SV=1@119	MISHHNLTSGATLINEQWLLTTAK	MISHHNLTSGATLINEQWLLTTAK	11737.288170938067	N5H7F0S0G0	0
sp|Q8SPS7|HPT_PIG Haptoglobin OS=Sus scrofa OX=9823 GN=HP PE=1 SV=1@119	MISHHNLTSGATLINEQWLLTTAK	M[Oxidation]ISHHNLTSGATLINEQWLLTTAK	10591.493114872035	N5H4F1S1G0	0
sp|Q8SPS7|HPT_PIG Haptoglobin OS=Sus scrofa OX=9823 GN=HP PE=1 SV=1@119	MISHHNLTSGATLINEQWLLTTAK	M[Oxidation]ISHHNLTSGATLINEQWLLTTAK	9400.588067317918	N4H3F2S0G0	0
sp|Q8SPS7|HPT_PIG Haptoglobin OS=Sus scrofa OX=9823 GN=HP PE=1 SV=1@119	MISHHNLTSGATLINEQWLLTTAK	M[Oxidation]ISHHNLTSGATLINEQWLLTTAK	13119.50927734375	N6H4F0S0G0	0
sp|Q8SPS7|HPT_PIG Haptoglobin OS=Sus scrofa OX=9823 GN=HP PE=1 SV=1@119	MISHHNLTSGATLINEQWLLTTAK	M[Oxidation]ISHHNLTSGATLINEQWLLTTAK	11033.028955846827	N5H5F0S1G0	0
sp|Q8SPS7|HPT_PIG Haptoglobin OS=Sus scrofa OX=9823 GN=HP PE=1 SV=1@119	MISHHNLTSGATLINEQWLLTTAK	M[Oxidation]ISHHNLTSGATLINEQWLLTTAK	8963.696699594428	N4H7F1S0G0	0
sp|Q8SPS7|HPT_PIG Haptoglobin OS=Sus scrofa OX=9823 GN=HP PE=1 SV=1@119	MISHHNLTSGATLINEQWLLTTAK	MISHHNLTSGATLINEQWLLTTAK	12781.632628624262	N5H5F0S0G1	0
tr|A0A287ALC1|A0A287ALC1_PIG Immunoglobulin heavy constant mu OS=Sus scrofa OX=9823 GN=IGHM PE=4 SV=3@454	TVDKSTGKPTLYNVSLVLSDTASTCY	TVDKSTGKPTLYNVSLVLSDTASTC[Carbamidomethyl]Y	19973.884577829944	N3H3F1S0G0	0.008064516129032258
tr|A0A286ZL90|A0A286ZL90_PIG Ferric chelate reductase 1 OS=Sus scrofa OX=9823 GN=FRRS1 PE=3 SV=2@384	QPLITYGKYNVTGSPK	QPLITYGKYNVTGSPK	46726.15252371852	N4H5F0S1G1	0.008064516129032258
sp|Q8SPS7|HPT_PIG Haptoglobin OS=Sus scrofa OX=9823 GN=HP PE=1 SV=1@119	MISHHNLTSGATLINEQWLLTTAK	M[Oxidation]ISHHNLTSGATLINEQWLLTTAK	7592.146810815735	N3H4F0S0G0	0.008064516129032258
tr|A0A287APC7|A0A287APC7_PIG Calcium-transporting ATPase OS=Sus scrofa OX=9823 GN=ATP2B4 PE=1 SV=1@1146	SPPTTSVAAAVSSPTLGNQSGQSVP	SPPTTSVAAAVSSPTLGNQSGQSVP	16249.418343984245	N5H6F1S0G0	0.008064516129032258
tr|I3LJA5|I3LJA5_PIG WD repeat domain 72 OS=Sus scrofa OX=9823 GN=WDR72 PE=4 SV=3@787	KMHPMQSSKFDANLTIDTAK	KMHPM[Oxidation]QSSKFDANLTIDTAK	26355.914653197913	N9H3F0S0G0	0.008064516129032258
sp|Q8SPS7|HPT_PIG Haptoglobin OS=Sus scrofa OX=9823 GN=HP PE=1 SV=1@119	MISHHNLTSGATLINEQWLLTTAK	MISHHNLTSGATLINEQWLLTTAK	7166.6703251298295	N5H6F1S0G0	0.008064516129032258
sp|Q8SPS7|HPT_PIG Haptoglobin OS=Sus scrofa OX=9823 GN=HP PE=1 SV=1@119	MISHHNLTSGATLINEQWLLTTAK	M[Oxidation]ISHHNLTSGATLINEQWLLTTAK	12092.270529237136	N4H5F3S0G0	0.008064516129032258
tr|F1SUQ5|F1SUQ5_PIG Ubiquitin protein ligase E3 component n-recognin 4 OS=Sus scrofa OX=9823 GN=UBR4 PE=1 SV=4@2316	HRLNSTGMYVANTKPGGFTIEITNNNSTMVMTGMRIQIGTQAIER	HRLNSTGMYVANTKPGGFTIEITNNNSTM[Oxidation]VMTGMRIQIGTQAIER	40719.98175048828	N4H4F2S1G0	0.008064516129032258
tr|F1RMW4|F1RMW4_PIG X-ray repair cross complementing 1 OS=Sus scrofa OX=9823 GN=XRCC1 PE=1 SV=3@192	INRTPPVAASDPAGPSYAAATLQASSAASSVSPASKATGSASR	INRTPPVAASDPAGPSYAAATLQASSAASSVSPASKATGSASR	16460.15966796875	N2H11F0S0G0	0.008064516129032258
sp|Q8SPS7|HPT_PIG Haptoglobin OS=Sus scrofa OX=9823 GN=HP PE=1 SV=1@119	MISHHNLTSGATLINEQWLLTTAK	MISHHNLTSGATLINEQWLLTTAK	12721.095552185508	N5H4F1S0G0	0.008064516129032258
sp|Q8SPS7|HPT_PIG Haptoglobin OS=Sus scrofa OX=9823 GN=HP PE=1 SV=1@119	MISHHNLTSGATLINEQWLLTTAK	MISHHNLTSGATLINEQWLLTTAK	10228.522122664508	N2H9F0S0G0	0.008064516129032258
tr|A0A287A1C6|A0A287A1C6_PIG Protein numb homolog OS=Sus scrofa OX=9823 GN=NUMB PE=1 SV=3@223	TVVGSSVAPGNTTPSPSSPTSPTLDATASLEMNNPHAIPR	TVVGSSVAPGNTTPSPSSPTSPTLDATASLEMNNPHAIPR	15919.273648152233	N9H6F1S0G0	0.008064516129032258
sp|Q8SPS7|HPT_PIG Haptoglobin OS=Sus scrofa OX=9823 GN=HP PE=1 SV=1@111	GSFPWQAKMISHHNLTSGATLINEQWLLTTAK	GSFPWQAKMISHHNLTSGATLINEQWLLTTAK	9967.962036132812	N5H7F0S0G0	0.008064516129032258
tr|A0A287B3H8|A0A287B3H8_PIG Polybromo 1 OS=Sus scrofa OX=9823 GN=PBRM1 PE=1 SV=2@1605	KINMSGYILFSSEMRAVIK	KINM[Oxidation]SGYILFSSEM[Oxidation]RAVIK	35067.368502998615	N3H5F0S1G0	0.008064516129032258
tr|F1RX37|F1RX37_PIG Fibrinogen beta chain OS=Sus scrofa OX=9823 GN=FGB PE=1 SV=4@380	GTAGNALLEGASQLVGENRTMTIHNSMFFSTYDRDNDGWK	GTAGNALLEGASQLVGENRTM[Oxidation]TIHNSM[Oxidation]FFSTYDRDNDGWK	28612.02374267578	N7H4F0S0G0	0.008064516129032258

## Sheet: PK2
Glycopeptides of PK2
Proteins	Peptide Sequence	Modified Peptide	Peptide Intensity Sum	Glycan Composition	FDR
sp|Q8SPS7|HPT_PIG Haptoglobin OS=Sus scrofa OX=9823 GN=HP PE=1 SV=1@119	MISHHNLTSGATLINEQWLLTTAK	M[Oxidation]ISHHNLTSGATLINEQWLLTTAK	184311.2725830078	N5H5F0S0G1	0
sp|Q8SPS7|HPT_PIG Haptoglobin OS=Sus scrofa OX=9823 GN=HP PE=1 SV=1@119	MISHHNLTSGATLINEQWLLTTAK	M[Oxidation]ISHHNLTSGATLINEQWLLTTAK	100152.75286313101	N6H3F1S0G0	0
sp|Q8SPS7|HPT_PIG Haptoglobin OS=Sus scrofa OX=9823 GN=HP PE=1 SV=1@119	MISHHNLTSGATLINEQWLLTTAK	M[Oxidation]ISHHNLTSGATLINEQWLLTTAK	82127.20317800576	N5H4F1S0G0	0
sp|Q8SPS7|HPT_PIG Haptoglobin OS=Sus scrofa OX=9823 GN=HP PE=1 SV=1@119	MISHHNLTSGATLINEQWLLTTAK	M[Oxidation]ISHHNLTSGATLINEQWLLTTAK	175929.2071533203	N5H7F0S0G0	0
sp|Q8SPS7|HPT_PIG Haptoglobin OS=Sus scrofa OX=9823 GN=HP PE=1 SV=1@119	MISHHNLTSGATLINEQWLLTTAK	M[Oxidation]ISHHNLTSGATLINEQWLLTTAK	85416.48815917969	N4H5F0S0G0	0
sp|Q8SPS7|HPT_PIG Haptoglobin OS=Sus scrofa OX=9823 GN=HP PE=1 SV=1@119	MISHHNLTSGATLINEQWLLTTAK	M[Oxidation]ISHHNLTSGATLINEQWLLTTAK	53669.23815917969	N5H6F1S0G0	0
tr|A0A8D1B184|A0A8D1B184_PIG Joining chain of multimeric IgA and IgM OS=Sus scrofa OX=9823 GN=JCHAIN PE=4 SV=1@90	IIVPLNNRENISDPTSPLR	IIVPLNNRENISDPTSPLR	127974.84610196656	N2H11F0S0G0	0
sp|Q8SPS7|HPT_PIG Haptoglobin OS=Sus scrofa OX=9823 GN=HP PE=1 SV=1@119	MISHHNLTSGATLINEQWLLTTAK	M[Oxidation]ISHHNLTSGATLINEQWLLTTAK	82369.46320971988	N5H4F1S1G0	0
tr|A0A8D1B184|A0A8D1B184_PIG Joining chain of multimeric IgA and IgM OS=Sus scrofa OX=9823 GN=JCHAIN PE=4 SV=1@90	IIVPLNNRENISDPTSPLR	IIVPLNNRENISDPTSPLR	120781.71523323194	N4H4F2S0G0	0
sp|Q8SPS7|HPT_PIG Haptoglobin OS=Sus scrofa OX=9823 GN=HP PE=1 SV=1@119	MISHHNLTSGATLINEQWLLTTAK	M[Oxidation]ISHHNLTSGATLINEQWLLTTAK	65248.72541978311	N3H4F0S0G0	0
sp|Q8SPS7|HPT_PIG Haptoglobin OS=Sus scrofa OX=9823 GN=HP PE=1 SV=1@119	MISHHNLTSGATLINEQWLLTTAK	M[Oxidation]ISHHNLTSGATLINEQWLLTTAK	34238.20960739426	N5H4F1S1G0	0
sp|Q8SPS7|HPT_PIG Haptoglobin OS=Sus scrofa OX=9823 GN=HP PE=1 SV=1@119	MISHHNLTSGATLINEQWLLTTAK	M[Oxidation]ISHHNLTSGATLINEQWLLTTAK	58345.60367786366	N5H4F1S0G0	0
sp|Q8SPS7|HPT_PIG Haptoglobin OS=Sus scrofa OX=9823 GN=HP PE=1 SV=1@119	MISHHNLTSGATLINEQWLLTTAK	M[Oxidation]ISHHNLTSGATLINEQWLLTTAK	32815.63965255986	N5H4F1S1G0	0
sp|Q8SPS7|HPT_PIG Haptoglobin OS=Sus scrofa OX=9823 GN=HP PE=1 SV=1@119	MISHHNLTSGATLINEQWLLTTAK	M[Oxidation]ISHHNLTSGATLINEQWLLTTAK	66867.34271909535	N5H5F2S0G0	0
sp|Q8SPS7|HPT_PIG Haptoglobin OS=Sus scrofa OX=9823 GN=HP PE=1 SV=1@119	MISHHNLTSGATLINEQWLLTTAK	M[Oxidation]ISHHNLTSGATLINEQWLLTTAK	47438.04418462209	N2H11F0S0G0	0
tr|A0A8D1B184|A0A8D1B184_PIG Joining chain of multimeric IgA and IgM OS=Sus scrofa OX=9823 GN=JCHAIN PE=4 SV=1@90	IIVPLNNRENISDPTSPLR	IIVPLNNRENISDPTSPLR	275480.2587202919	N5H5F1S0G1	0
sp|Q8SPS7|HPT_PIG Haptoglobin OS=Sus scrofa OX=9823 GN=HP PE=1 SV=1@119	MISHHNLTSGATLINEQWLLTTAK	M[Oxidation]ISHHNLTSGATLINEQWLLTTAK	46637.63530117059	N3H6F0S0G1	0
sp|Q8SPS7|HPT_PIG Haptoglobin OS=Sus scrofa OX=9823 GN=HP PE=1 SV=1@119	MISHHNLTSGATLINEQWLLTTAK	M[Oxidation]ISHHNLTSGATLINEQWLLTTAK	27409.34382828959	N4H6F0S1G0	0
sp|Q8SPS7|HPT_PIG Haptoglobin OS=Sus scrofa OX=9823 GN=HP PE=1 SV=1@119	MISHHNLTSGATLINEQWLLTTAK	M[Oxidation]ISHHNLTSGATLINEQWLLTTAK	29290.235546643566	N3H3F0S0G0	0
sp|Q8SPS7|HPT_PIG Haptoglobin OS=Sus scrofa OX=9823 GN=HP PE=1 SV=1@119	MISHHNLTSGATLINEQWLLTTAK	M[Oxidation]ISHHNLTSGATLINEQWLLTTAK	21049.768649456673	N3H6F0S1G0	0
sp|Q8SPS7|HPT_PIG Haptoglobin OS=Sus scrofa OX=9823 GN=HP PE=1 SV=1@119	MISHHNLTSGATLINEQWLLTTAK	M[Oxidation]ISHHNLTSGATLINEQWLLTTAK	43204.408968103606	N5H7F0S0G0	0
sp|Q8SPS7|HPT_PIG Haptoglobin OS=Sus scrofa OX=9823 GN=HP PE=1 SV=1@119	MISHHNLTSGATLINEQWLLTTAK	M[Oxidation]ISHHNLTSGATLINEQWLLTTAK	29257.604082352947	N2H10F0S0G0	0
sp|Q8SPS7|HPT_PIG Haptoglobin OS=Sus scrofa OX=9823 GN=HP PE=1 SV=1@119	MISHHNLTSGATLINEQWLLTTAK	M[Oxidation]ISHHNLTSGATLINEQWLLTTAK	37233.44035836063	N5H4F1S0G1	0
sp|Q8SPS7|HPT_PIG Haptoglobin OS=Sus scrofa OX=9823 GN=HP PE=1 SV=1@119	MISHHNLTSGATLINEQWLLTTAK	M[Oxidation]ISHHNLTSGATLINEQWLLTTAK	35713.53700190047	N4H6F2S0G0	0
sp|Q8SPS7|HPT_PIG Haptoglobin OS=Sus scrofa OX=9823 GN=HP PE=1 SV=1@119	MISHHNLTSGATLINEQWLLTTAK	M[Oxidation]ISHHNLTSGATLINEQWLLTTAK	31385.64343853249	N2H11F0S0G0	0
sp|Q8SPS7|HPT_PIG Haptoglobin OS=Sus scrofa OX=9823 GN=HP PE=1 SV=1@119	MISHHNLTSGATLINEQWLLTTAK	M[Oxidation]ISHHNLTSGATLINEQWLLTTAK	39370.90887451172	N4H5F1S1G0	0
sp|Q8SPS7|HPT_PIG Haptoglobin OS=Sus scrofa OX=9823 GN=HP PE=1 SV=1@119	MISHHNLTSGATLINEQWLLTTAK	MISHHNLTSGATLINEQWLLTTAK	95564.55151367188	N5H4F1S1G0	0
sp|Q8SPS7|HPT_PIG Haptoglobin OS=Sus scrofa OX=9823 GN=HP PE=1 SV=1@119	MISHHNLTSGATLINEQWLLTTAK	M[Oxidation]ISHHNLTSGATLINEQWLLTTAK	21111.996461267438	N3H4F0S1G0	0
sp|Q8SPS7|HPT_PIG Haptoglobin OS=Sus scrofa OX=9823 GN=HP PE=1 SV=1@119	MISHHNLTSGATLINEQWLLTTAK	M[Oxidation]ISHHNLTSGATLINEQWLLTTAK	36523.77439198365	N4H5F0S1G0	0
sp|Q8SPS7|HPT_PIG Haptoglobin OS=Sus scrofa OX=9823 GN=HP PE=1 SV=1@119	MISHHNLTSGATLINEQWLLTTAK	M[Oxidation]ISHHNLTSGATLINEQWLLTTAK	27299.496275131813	N5H4F1S0G0	0
sp|Q8SPS7|HPT_PIG Haptoglobin OS=Sus scrofa OX=9823 GN=HP PE=1 SV=1@119	MISHHNLTSGATLINEQWLLTTAK	M[Oxidation]ISHHNLTSGATLINEQWLLTTAK	22265.89900899732	N5H3F1S0G1	0
sp|Q8SPS7|HPT_PIG Haptoglobin OS=Sus scrofa OX=9823 GN=HP PE=1 SV=1@119	MISHHNLTSGATLINEQWLLTTAK	M[Oxidation]ISHHNLTSGATLINEQWLLTTAK	25562.237847502034	N6H4F0S1G0	0
sp|Q8SPS7|HPT_PIG Haptoglobin OS=Sus scrofa OX=9823 GN=HP PE=1 SV=1@119	MISHHNLTSGATLINEQWLLTTAK	M[Oxidation]ISHHNLTSGATLINEQWLLTTAK	17404.244484798146	N3H6F1S1G0	0
tr|A0A8D1B184|A0A8D1B184_PIG Joining chain of multimeric IgA and IgM OS=Sus scrofa OX=9823 GN=JCHAIN PE=4 SV=1@90	IIVPLNNRENISDPTSPLR	IIVPLNNRENISDPTSPLR	113447.08117201741	N5H6F1S0G0	0
sp|Q8SPS7|HPT_PIG Haptoglobin OS=Sus scrofa OX=9823 GN=HP PE=1 SV=1@119	MISHHNLTSGATLINEQWLLTTAK	M[Oxidation]ISHHNLTSGATLINEQWLLTTAK	20955.271929833914	N5H5F0S1G0	0
sp|Q8SPS7|HPT_PIG Haptoglobin OS=Sus scrofa OX=9823 GN=HP PE=1 SV=1@119	MISHHNLTSGATLINEQWLLTTAK	MISHHNLTSGATLINEQWLLTTAK	92207.60534667969	N5H4F1S1G0	0
sp|Q8SPS7|HPT_PIG Haptoglobin OS=Sus scrofa OX=9823 GN=HP PE=1 SV=1@119	MISHHNLTSGATLINEQWLLTTAK	M[Oxidation]ISHHNLTSGATLINEQWLLTTAK	20566.209240750864	N5H4F0S1G0	0
sp|Q8SPS7|HPT_PIG Haptoglobin OS=Sus scrofa OX=9823 GN=HP PE=1 SV=1@119	MISHHNLTSGATLINEQWLLTTAK	M[Oxidation]ISHHNLTSGATLINEQWLLTTAK	31739.232543945312	N5H5F0S0G1	0
sp|Q8SPS7|HPT_PIG Haptoglobin OS=Sus scrofa OX=9823 GN=HP PE=1 SV=1@119	MISHHNLTSGATLINEQWLLTTAK	M[Oxidation]ISHHNLTSGATLINEQWLLTTAK	32932.403019693724	N5H6F1S0G0	0
sp|Q8SPS7|HPT_PIG Haptoglobin OS=Sus scrofa OX=9823 GN=HP PE=1 SV=1@119	MISHHNLTSGATLINEQWLLTTAK	M[Oxidation]ISHHNLTSGATLINEQWLLTTAK	23533.019602692948	N2H11F0S0G0	0
tr|A0A8D1B184|A0A8D1B184_PIG Joining chain of multimeric IgA and IgM OS=Sus scrofa OX=9823 GN=JCHAIN PE=4 SV=1@90	IIVPLNNRENISDPTSPLR	IIVPLNNRENISDPTSPLR	130813.742729291	N5H6F2S0G0	0
sp|Q8SPS7|HPT_PIG Haptoglobin OS=Sus scrofa OX=9823 GN=HP PE=1 SV=1@119	MISHHNLTSGATLINEQWLLTTAK	M[Oxidation]ISHHNLTSGATLINEQWLLTTAK	22716.94223277463	N6H5F1S0G0	0
sp|Q8SPS7|HPT_PIG Haptoglobin OS=Sus scrofa OX=9823 GN=HP PE=1 SV=1@119	MISHHNLTSGATLINEQWLLTTAK	M[Oxidation]ISHHNLTSGATLINEQWLLTTAK	23621.115641507145	N6H4F0S1G0	0
sp|Q8SPS7|HPT_PIG Haptoglobin OS=Sus scrofa OX=9823 GN=HP PE=1 SV=1@119	MISHHNLTSGATLINEQWLLTTAK	M[Oxidation]ISHHNLTSGATLINEQWLLTTAK	21822.66710538165	N5H5F0S1G0	0
sp|Q8SPS7|HPT_PIG Haptoglobin OS=Sus scrofa OX=9823 GN=HP PE=1 SV=1@119	MISHHNLTSGATLINEQWLLTTAK	M[Oxidation]ISHHNLTSGATLINEQWLLTTAK	27797.725484258128	N4H5F4S0G0	0
sp|Q8SPS7|HPT_PIG Haptoglobin OS=Sus scrofa OX=9823 GN=HP PE=1 SV=1@119	MISHHNLTSGATLINEQWLLTTAK	M[Oxidation]ISHHNLTSGATLINEQWLLTTAK	40789.432071614676	N5H4F1S1G0	0
sp|Q8SPS7|HPT_PIG Haptoglobin OS=Sus scrofa OX=9823 GN=HP PE=1 SV=1@119	MISHHNLTSGATLINEQWLLTTAK	MISHHNLTSGATLINEQWLLTTAK	45774.59386306163	N3H6F0S1G0	0
tr|A0A287ALC1|A0A287ALC1_PIG Immunoglobulin heavy constant mu OS=Sus scrofa OX=9823 GN=IGHM PE=4 SV=3@454	TVDKSTGKPTLYNVSLVLSDTASTCY	TVDKSTGKPTLYNVSLVLSDTASTC[Carbamidomethyl]Y	73968.02081298828	N3H3F1S0G0	0
sp|Q8SPS7|HPT_PIG Haptoglobin OS=Sus scrofa OX=9823 GN=HP PE=1 SV=1@119	MISHHNLTSGATLINEQWLLTTAK	M[Oxidation]ISHHNLTSGATLINEQWLLTTAK	23654.586802410853	N5H5F0S0G0	0
sp|Q8SPS7|HPT_PIG Haptoglobin OS=Sus scrofa OX=9823 GN=HP PE=1 SV=1@119	MISHHNLTSGATLINEQWLLTTAK	M[Oxidation]ISHHNLTSGATLINEQWLLTTAK	19830.222680211038	N3H6F0S1G0	0
sp|Q8SPS7|HPT_PIG Haptoglobin OS=Sus scrofa OX=9823 GN=HP PE=1 SV=1@119	MISHHNLTSGATLINEQWLLTTAK	M[Oxidation]ISHHNLTSGATLINEQWLLTTAK	19421.507429555808	N3H6F1S1G0	0
sp|Q8SPS7|HPT_PIG Haptoglobin OS=Sus scrofa OX=9823 GN=HP PE=1 SV=1@119	MISHHNLTSGATLINEQWLLTTAK	M[Oxidation]ISHHNLTSGATLINEQWLLTTAK	14286.223815885522	N4H5F0S1G0	0
sp|Q8SPS7|HPT_PIG Haptoglobin OS=Sus scrofa OX=9823 GN=HP PE=1 SV=1@119	MISHHNLTSGATLINEQWLLTTAK	M[Oxidation]ISHHNLTSGATLINEQWLLTTAK	10357.761564174685	N4H5F0S0G0	0
sp|Q8SPS7|HPT_PIG Haptoglobin OS=Sus scrofa OX=9823 GN=HP PE=1 SV=1@119	MISHHNLTSGATLINEQWLLTTAK	M[Oxidation]ISHHNLTSGATLINEQWLLTTAK	29252.29376220703	N4H5F1S1G0	0
sp|Q8SPS7|HPT_PIG Haptoglobin OS=Sus scrofa OX=9823 GN=HP PE=1 SV=1@111	GSFPWQAKMISHHNLTSGATLINEQWLLTTAK	GSFPWQAKM[Oxidation]ISHHNLTSGATLINEQWLLTTAK	64278.817443847656	N5H6F1S0G0	0
sp|Q8SPS7|HPT_PIG Haptoglobin OS=Sus scrofa OX=9823 GN=HP PE=1 SV=1@119	MISHHNLTSGATLINEQWLLTTAK	M[Oxidation]ISHHNLTSGATLINEQWLLTTAK	27321.19430700293	N5H5F0S1G0	0
sp|Q8SPS7|HPT_PIG Haptoglobin OS=Sus scrofa OX=9823 GN=HP PE=1 SV=1@119	MISHHNLTSGATLINEQWLLTTAK	MISHHNLTSGATLINEQWLLTTAK	42206.743535022266	N5H5F2S0G0	0
tr|A0A8D1B184|A0A8D1B184_PIG Joining chain of multimeric IgA and IgM OS=Sus scrofa OX=9823 GN=JCHAIN PE=4 SV=1@90	IIVPLNNRENISDPTSPLR	IIVPLNNRENISDPTSPLR	60645.39241229682	N2H4F1S0G0	0
sp|Q8SPS7|HPT_PIG Haptoglobin OS=Sus scrofa OX=9823 GN=HP PE=1 SV=1@119	MISHHNLTSGATLINEQWLLTTAK	M[Oxidation]ISHHNLTSGATLINEQWLLTTAK	14295.184985471416	N4H5F0S0G0	0
sp|Q8SPS7|HPT_PIG Haptoglobin OS=Sus scrofa OX=9823 GN=HP PE=1 SV=1@119	MISHHNLTSGATLINEQWLLTTAK	M[Oxidation]ISHHNLTSGATLINEQWLLTTAK	13690.000108845932	N4H5F1S1G0	0
sp|Q8SPS7|HPT_PIG Haptoglobin OS=Sus scrofa OX=9823 GN=HP PE=1 SV=1@119	MISHHNLTSGATLINEQWLLTTAK	M[Oxidation]ISHHNLTSGATLINEQWLLTTAK	22169.76934814453	N5H5F2S0G0	0
sp|Q8SPS7|HPT_PIG Haptoglobin OS=Sus scrofa OX=9823 GN=HP PE=1 SV=1@119	MISHHNLTSGATLINEQWLLTTAK	M[Oxidation]ISHHNLTSGATLINEQWLLTTAK	13104.037688535758	N5H5F0S1G0	0
sp|Q8SPS7|HPT_PIG Haptoglobin OS=Sus scrofa OX=9823 GN=HP PE=1 SV=1@119	MISHHNLTSGATLINEQWLLTTAK	M[Oxidation]ISHHNLTSGATLINEQWLLTTAK	21733.790405273438	N5H4F1S0G0	0
sp|Q8SPS7|HPT_PIG Haptoglobin OS=Sus scrofa OX=9823 GN=HP PE=1 SV=1@119	MISHHNLTSGATLINEQWLLTTAK	M[Oxidation]ISHHNLTSGATLINEQWLLTTAK	13734.530493509119	N5H5F2S0G0	0
sp|Q8SPS7|HPT_PIG Haptoglobin OS=Sus scrofa OX=9823 GN=HP PE=1 SV=1@119	MISHHNLTSGATLINEQWLLTTAK	MISHHNLTSGATLINEQWLLTTAK	31069.160806620923	N5H7F0S0G0	0
tr|A0A287ALC1|A0A287ALC1_PIG Immunoglobulin heavy constant mu OS=Sus scrofa OX=9823 GN=IGHM PE=4 SV=3@454	TVDKSTGKPTLYNVSLVLSDTASTCY	TVDKSTGKPTLYNVSLVLSDTASTC[Carbamidomethyl]Y	34903.408935546875	N4H7F0S0G0	0
sp|Q8SPS7|HPT_PIG Haptoglobin OS=Sus scrofa OX=9823 GN=HP PE=1 SV=1@119	MISHHNLTSGATLINEQWLLTTAK	MISHHNLTSGATLINEQWLLTTAK	39087.5877452092	N2H11F0S0G0	0
sp|Q8SPS7|HPT_PIG Haptoglobin OS=Sus scrofa OX=9823 GN=HP PE=1 SV=1@119	MISHHNLTSGATLINEQWLLTTAK	M[Oxidation]ISHHNLTSGATLINEQWLLTTAK	15286.64267229831	N3H4F0S0G0	0
sp|Q8SPS7|HPT_PIG Haptoglobin OS=Sus scrofa OX=9823 GN=HP PE=1 SV=1@119	MISHHNLTSGATLINEQWLLTTAK	M[Oxidation]ISHHNLTSGATLINEQWLLTTAK	12673.635616436652	N3H6F1S1G0	0
tr|A0A8D1B184|A0A8D1B184_PIG Joining chain of multimeric IgA and IgM OS=Sus scrofa OX=9823 GN=JCHAIN PE=4 SV=1@90	IIVPLNNRENISDPTSPLR	IIVPLNNRENISDPTSPLR	78048.96993082874	N4H5F3S0G0	0
sp|Q8SPS7|HPT_PIG Haptoglobin OS=Sus scrofa OX=9823 GN=HP PE=1 SV=1@119	MISHHNLTSGATLINEQWLLTTAK	M[Oxidation]ISHHNLTSGATLINEQWLLTTAK	9298.778864073745	N4H5F0S0G0	0
tr|A0A8D1B184|A0A8D1B184_PIG Joining chain of multimeric IgA and IgM OS=Sus scrofa OX=9823 GN=JCHAIN PE=4 SV=1@90	IIVPLNNRENISDPTSPLR	IIVPLNNRENISDPTSPLR	67051.9678199876	N5H4F1S0G0	0
sp|Q8SPS7|HPT_PIG Haptoglobin OS=Sus scrofa OX=9823 GN=HP PE=1 SV=1@119	MISHHNLTSGATLINEQWLLTTAK	M[Oxidation]ISHHNLTSGATLINEQWLLTTAK	13914.425748106247	N5H4F1S1G0	0
sp|Q8SPS7|HPT_PIG Haptoglobin OS=Sus scrofa OX=9823 GN=HP PE=1 SV=1@119	MISHHNLTSGATLINEQWLLTTAK	MISHHNLTSGATLINEQWLLTTAK	20249.836218969904	N5H5F0S0G1	0
sp|Q8SPS7|HPT_PIG Haptoglobin OS=Sus scrofa OX=9823 GN=HP PE=1 SV=1@119	MISHHNLTSGATLINEQWLLTTAK	M[Oxidation]ISHHNLTSGATLINEQWLLTTAK	15068.200244902411	N6H4F0S1G0	0
sp|Q8SPS7|HPT_PIG Haptoglobin OS=Sus scrofa OX=9823 GN=HP PE=1 SV=1@111	GSFPWQAKMISHHNLTSGATLINEQWLLTTAK	GSFPWQAKMISHHNLTSGATLINEQWLLTTAK	31169.218566265612	N6H3F1S1G0	0
sp|Q8SPS7|HPT_PIG Haptoglobin OS=Sus scrofa OX=9823 GN=HP PE=1 SV=1@119	MISHHNLTSGATLINEQWLLTTAK	M[Oxidation]ISHHNLTSGATLINEQWLLTTAK	11931.116827075115	N7H4F0S0G0	0
sp|Q8SPS7|HPT_PIG Haptoglobin OS=Sus scrofa OX=9823 GN=HP PE=1 SV=1@111	GSFPWQAKMISHHNLTSGATLINEQWLLTTAK	GSFPWQAKM[Oxidation]ISHHNLTSGATLINEQWLLTTAK	26935.083213422145	N4H7F1S0G0	0
sp|Q8SPS7|HPT_PIG Haptoglobin OS=Sus scrofa OX=9823 GN=HP PE=1 SV=1@119	MISHHNLTSGATLINEQWLLTTAK	M[Oxidation]ISHHNLTSGATLINEQWLLTTAK	12153.080038934684	N6H5F0S0G0	0
sp|Q8SPS7|HPT_PIG Haptoglobin OS=Sus scrofa OX=9823 GN=HP PE=1 SV=1@119	MISHHNLTSGATLINEQWLLTTAK	M[Oxidation]ISHHNLTSGATLINEQWLLTTAK	16986.170333969963	N5H5F0S1G0	0
sp|Q8SPS7|HPT_PIG Haptoglobin OS=Sus scrofa OX=9823 GN=HP PE=1 SV=1@119	MISHHNLTSGATLINEQWLLTTAK	MISHHNLTSGATLINEQWLLTTAK	27134.109357749127	N2H9F0S0G0	0
sp|Q8SPS7|HPT_PIG Haptoglobin OS=Sus scrofa OX=9823 GN=HP PE=1 SV=1@119	MISHHNLTSGATLINEQWLLTTAK	MISHHNLTSGATLINEQWLLTTAK	21773.40437780707	N4H6F0S1G0	0
sp|Q8SPS7|HPT_PIG Haptoglobin OS=Sus scrofa OX=9823 GN=HP PE=1 SV=1@119	MISHHNLTSGATLINEQWLLTTAK	M[Oxidation]ISHHNLTSGATLINEQWLLTTAK	12932.227223999038	N3H3F0S0G0	0
sp|Q8SPS7|HPT_PIG Haptoglobin OS=Sus scrofa OX=9823 GN=HP PE=1 SV=1@119	MISHHNLTSGATLINEQWLLTTAK	M[Oxidation]ISHHNLTSGATLINEQWLLTTAK	11926.852313490925	N5H4F1S1G0	0
sp|Q8SPS7|HPT_PIG Haptoglobin OS=Sus scrofa OX=9823 GN=HP PE=1 SV=1@119	MISHHNLTSGATLINEQWLLTTAK	M[Oxidation]ISHHNLTSGATLINEQWLLTTAK	9171.314053580647	N5H6F0S0G0	0
sp|Q8SPS7|HPT_PIG Haptoglobin OS=Sus scrofa OX=9823 GN=HP PE=1 SV=1@119	MISHHNLTSGATLINEQWLLTTAK	MISHHNLTSGATLINEQWLLTTAK	11126.437417126155	N5H4F1S0G0	0
sp|Q8SPS7|HPT_PIG Haptoglobin OS=Sus scrofa OX=9823 GN=HP PE=1 SV=1@119	MISHHNLTSGATLINEQWLLTTAK	M[Oxidation]ISHHNLTSGATLINEQWLLTTAK	11117.047465223473	N5H4F1S1G0	0
sp|Q8SPS7|HPT_PIG Haptoglobin OS=Sus scrofa OX=9823 GN=HP PE=1 SV=1@119	MISHHNLTSGATLINEQWLLTTAK	M[Oxidation]ISHHNLTSGATLINEQWLLTTAK	14670.770880472634	N5H5F0S0G0	0
sp|Q8SPS7|HPT_PIG Haptoglobin OS=Sus scrofa OX=9823 GN=HP PE=1 SV=1@119	MISHHNLTSGATLINEQWLLTTAK	M[Oxidation]ISHHNLTSGATLINEQWLLTTAK	9812.566677559838	N5H6F1S0G0	0
sp|Q8SPS7|HPT_PIG Haptoglobin OS=Sus scrofa OX=9823 GN=HP PE=1 SV=1@119	MISHHNLTSGATLINEQWLLTTAK	MISHHNLTSGATLINEQWLLTTAK	13968.944641113281	N5H6F1S0G0	0
sp|Q8SPS7|HPT_PIG Haptoglobin OS=Sus scrofa OX=9823 GN=HP PE=1 SV=1@119	MISHHNLTSGATLINEQWLLTTAK	M[Oxidation]ISHHNLTSGATLINEQWLLTTAK	14746.88770914889	N5H4F1S0G0	0
sp|Q8SPS7|HPT_PIG Haptoglobin OS=Sus scrofa OX=9823 GN=HP PE=1 SV=1@119	MISHHNLTSGATLINEQWLLTTAK	MISHHNLTSGATLINEQWLLTTAK	12283.67076852869	N5H4F1S1G0	0
sp|Q8SPS7|HPT_PIG Haptoglobin OS=Sus scrofa OX=9823 GN=HP PE=1 SV=1@119	MISHHNLTSGATLINEQWLLTTAK	M[Oxidation]ISHHNLTSGATLINEQWLLTTAK	12004.04097970821	N4H7F1S0G0	0
sp|Q8SPS7|HPT_PIG Haptoglobin OS=Sus scrofa OX=9823 GN=HP PE=1 SV=1@119	MISHHNLTSGATLINEQWLLTTAK	M[Oxidation]ISHHNLTSGATLINEQWLLTTAK	14871.536461975416	N4H7F1S0G0	0
sp|Q8SPS7|HPT_PIG Haptoglobin OS=Sus scrofa OX=9823 GN=HP PE=1 SV=1@111	GSFPWQAKMISHHNLTSGATLINEQWLLTTAK	GSFPWQAKMISHHNLTSGATLINEQWLLTTAK	11071.032168141088	N6H3F1S1G0	0
tr|F1RGD0|F1RGD0_PIG Synembryn OS=Sus scrofa OX=9823 GN=RIC8A PE=3 SV=2@219	AMEILKVLFNITFDSIK	AM[Oxidation]EILKVLFNITFDSIK	115476.33264160156	N4H6F1S0G0	0
sp|Q8SPS7|HPT_PIG Haptoglobin OS=Sus scrofa OX=9823 GN=HP PE=1 SV=1@119	MISHHNLTSGATLINEQWLLTTAK	MISHHNLTSGATLINEQWLLTTAK	20147.388061523438	N5H4F1S1G0	0
sp|Q8SPS7|HPT_PIG Haptoglobin OS=Sus scrofa OX=9823 GN=HP PE=1 SV=1@111	GSFPWQAKMISHHNLTSGATLINEQWLLTTAK	GSFPWQAKMISHHNLTSGATLINEQWLLTTAK	19986.90450492507	N5H7F0S0G0	0
sp|Q8SPS7|HPT_PIG Haptoglobin OS=Sus scrofa OX=9823 GN=HP PE=1 SV=1@119	MISHHNLTSGATLINEQWLLTTAK	MISHHNLTSGATLINEQWLLTTAK	18789.987903332658	N2H7F0S0G0	0
sp|Q8SPS7|HPT_PIG Haptoglobin OS=Sus scrofa OX=9823 GN=HP PE=1 SV=1@119	MISHHNLTSGATLINEQWLLTTAK	MISHHNLTSGATLINEQWLLTTAK	28232.390339505295	N4H7F1S0G0	0
sp|Q8SPS7|HPT_PIG Haptoglobin OS=Sus scrofa OX=9823 GN=HP PE=1 SV=1@119	MISHHNLTSGATLINEQWLLTTAK	M[Oxidation]ISHHNLTSGATLINEQWLLTTAK	9233.895210430139	N4H5F0S0G0	0
sp|Q8SPS7|HPT_PIG Haptoglobin OS=Sus scrofa OX=9823 GN=HP PE=1 SV=1@119	MISHHNLTSGATLINEQWLLTTAK	M[Oxidation]ISHHNLTSGATLINEQWLLTTAK	6278.050714662565	N5H6F0S0G0	0
sp|Q8SPS7|HPT_PIG Haptoglobin OS=Sus scrofa OX=9823 GN=HP PE=1 SV=1@119	MISHHNLTSGATLINEQWLLTTAK	M[Oxidation]ISHHNLTSGATLINEQWLLTTAK	11433.050690674794	N4H3F0S1G0	0
sp|Q8SPS7|HPT_PIG Haptoglobin OS=Sus scrofa OX=9823 GN=HP PE=1 SV=1@119	MISHHNLTSGATLINEQWLLTTAK	M[Oxidation]ISHHNLTSGATLINEQWLLTTAK	11578.75628644839	N4H5F0S1G0	0
sp|Q8SPS7|HPT_PIG Haptoglobin OS=Sus scrofa OX=9823 GN=HP PE=1 SV=1@119	MISHHNLTSGATLINEQWLLTTAK	M[Oxidation]ISHHNLTSGATLINEQWLLTTAK	8138.4306829095185	N3H6F0S1G0	0
sp|Q8SPS7|HPT_PIG Haptoglobin OS=Sus scrofa OX=9823 GN=HP PE=1 SV=1@119	MISHHNLTSGATLINEQWLLTTAK	M[Oxidation]ISHHNLTSGATLINEQWLLTTAK	7987.108144848716	N4H6F0S1G0	0
sp|Q8SPS7|HPT_PIG Haptoglobin OS=Sus scrofa OX=9823 GN=HP PE=1 SV=1@119	MISHHNLTSGATLINEQWLLTTAK	M[Oxidation]ISHHNLTSGATLINEQWLLTTAK	9836.548522949219	N5H5F1S2G0	0
sp|Q8SPS7|HPT_PIG Haptoglobin OS=Sus scrofa OX=9823 GN=HP PE=1 SV=1@119	MISHHNLTSGATLINEQWLLTTAK	M[Oxidation]ISHHNLTSGATLINEQWLLTTAK	10526.020159112797	N4H4F2S1G0	0
sp|Q8SPS7|HPT_PIG Haptoglobin OS=Sus scrofa OX=9823 GN=HP PE=1 SV=1@119	MISHHNLTSGATLINEQWLLTTAK	M[Oxidation]ISHHNLTSGATLINEQWLLTTAK	9970.767453281973	N2H10F0S0G0	0
sp|Q8SPS7|HPT_PIG Haptoglobin OS=Sus scrofa OX=9823 GN=HP PE=1 SV=1@119	MISHHNLTSGATLINEQWLLTTAK	M[Oxidation]ISHHNLTSGATLINEQWLLTTAK	10747.22673299595	N4H7F1S0G0	0
sp|Q8SPS7|HPT_PIG Haptoglobin OS=Sus scrofa OX=9823 GN=HP PE=1 SV=1@119	MISHHNLTSGATLINEQWLLTTAK	M[Oxidation]ISHHNLTSGATLINEQWLLTTAK	6516.413336576035	N6H3F1S1G0	0
sp|Q8SPS7|HPT_PIG Haptoglobin OS=Sus scrofa OX=9823 GN=HP PE=1 SV=1@119	MISHHNLTSGATLINEQWLLTTAK	M[Oxidation]ISHHNLTSGATLINEQWLLTTAK	9719.984567167197	N5H7F0S0G0	0
sp|Q8SPS7|HPT_PIG Haptoglobin OS=Sus scrofa OX=9823 GN=HP PE=1 SV=1@119	MISHHNLTSGATLINEQWLLTTAK	MISHHNLTSGATLINEQWLLTTAK	14864.963607489604	N4H6F2S0G0	0
sp|Q8SPS7|HPT_PIG Haptoglobin OS=Sus scrofa OX=9823 GN=HP PE=1 SV=1@111	GSFPWQAKMISHHNLTSGATLINEQWLLTTAK	GSFPWQAKMISHHNLTSGATLINEQWLLTTAK	12398.823547363281	N8H3F0S0G0	0
sp|Q8SPS7|HPT_PIG Haptoglobin OS=Sus scrofa OX=9823 GN=HP PE=1 SV=1@119	MISHHNLTSGATLINEQWLLTTAK	M[Oxidation]ISHHNLTSGATLINEQWLLTTAK	11333.489281524717	N5H4F1S1G0	0
sp|Q8SPS7|HPT_PIG Haptoglobin OS=Sus scrofa OX=9823 GN=HP PE=1 SV=1@119	MISHHNLTSGATLINEQWLLTTAK	MISHHNLTSGATLINEQWLLTTAK	14467.478589049784	N5H7F0S0G0	0
sp|Q8SPS7|HPT_PIG Haptoglobin OS=Sus scrofa OX=9823 GN=HP PE=1 SV=1@119	MISHHNLTSGATLINEQWLLTTAK	M[Oxidation]ISHHNLTSGATLINEQWLLTTAK	11524.197557612097	N4H5F3S0G0	0
sp|Q8SPS7|HPT_PIG Haptoglobin OS=Sus scrofa OX=9823 GN=HP PE=1 SV=1@119	MISHHNLTSGATLINEQWLLTTAK	M[Oxidation]ISHHNLTSGATLINEQWLLTTAK	12660.714599609375	N5H7F0S0G0	0
sp|Q8SPS7|HPT_PIG Haptoglobin OS=Sus scrofa OX=9823 GN=HP PE=1 SV=1@119	MISHHNLTSGATLINEQWLLTTAK	MISHHNLTSGATLINEQWLLTTAK	13978.61830901232	N5H4F1S1G0	0
sp|Q8SPS7|HPT_PIG Haptoglobin OS=Sus scrofa OX=9823 GN=HP PE=1 SV=1@119	MISHHNLTSGATLINEQWLLTTAK	MISHHNLTSGATLINEQWLLTTAK	12365.705217607863	N4H4F1S1G0	0
sp|Q8SPS7|HPT_PIG Haptoglobin OS=Sus scrofa OX=9823 GN=HP PE=1 SV=1@119	MISHHNLTSGATLINEQWLLTTAK	MISHHNLTSGATLINEQWLLTTAK	16135.194303615994	N9H6F0S0G0	0
sp|Q8SPS7|HPT_PIG Haptoglobin OS=Sus scrofa OX=9823 GN=HP PE=1 SV=1@119	MISHHNLTSGATLINEQWLLTTAK	MISHHNLTSGATLINEQWLLTTAK	16015.706806321145	N2H9F0S0G0	0
tr|I3LMB6|I3LMB6_PIG Coiled-coil domain containing 62 OS=Sus scrofa OX=9823 GN=CCDC62 PE=4 SV=4@645	QMVTDLELSTLLPISSENLSTGAK	QMVTDLELSTLLPISSENLSTGAK	46240.703857421875	N3H4F1S0G0	0
tr|I3L6T4|I3L6T4_PIG Fem-1 homolog B OS=Sus scrofa OX=9823 GN=FEM1B PE=4 SV=1@105	LLVSHGANVNHTTVTNSTPLR	LLVSHGANVNHTTVTNSTPLR	53618.5	N5H3F1S1G0	0
tr|I3L6T4|I3L6T4_PIG Fem-1 homolog B OS=Sus scrofa OX=9823 GN=FEM1B PE=4 SV=1@105	LLVSHGANVNHTTVTNSTPLR	LLVSHGANVNHTTVTNSTPLR	73259.26306152344	N4H3F3S0G0	0
tr|A0A287ASR3|A0A287ASR3_PIG Poly(A)-binding protein nuclear 1 OS=Sus scrofa OX=9823 GN=PABPN1 PE=1 SV=1@145	QMNMSPPPGNAGPVIMSIEEKMEADAR	QM[Oxidation]NMSPPPGNAGPVIMSIEEKMEADAR	60956.3	N3H6F0S0G0	0
tr|A0A8D1B184|A0A8D1B184_PIG Joining chain of multimeric IgA and IgM OS=Sus scrofa OX=9823 GN=JCHAIN PE=4 SV=1@87	NIRIIVPLNNRENISDPTSPLR	NIRIIVPLNNRENISDPTSPLR	267235.918604697	N3H6F0S1G0	0
tr|F1SUQ5|F1SUQ5_PIG Ubiquitin protein ligase E3 component n-recognin 4 OS=Sus scrofa OX=9823 GN=UBR4 PE=1 SV=4@2316	HRLNSTGMYVANTKPGGFTIEITNNNSTMVMTGMRIQIGTQAIER	HRLNSTGMYVANTKPGGFTIEITNNNSTM[Oxidation]VMTGMRIQIGTQAIER	34720.5299115625	N4H5F0S2G0	0.007751937984496124
tr|A0A287B3H8|A0A287B3H8_PIG Polybromo 1 OS=Sus scrofa OX=9823 GN=PBRM1 PE=1 SV=2@1605	KINMSGYILFSSEMRAVIK	KINM[Oxidation]SGYILFSSEM[Oxidation]RAVIK	60459.67794445346	N6H3F0S0G0	0.007751937984496124

## Sheet: PK3
Glycopeptides of PK3
Proteins	Peptide Sequence	Modified Peptide	Peptide Intensity Sum	Glycan Composition	FDR
sp|Q8SPS7|HPT_PIG Haptoglobin OS=Sus scrofa OX=9823 GN=HP PE=1 SV=1@119	MISHHNLTSGATLINEQWLLTTAK	M[Oxidation]ISHHNLTSGATLINEQWLLTTAK	517911.4166253595	N5H6F1S0G0	0
sp|Q8SPS7|HPT_PIG Haptoglobin OS=Sus scrofa OX=9823 GN=HP PE=1 SV=1@119	MISHHNLTSGATLINEQWLLTTAK	MISHHNLTSGATLINEQWLLTTAK	189786.33379426523	N5H6F1S0G0	0
tr|A0A8D1B184|A0A8D1B184_PIG Joining chain of multimeric IgA and IgM OS=Sus scrofa OX=9823 GN=JCHAIN PE=4 SV=1@90	IIVPLNNRENISDPTSPLR	IIVPLNNRENISDPTSPLR	225658.80522790033	N8H3F1S0G0	0
sp|Q8SPS7|HPT_PIG Haptoglobin OS=Sus scrofa OX=9823 GN=HP PE=1 SV=1@119	MISHHNLTSGATLINEQWLLTTAK	M[Oxidation]ISHHNLTSGATLINEQWLLTTAK	93297.63478409863	N3H4F0S0G0	0
sp|Q8SPS7|HPT_PIG Haptoglobin OS=Sus scrofa OX=9823 GN=HP PE=1 SV=1@119	MISHHNLTSGATLINEQWLLTTAK	M[Oxidation]ISHHNLTSGATLINEQWLLTTAK	98818.186295897	N4H5F0S0G0	0
sp|Q8SPS7|HPT_PIG Haptoglobin OS=Sus scrofa OX=9823 GN=HP PE=1 SV=1@119	MISHHNLTSGATLINEQWLLTTAK	M[Oxidation]ISHHNLTSGATLINEQWLLTTAK	106783.89538574219	N2H11F0S0G0	0
sp|Q8SPS7|HPT_PIG Haptoglobin OS=Sus scrofa OX=9823 GN=HP PE=1 SV=1@119	MISHHNLTSGATLINEQWLLTTAK	MISHHNLTSGATLINEQWLLTTAK	153032.0387515514	N4H7F1S0G0	0
sp|Q8SPS7|HPT_PIG Haptoglobin OS=Sus scrofa OX=9823 GN=HP PE=1 SV=1@119	MISHHNLTSGATLINEQWLLTTAK	MISHHNLTSGATLINEQWLLTTAK	67969.65808105469	N5H4F1S1G0	0
sp|Q8SPS7|HPT_PIG Haptoglobin OS=Sus scrofa OX=9823 GN=HP PE=1 SV=1@119	MISHHNLTSGATLINEQWLLTTAK	M[Oxidation]ISHHNLTSGATLINEQWLLTTAK	163668.4774169922	N5H4F1S1G0	0
sp|Q8SPS7|HPT_PIG Haptoglobin OS=Sus scrofa OX=9823 GN=HP PE=1 SV=1@119	MISHHNLTSGATLINEQWLLTTAK	MISHHNLTSGATLINEQWLLTTAK	31454.356515347255	N3H4F0S0G0	0
sp|Q8SPS7|HPT_PIG Haptoglobin OS=Sus scrofa OX=9823 GN=HP PE=1 SV=1@119	MISHHNLTSGATLINEQWLLTTAK	M[Oxidation]ISHHNLTSGATLINEQWLLTTAK	35377.74755157807	N4H7F1S0G0	0
sp|Q8SPS7|HPT_PIG Haptoglobin OS=Sus scrofa OX=9823 GN=HP PE=1 SV=1@119	MISHHNLTSGATLINEQWLLTTAK	M[Oxidation]ISHHNLTSGATLINEQWLLTTAK	58159.46081225036	N2H11F0S0G0	0
sp|Q8SPS7|HPT_PIG Haptoglobin OS=Sus scrofa OX=9823 GN=HP PE=1 SV=1@119	MISHHNLTSGATLINEQWLLTTAK	M[Oxidation]ISHHNLTSGATLINEQWLLTTAK	45605.94056273613	N4H5F1S1G0	0
sp|Q8SPS7|HPT_PIG Haptoglobin OS=Sus scrofa OX=9823 GN=HP PE=1 SV=1@119	MISHHNLTSGATLINEQWLLTTAK	MISHHNLTSGATLINEQWLLTTAK	47125.47972246034	N4H5F0S0G0	0
sp|Q8SPS7|HPT_PIG Haptoglobin OS=Sus scrofa OX=9823 GN=HP PE=1 SV=1@119	MISHHNLTSGATLINEQWLLTTAK	M[Oxidation]ISHHNLTSGATLINEQWLLTTAK	46298.69663396914	N4H5F0S1G0	0
sp|Q8SPS7|HPT_PIG Haptoglobin OS=Sus scrofa OX=9823 GN=HP PE=1 SV=1@119	MISHHNLTSGATLINEQWLLTTAK	MISHHNLTSGATLINEQWLLTTAK	35065.42539555165	N5H6F1S0G0	0
sp|Q8SPS7|HPT_PIG Haptoglobin OS=Sus scrofa OX=9823 GN=HP PE=1 SV=1@119	MISHHNLTSGATLINEQWLLTTAK	M[Oxidation]ISHHNLTSGATLINEQWLLTTAK	73117.15655517578	N5H4F1S1G0	0
sp|Q8SPS7|HPT_PIG Haptoglobin OS=Sus scrofa OX=9823 GN=HP PE=1 SV=1@119	MISHHNLTSGATLINEQWLLTTAK	M[Oxidation]ISHHNLTSGATLINEQWLLTTAK	160992.8546142578	N2H9F0S0G0	0
sp|Q8SPS7|HPT_PIG Haptoglobin OS=Sus scrofa OX=9823 GN=HP PE=1 SV=1@119	MISHHNLTSGATLINEQWLLTTAK	M[Oxidation]ISHHNLTSGATLINEQWLLTTAK	52231.0283203125	N5H6F1S0G0	0
sp|Q8SPS7|HPT_PIG Haptoglobin OS=Sus scrofa OX=9823 GN=HP PE=1 SV=1@119	MISHHNLTSGATLINEQWLLTTAK	M[Oxidation]ISHHNLTSGATLINEQWLLTTAK	20147.82368081292	N4H6F0S0G1	0
tr|A0A8D1B184|A0A8D1B184_PIG Joining chain of multimeric IgA and IgM OS=Sus scrofa OX=9823 GN=JCHAIN PE=4 SV=1@90	IIVPLNNRENISDPTSPLR	IIVPLNNRENISDPTSPLR	138705.71707170035	N5H5F0S0G1	0
sp|Q8SPS7|HPT_PIG Haptoglobin OS=Sus scrofa OX=9823 GN=HP PE=1 SV=1@119	MISHHNLTSGATLINEQWLLTTAK	M[Oxidation]ISHHNLTSGATLINEQWLLTTAK	23349.472475252358	N4H6F0S1G0	0
sp|Q8SPS7|HPT_PIG Haptoglobin OS=Sus scrofa OX=9823 GN=HP PE=1 SV=1@119	MISHHNLTSGATLINEQWLLTTAK	MISHHNLTSGATLINEQWLLTTAK	28652.558464698745	N4H6F0S0G1	0
sp|Q8SPS7|HPT_PIG Haptoglobin OS=Sus scrofa OX=9823 GN=HP PE=1 SV=1@119	MISHHNLTSGATLINEQWLLTTAK	M[Oxidation]ISHHNLTSGATLINEQWLLTTAK	22965.287773921573	N5H4F1S0G1	0
sp|Q8SPS7|HPT_PIG Haptoglobin OS=Sus scrofa OX=9823 GN=HP PE=1 SV=1@119	MISHHNLTSGATLINEQWLLTTAK	M[Oxidation]ISHHNLTSGATLINEQWLLTTAK	30040.772125709125	N4H5F1S1G0	0
sp|Q8SPS7|HPT_PIG Haptoglobin OS=Sus scrofa OX=9823 GN=HP PE=1 SV=1@119	MISHHNLTSGATLINEQWLLTTAK	M[Oxidation]ISHHNLTSGATLINEQWLLTTAK	24681.559520388182	N5H7F0S0G0	0
sp|Q8SPS7|HPT_PIG Haptoglobin OS=Sus scrofa OX=9823 GN=HP PE=1 SV=1@119	MISHHNLTSGATLINEQWLLTTAK	MISHHNLTSGATLINEQWLLTTAK	34595.39072378522	N5H4F1S1G0	0
sp|Q8SPS7|HPT_PIG Haptoglobin OS=Sus scrofa OX=9823 GN=HP PE=1 SV=1@119	MISHHNLTSGATLINEQWLLTTAK	M[Oxidation]ISHHNLTSGATLINEQWLLTTAK	15764.32787994889	N3H4F0S1G0	0
sp|Q8SPS7|HPT_PIG Haptoglobin OS=Sus scrofa OX=9823 GN=HP PE=1 SV=1@119	MISHHNLTSGATLINEQWLLTTAK	MISHHNLTSGATLINEQWLLTTAK	24812.068573771783	N3H4F0S0G0	0
sp|Q8SPS7|HPT_PIG Haptoglobin OS=Sus scrofa OX=9823 GN=HP PE=1 SV=1@119	MISHHNLTSGATLINEQWLLTTAK	M[Oxidation]ISHHNLTSGATLINEQWLLTTAK	27190.263305664062	N5H4F1S0G0	0
sp|Q8SPS7|HPT_PIG Haptoglobin OS=Sus scrofa OX=9823 GN=HP PE=1 SV=1@119	MISHHNLTSGATLINEQWLLTTAK	M[Oxidation]ISHHNLTSGATLINEQWLLTTAK	13455.635956662849	N6H5F1S0G0	0
sp|Q8SPS7|HPT_PIG Haptoglobin OS=Sus scrofa OX=9823 GN=HP PE=1 SV=1@119	MISHHNLTSGATLINEQWLLTTAK	M[Oxidation]ISHHNLTSGATLINEQWLLTTAK	22691.89936050188	N3H6F1S1G0	0
sp|Q8SPS7|HPT_PIG Haptoglobin OS=Sus scrofa OX=9823 GN=HP PE=1 SV=1@119	MISHHNLTSGATLINEQWLLTTAK	M[Oxidation]ISHHNLTSGATLINEQWLLTTAK	29130.168534127253	N5H5F0S1G0	0
sp|Q8SPS7|HPT_PIG Haptoglobin OS=Sus scrofa OX=9823 GN=HP PE=1 SV=1@119	MISHHNLTSGATLINEQWLLTTAK	M[Oxidation]ISHHNLTSGATLINEQWLLTTAK	32732.157874664354	N5H4F1S1G0	0
sp|Q8SPS7|HPT_PIG Haptoglobin OS=Sus scrofa OX=9823 GN=HP PE=1 SV=1@119	MISHHNLTSGATLINEQWLLTTAK	M[Oxidation]ISHHNLTSGATLINEQWLLTTAK	24942.71789075429	N2H11F0S0G0	0
sp|Q8SPS7|HPT_PIG Haptoglobin OS=Sus scrofa OX=9823 GN=HP PE=1 SV=1@119	MISHHNLTSGATLINEQWLLTTAK	M[Oxidation]ISHHNLTSGATLINEQWLLTTAK	27488.355777573237	N4H5F3S0G0	0
sp|Q8SPS7|HPT_PIG Haptoglobin OS=Sus scrofa OX=9823 GN=HP PE=1 SV=1@119	MISHHNLTSGATLINEQWLLTTAK	MISHHNLTSGATLINEQWLLTTAK	38625.23809024185	N5H4F1S1G0	0
sp|Q8SPS7|HPT_PIG Haptoglobin OS=Sus scrofa OX=9823 GN=HP PE=1 SV=1@119	MISHHNLTSGATLINEQWLLTTAK	M[Oxidation]ISHHNLTSGATLINEQWLLTTAK	25978.036526577627	N4H6F2S0G0	0
sp|Q8SPS7|HPT_PIG Haptoglobin OS=Sus scrofa OX=9823 GN=HP PE=1 SV=1@119	MISHHNLTSGATLINEQWLLTTAK	MISHHNLTSGATLINEQWLLTTAK	45272.082160616505	N5H5F0S0G1	0
sp|Q8SPS7|HPT_PIG Haptoglobin OS=Sus scrofa OX=9823 GN=HP PE=1 SV=1@119	MISHHNLTSGATLINEQWLLTTAK	MISHHNLTSGATLINEQWLLTTAK	34173.71618259442	N4H5F1S1G0	0
sp|Q8SPS7|HPT_PIG Haptoglobin OS=Sus scrofa OX=9823 GN=HP PE=1 SV=1@119	MISHHNLTSGATLINEQWLLTTAK	MISHHNLTSGATLINEQWLLTTAK	33050.32125030344	N4H4F2S0G1	0
sp|Q8SPS7|HPT_PIG Haptoglobin OS=Sus scrofa OX=9823 GN=HP PE=1 SV=1@119	MISHHNLTSGATLINEQWLLTTAK	MISHHNLTSGATLINEQWLLTTAK	35796.506670010465	N5H5F2S0G0	0
sp|Q8SPS7|HPT_PIG Haptoglobin OS=Sus scrofa OX=9823 GN=HP PE=1 SV=1@119	MISHHNLTSGATLINEQWLLTTAK	MISHHNLTSGATLINEQWLLTTAK	61408.52202035439	N5H4F1S1G0	0
sp|Q8SPS7|HPT_PIG Haptoglobin OS=Sus scrofa OX=9823 GN=HP PE=1 SV=1@119	MISHHNLTSGATLINEQWLLTTAK	MISHHNLTSGATLINEQWLLTTAK	93776.40197753906	N5H5F2S0G0	0
tr|A0A8D1B184|A0A8D1B184_PIG Joining chain of multimeric IgA and IgM OS=Sus scrofa OX=9823 GN=JCHAIN PE=4 SV=1@90	IIVPLNNRENISDPTSPLR	IIVPLNNRENISDPTSPLR	63333.55856358752	N2H4F1S0G0	0
sp|Q8SPS7|HPT_PIG Haptoglobin OS=Sus scrofa OX=9823 GN=HP PE=1 SV=1@119	MISHHNLTSGATLINEQWLLTTAK	M[Oxidation]ISHHNLTSGATLINEQWLLTTAK	18692.653272526433	N3H3F0S0G0	0
sp|Q8SPS7|HPT_PIG Haptoglobin OS=Sus scrofa OX=9823 GN=HP PE=1 SV=1@119	MISHHNLTSGATLINEQWLLTTAK	M[Oxidation]ISHHNLTSGATLINEQWLLTTAK	15139.498713747675	N3H3F0S0G0	0
sp|Q8SPS7|HPT_PIG Haptoglobin OS=Sus scrofa OX=9823 GN=HP PE=1 SV=1@119	MISHHNLTSGATLINEQWLLTTAK	M[Oxidation]ISHHNLTSGATLINEQWLLTTAK	14685.090729897622	N6H3F1S0G0	0
sp|Q8SPS7|HPT_PIG Haptoglobin OS=Sus scrofa OX=9823 GN=HP PE=1 SV=1@119	MISHHNLTSGATLINEQWLLTTAK	M[Oxidation]ISHHNLTSGATLINEQWLLTTAK	29017.994124535027	N5H5F0S0G0	0
sp|Q8SPS7|HPT_PIG Haptoglobin OS=Sus scrofa OX=9823 GN=HP PE=1 SV=1@119	MISHHNLTSGATLINEQWLLTTAK	M[Oxidation]ISHHNLTSGATLINEQWLLTTAK	19845.888239932607	N5H6F1S0G0	0
sp|Q8SPS7|HPT_PIG Haptoglobin OS=Sus scrofa OX=9823 GN=HP PE=1 SV=1@119	MISHHNLTSGATLINEQWLLTTAK	MISHHNLTSGATLINEQWLLTTAK	26809.951552212613	N5H6F1S0G0	0
sp|Q8SPS7|HPT_PIG Haptoglobin OS=Sus scrofa OX=9823 GN=HP PE=1 SV=1@119	MISHHNLTSGATLINEQWLLTTAK	M[Oxidation]ISHHNLTSGATLINEQWLLTTAK	19819.409209567886	N5H4F1S0G0	0
sp|Q8SPS7|HPT_PIG Haptoglobin OS=Sus scrofa OX=9823 GN=HP PE=1 SV=1@119	MISHHNLTSGATLINEQWLLTTAK	M[Oxidation]ISHHNLTSGATLINEQWLLTTAK	19342.338010848536	N5H4F0S1G1	0
sp|Q8SPS7|HPT_PIG Haptoglobin OS=Sus scrofa OX=9823 GN=HP PE=1 SV=1@119	MISHHNLTSGATLINEQWLLTTAK	MISHHNLTSGATLINEQWLLTTAK	12368.885438510839	N2H11F0S0G0	0
sp|Q8SPS7|HPT_PIG Haptoglobin OS=Sus scrofa OX=9823 GN=HP PE=1 SV=1@119	MISHHNLTSGATLINEQWLLTTAK	MISHHNLTSGATLINEQWLLTTAK	19364.46626920945	N5H6F1S0G0	0
tr|A0A8D1B184|A0A8D1B184_PIG Joining chain of multimeric IgA and IgM OS=Sus scrofa OX=9823 GN=JCHAIN PE=4 SV=1@90	IIVPLNNRENISDPTSPLR	IIVPLNNRENISDPTSPLR	89035.60394851479	N4H5F2S1G0	0
tr|A0A8D1B184|A0A8D1B184_PIG Joining chain of multimeric IgA and IgM OS=Sus scrofa OX=9823 GN=JCHAIN PE=4 SV=1@90	IIVPLNNRENISDPTSPLR	IIVPLNNRENISDPTSPLR	102752.27203502497	N2H11F0S0G0	0
sp|Q8SPS7|HPT_PIG Haptoglobin OS=Sus scrofa OX=9823 GN=HP PE=1 SV=1@119	MISHHNLTSGATLINEQWLLTTAK	M[Oxidation]ISHHNLTSGATLINEQWLLTTAK	13667.36547405724	N5H4F1S1G0	0
tr|A0A8D1B184|A0A8D1B184_PIG Joining chain of multimeric IgA and IgM OS=Sus scrofa OX=9823 GN=JCHAIN PE=4 SV=1@90	IIVPLNNRENISDPTSPLR	IIVPLNNRENISDPTSPLR	90518.56358850717	N2H11F0S0G0	0
sp|Q8SPS7|HPT_PIG Haptoglobin OS=Sus scrofa OX=9823 GN=HP PE=1 SV=1@119	MISHHNLTSGATLINEQWLLTTAK	MISHHNLTSGATLINEQWLLTTAK	36820.58850097656	N4H7F1S0G0	0
sp|Q8SPS7|HPT_PIG Haptoglobin OS=Sus scrofa OX=9823 GN=HP PE=1 SV=1@119	MISHHNLTSGATLINEQWLLTTAK	M[Oxidation]ISHHNLTSGATLINEQWLLTTAK	38511.720284282565	N4H7F1S0G0	0
sp|Q8SPS7|HPT_PIG Haptoglobin OS=Sus scrofa OX=9823 GN=HP PE=1 SV=1@119	MISHHNLTSGATLINEQWLLTTAK	MISHHNLTSGATLINEQWLLTTAK	27409.695314406694	N4H4F2S0G1	0
sp|Q8SPS7|HPT_PIG Haptoglobin OS=Sus scrofa OX=9823 GN=HP PE=1 SV=1@119	MISHHNLTSGATLINEQWLLTTAK	MISHHNLTSGATLINEQWLLTTAK	44954.6923817339	N5H4F1S1G0	0
sp|Q8SPS7|HPT_PIG Haptoglobin OS=Sus scrofa OX=9823 GN=HP PE=1 SV=1@119	MISHHNLTSGATLINEQWLLTTAK	M[Oxidation]ISHHNLTSGATLINEQWLLTTAK	12083.66371247433	N4H5F0S1G0	0
sp|Q8SPS7|HPT_PIG Haptoglobin OS=Sus scrofa OX=9823 GN=HP PE=1 SV=1@119	MISHHNLTSGATLINEQWLLTTAK	M[Oxidation]ISHHNLTSGATLINEQWLLTTAK	13617.471595115061	N3H6F1S1G0	0
sp|Q8SPS7|HPT_PIG Haptoglobin OS=Sus scrofa OX=9823 GN=HP PE=1 SV=1@119	MISHHNLTSGATLINEQWLLTTAK	M[Oxidation]ISHHNLTSGATLINEQWLLTTAK	11644.658764999458	N4H6F0S1G0	0
sp|Q8SPS7|HPT_PIG Haptoglobin OS=Sus scrofa OX=9823 GN=HP PE=1 SV=1@119	MISHHNLTSGATLINEQWLLTTAK	M[Oxidation]ISHHNLTSGATLINEQWLLTTAK	15002.02218218099	N5H6F1S0G0	0
sp|Q8SPS7|HPT_PIG Haptoglobin OS=Sus scrofa OX=9823 GN=HP PE=1 SV=1@119	MISHHNLTSGATLINEQWLLTTAK	MISHHNLTSGATLINEQWLLTTAK	20679.015163777265	N4H5F0S1G0	0
sp|Q8SPS7|HPT_PIG Haptoglobin OS=Sus scrofa OX=9823 GN=HP PE=1 SV=1@119	MISHHNLTSGATLINEQWLLTTAK	MISHHNLTSGATLINEQWLLTTAK	13410.490080491058	N5H4F1S1G0	0
sp|Q8SPS7|HPT_PIG Haptoglobin OS=Sus scrofa OX=9823 GN=HP PE=1 SV=1@119	MISHHNLTSGATLINEQWLLTTAK	M[Oxidation]ISHHNLTSGATLINEQWLLTTAK	24296.399569756322	N5H5F0S0G0	0
sp|Q8SPS7|HPT_PIG Haptoglobin OS=Sus scrofa OX=9823 GN=HP PE=1 SV=1@119	MISHHNLTSGATLINEQWLLTTAK	M[Oxidation]ISHHNLTSGATLINEQWLLTTAK	15483.800638032917	N5H5F0S1G0	0
sp|Q8SPS7|HPT_PIG Haptoglobin OS=Sus scrofa OX=9823 GN=HP PE=1 SV=1@119	MISHHNLTSGATLINEQWLLTTAK	M[Oxidation]ISHHNLTSGATLINEQWLLTTAK	16448.446044921875	N5H4F0S2G0	0
sp|Q8SPS7|HPT_PIG Haptoglobin OS=Sus scrofa OX=9823 GN=HP PE=1 SV=1@119	MISHHNLTSGATLINEQWLLTTAK	M[Oxidation]ISHHNLTSGATLINEQWLLTTAK	13670.10672378995	N4H4F2S1G0	0
sp|Q8SPS7|HPT_PIG Haptoglobin OS=Sus scrofa OX=9823 GN=HP PE=1 SV=1@111	GSFPWQAKMISHHNLTSGATLINEQWLLTTAK	GSFPWQAKM[Oxidation]ISHHNLTSGATLINEQWLLTTAK	21291.61454251867	N4H4F1S1G0	0
sp|Q8SPS7|HPT_PIG Haptoglobin OS=Sus scrofa OX=9823 GN=HP PE=1 SV=1@111	GSFPWQAKMISHHNLTSGATLINEQWLLTTAK	GSFPWQAKMISHHNLTSGATLINEQWLLTTAK	38361.781684512156	N8H3F0S0G0	0
sp|Q8SPS7|HPT_PIG Haptoglobin OS=Sus scrofa OX=9823 GN=HP PE=1 SV=1@119	MISHHNLTSGATLINEQWLLTTAK	MISHHNLTSGATLINEQWLLTTAK	20524.056030205822	N5H7F0S0G0	0
sp|Q8SPS7|HPT_PIG Haptoglobin OS=Sus scrofa OX=9823 GN=HP PE=1 SV=1@119	MISHHNLTSGATLINEQWLLTTAK	M[Oxidation]ISHHNLTSGATLINEQWLLTTAK	46584.91172739314	N9H6F0S0G0	0
sp|Q8SPS7|HPT_PIG Haptoglobin OS=Sus scrofa OX=9823 GN=HP PE=1 SV=1@119	MISHHNLTSGATLINEQWLLTTAK	M[Oxidation]ISHHNLTSGATLINEQWLLTTAK	13143.940554294248	N6H5F0S0G0	0
sp|Q8SPS7|HPT_PIG Haptoglobin OS=Sus scrofa OX=9823 GN=HP PE=1 SV=1@119	MISHHNLTSGATLINEQWLLTTAK	MISHHNLTSGATLINEQWLLTTAK	56502.52976397041	N3H6F0S1G0	0
sp|Q8SPS7|HPT_PIG Haptoglobin OS=Sus scrofa OX=9823 GN=HP PE=1 SV=1@119	MISHHNLTSGATLINEQWLLTTAK	M[Oxidation]ISHHNLTSGATLINEQWLLTTAK	18944.389303723823	N5H4F1S0G0	0
tr|A0A8D1B184|A0A8D1B184_PIG Joining chain of multimeric IgA and IgM OS=Sus scrofa OX=9823 GN=JCHAIN PE=4 SV=1@90	IIVPLNNRENISDPTSPLR	IIVPLNNRENISDPTSPLR	79161.72585976307	N2H11F0S0G0	0
sp|Q8SPS7|HPT_PIG Haptoglobin OS=Sus scrofa OX=9823 GN=HP PE=1 SV=1@119	MISHHNLTSGATLINEQWLLTTAK	M[Oxidation]ISHHNLTSGATLINEQWLLTTAK	11495.168896609759	N2H10F0S0G0	0
sp|Q8SPS7|HPT_PIG Haptoglobin OS=Sus scrofa OX=9823 GN=HP PE=1 SV=1@119	MISHHNLTSGATLINEQWLLTTAK	MISHHNLTSGATLINEQWLLTTAK	14941.228881835938	N5H4F1S0G0	0
sp|Q8SPS7|HPT_PIG Haptoglobin OS=Sus scrofa OX=9823 GN=HP PE=1 SV=1@111	GSFPWQAKMISHHNLTSGATLINEQWLLTTAK	GSFPWQAKMISHHNLTSGATLINEQWLLTTAK	32752.514164615586	N8H3F0S0G0	0.00847457627118644
sp|Q8SPS7|HPT_PIG Haptoglobin OS=Sus scrofa OX=9823 GN=HP PE=1 SV=1@119	MISHHNLTSGATLINEQWLLTTAK	MISHHNLTSGATLINEQWLLTTAK	21097.04620361328	N5H4F1S1G0	0.00847457627118644
tr|A0A8D1B184|A0A8D1B184_PIG Joining chain of multimeric IgA and IgM OS=Sus scrofa OX=9823 GN=JCHAIN PE=4 SV=1@90	IIVPLNNRENISDPTSPLR	IIVPLNNRENISDPTSPLR	72059.30201855778	N5H7F1S0G0	0.00847457627118644
sp|Q8SPS7|HPT_PIG Haptoglobin OS=Sus scrofa OX=9823 GN=HP PE=1 SV=1@119	MISHHNLTSGATLINEQWLLTTAK	M[Oxidation]ISHHNLTSGATLINEQWLLTTAK	20028.290794642544	N5H5F2S0G0	0.00847457627118644
sp|Q8SPS7|HPT_PIG Haptoglobin OS=Sus scrofa OX=9823 GN=HP PE=1 SV=1@119	MISHHNLTSGATLINEQWLLTTAK	M[Oxidation]ISHHNLTSGATLINEQWLLTTAK	12572.837944157473	N6H5F0S0G0	0.00847457627118644
sp|Q8SPS7|HPT_PIG Haptoglobin OS=Sus scrofa OX=9823 GN=HP PE=1 SV=1@111	GSFPWQAKMISHHNLTSGATLINEQWLLTTAK	GSFPWQAKMISHHNLTSGATLINEQWLLTTAK	20467.40509033203	N3H6F0S1G0	0.00847457627118644
sp|Q8SPS7|HPT_PIG Haptoglobin OS=Sus scrofa OX=9823 GN=HP PE=1 SV=1@119	MISHHNLTSGATLINEQWLLTTAK	M[Oxidation]ISHHNLTSGATLINEQWLLTTAK	36270.52220535452	N9H6F0S0G0	0.00847457627118644
sp|Q8SPS7|HPT_PIG Haptoglobin OS=Sus scrofa OX=9823 GN=HP PE=1 SV=1@119	MISHHNLTSGATLINEQWLLTTAK	M[Oxidation]ISHHNLTSGATLINEQWLLTTAK	14202.626761095336	N5H4F1S1G0	0.00847457627118644
sp|Q8SPS7|HPT_PIG Haptoglobin OS=Sus scrofa OX=9823 GN=HP PE=1 SV=1@119	MISHHNLTSGATLINEQWLLTTAK	M[Oxidation]ISHHNLTSGATLINEQWLLTTAK	24605.671616579803	N2H5F0S0G0	0.00847457627118644
sp|Q8SPS7|HPT_PIG Haptoglobin OS=Sus scrofa OX=9823 GN=HP PE=1 SV=1@119	MISHHNLTSGATLINEQWLLTTAK	M[Oxidation]ISHHNLTSGATLINEQWLLTTAK	16071.610054884719	N4H6F0S0G0	0.00847457627118644
sp|Q8SPS7|HPT_PIG Haptoglobin OS=Sus scrofa OX=9823 GN=HP PE=1 SV=1@119	MISHHNLTSGATLINEQWLLTTAK	M[Oxidation]ISHHNLTSGATLINEQWLLTTAK	33184.606430935106	N7H4F0S0G0	0.00847457627118644
sp|Q8SPS7|HPT_PIG Haptoglobin OS=Sus scrofa OX=9823 GN=HP PE=1 SV=1@119	MISHHNLTSGATLINEQWLLTTAK	M[Oxidation]ISHHNLTSGATLINEQWLLTTAK	19497.039769877025	N7H4F0S0G0	0.00847457627118644
sp|Q8SPS7|HPT_PIG Haptoglobin OS=Sus scrofa OX=9823 GN=HP PE=1 SV=1@119	MISHHNLTSGATLINEQWLLTTAK	M[Oxidation]ISHHNLTSGATLINEQWLLTTAK	31372.06852570227	N7H4F0S0G0	0.00847457627118644
sp|Q8SPS7|HPT_PIG Haptoglobin OS=Sus scrofa OX=9823 GN=HP PE=1 SV=1@119	MISHHNLTSGATLINEQWLLTTAK	MISHHNLTSGATLINEQWLLTTAK	12091.43508228765	N5H7F0S0G0	0.00847457627118644
sp|Q8SPS7|HPT_PIG Haptoglobin OS=Sus scrofa OX=9823 GN=HP PE=1 SV=1@119	MISHHNLTSGATLINEQWLLTTAK	MISHHNLTSGATLINEQWLLTTAK	9513.166093797212	N5H4F1S1G0	0.00847457627118644
sp|Q8SPS7|HPT_PIG Haptoglobin OS=Sus scrofa OX=9823 GN=HP PE=1 SV=1@119	MISHHNLTSGATLINEQWLLTTAK	M[Oxidation]ISHHNLTSGATLINEQWLLTTAK	12486.674220072153	N5H5F2S0G0	0.00847457627118644
sp|Q8SPS7|HPT_PIG Haptoglobin OS=Sus scrofa OX=9823 GN=HP PE=1 SV=1@119	MISHHNLTSGATLINEQWLLTTAK	MISHHNLTSGATLINEQWLLTTAK	9486.194148903458	N4H7F1S0G0	0.00847457627118644
sp|Q8SPS7|HPT_PIG Haptoglobin OS=Sus scrofa OX=9823 GN=HP PE=1 SV=1@119	MISHHNLTSGATLINEQWLLTTAK	M[Oxidation]ISHHNLTSGATLINEQWLLTTAK	11333.932402161581	N4H6F0S1G0	0.00847457627118644
tr|A0A8D1B184|A0A8D1B184_PIG Joining chain of multimeric IgA and IgM OS=Sus scrofa OX=9823 GN=JCHAIN PE=4 SV=1@90	IIVPLNNRENISDPTSPLR	IIVPLNNRENISDPTSPLR	55900.77893739116	N5H4F1S0G1	0.00847457627118644
sp|Q8SPS7|HPT_PIG Haptoglobin OS=Sus scrofa OX=9823 GN=HP PE=1 SV=1@119	MISHHNLTSGATLINEQWLLTTAK	MISHHNLTSGATLINEQWLLTTAK	15231.18193713596	N5H4F1S0G0	0.00847457627118644
sp|Q8SPS7|HPT_PIG Haptoglobin OS=Sus scrofa OX=9823 GN=HP PE=1 SV=1@119	MISHHNLTSGATLINEQWLLTTAK	M[Oxidation]ISHHNLTSGATLINEQWLLTTAK	10275.644146665494	N4H5F1S1G0	0.00847457627118644
sp|Q8SPS7|HPT_PIG Haptoglobin OS=Sus scrofa OX=9823 GN=HP PE=1 SV=1@119	MISHHNLTSGATLINEQWLLTTAK	M[Oxidation]ISHHNLTSGATLINEQWLLTTAK	39156.91809082031	N9H6F0S0G0	0.00847457627118644
sp|Q8SPS7|HPT_PIG Haptoglobin OS=Sus scrofa OX=9823 GN=HP PE=1 SV=1@119	MISHHNLTSGATLINEQWLLTTAK	MISHHNLTSGATLINEQWLLTTAK	9335.803536962629	N5H4F1S0G0	0.00847457627118644
sp|Q8SPS7|HPT_PIG Haptoglobin OS=Sus scrofa OX=9823 GN=HP PE=1 SV=1@119	MISHHNLTSGATLINEQWLLTTAK	MISHHNLTSGATLINEQWLLTTAK	13730.059162744343	N7H4F0S0G0	0.00847457627118644
sp|Q8SPS7|HPT_PIG Haptoglobin OS=Sus scrofa OX=9823 GN=HP PE=1 SV=1@119	MISHHNLTSGATLINEQWLLTTAK	MISHHNLTSGATLINEQWLLTTAK	15797.676648753386	N2H11F0S0G0	0.00847457627118644
tr|F1RGD0|F1RGD0_PIG Synembryn OS=Sus scrofa OX=9823 GN=RIC8A PE=3 SV=2@219	AMEILKVLFNITFDSIK	AM[Oxidation]EILKVLFNITFDSIK	94614.10131835938	N4H5F0S0G1	0.00847457627118644
sp|Q8SPS7|HPT_PIG Haptoglobin OS=Sus scrofa OX=9823 GN=HP PE=1 SV=1@119	MISHHNLTSGATLINEQWLLTTAK	M[Oxidation]ISHHNLTSGATLINEQWLLTTAK	11495.06843422512	N3H6F0S0G1	0.00847457627118644
sp|Q8SPS7|HPT_PIG Haptoglobin OS=Sus scrofa OX=9823 GN=HP PE=1 SV=1@111	GSFPWQAKMISHHNLTSGATLINEQWLLTTAK	GSFPWQAKMISHHNLTSGATLINEQWLLTTAK	15770.317450691171	N6H3F1S1G0	0.00847457627118644
sp|Q8SPS7|HPT_PIG Haptoglobin OS=Sus scrofa OX=9823 GN=HP PE=1 SV=1@119	MISHHNLTSGATLINEQWLLTTAK	M[Oxidation]ISHHNLTSGATLINEQWLLTTAK	12107.652576019671	N2H9F0S0G0	0.00847457627118644
sp|Q8SPS7|HPT_PIG Haptoglobin OS=Sus scrofa OX=9823 GN=HP PE=1 SV=1@119	MISHHNLTSGATLINEQWLLTTAK	M[Oxidation]ISHHNLTSGATLINEQWLLTTAK	6947.2816504626335	N3H6F0S1G0	0.00847457627118644
sp|Q8SPS7|HPT_PIG Haptoglobin OS=Sus scrofa OX=9823 GN=HP PE=1 SV=1@119	MISHHNLTSGATLINEQWLLTTAK	M[Oxidation]ISHHNLTSGATLINEQWLLTTAK	8727.05103500678	N5H4F1S0G0	0.00847457627118644
sp|Q8SPS7|HPT_PIG Haptoglobin OS=Sus scrofa OX=9823 GN=HP PE=1 SV=1@119	MISHHNLTSGATLINEQWLLTTAK	MISHHNLTSGATLINEQWLLTTAK	7923.975129067203	N4H6F0S1G0	0.00847457627118644
sp|Q8SPS7|HPT_PIG Haptoglobin OS=Sus scrofa OX=9823 GN=HP PE=1 SV=1@119	MISHHNLTSGATLINEQWLLTTAK	M[Oxidation]ISHHNLTSGATLINEQWLLTTAK	11934.085361742236	N8H3F0S0G0	0.00847457627118644
sp|Q8SPS7|HPT_PIG Haptoglobin OS=Sus scrofa OX=9823 GN=HP PE=1 SV=1@119	MISHHNLTSGATLINEQWLLTTAK	M[Oxidation]ISHHNLTSGATLINEQWLLTTAK	8480.951871755611	N4H5F0S1G0	0.00847457627118644
tr|I3L6T4|I3L6T4_PIG Fem-1 homolog B OS=Sus scrofa OX=9823 GN=FEM1B PE=4 SV=1@105	LLVSHGANVNHTTVTNSTPLR	LLVSHGANVNHTTVTNSTPLR	51011.230529785156	N4H5F3S0G0	0.00847457627118644

## Sheet: Venn
Venn of Glycopeptides
PK1	PK2	PK3	..set..	..values..	..count..
TRUE	TRUE	TRUE	PK1∩PK2∩PK3	M[Oxidation]ISHHNLTSGATLINEQWLLTTAK_N5H4F1S1G0, M[Oxidation]ISHHNLTSGATLINEQWLLTTAK_N3H6F0S1G0, M[Oxidation]ISHHNLTSGATLINEQWLLTTAK_N4H5F0S0G0, M[Oxidation]ISHHNLTSGATLINEQWLLTTAK_N5H4F1S0G0, M[Oxidation]ISHHNLTSGATLINEQWLLTTAK_N5H7F0S0G0, M[Oxidation]ISHHNLTSGATLINEQWLLTTAK_N4H5F0S1G0, M[Oxidation]ISHHNLTSGATLINEQWLLTTAK_N3H4F0S0G0, M[Oxidation]ISHHNLTSGATLINEQWLLTTAK_N4H7F1S0G0, M[Oxidation]ISH…	33
FALSE	TRUE	TRUE	(PK2∩PK3)∖(PK1)	M[Oxidation]ISHHNLTSGATLINEQWLLTTAK_N6H3F1S0G0, M[Oxidation]ISHHNLTSGATLINEQWLLTTAK_N5H5F2S0G0, M[Oxidation]ISHHNLTSGATLINEQWLLTTAK_N3H6F0S0G1, M[Oxidation]ISHHNLTSGATLINEQWLLTTAK_N5H4F1S0G1, MISHHNLTSGATLINEQWLLTTAK_N2H11F0S0G0, GSFPWQAKMISHHNLTSGATLINEQWLLTTAK_N6H3F1S1G0, M[Oxidation]ISHHNLTSGATLINEQWLLTTAK_N6H5F0S0G0, MISHHNLTSGATLINEQWLLTTAK_N4H6F0S1G0, MISHHNLTSGATLINEQWLLTTAK_N4H7F1S0G0	9
TRUE	FALSE	TRUE	(PK1∩PK3)∖(PK2)	M[Oxidation]ISHHNLTSGATLINEQWLLTTAK_N8H3F0S0G0, M[Oxidation]ISHHNLTSGATLINEQWLLTTAK_N5H4F0S1G1, M[Oxidation]ISHHNLTSGATLINEQWLLTTAK_N9H6F0S0G0, AM[Oxidation]EILKVLFNITFDSIK_N4H5F0S0G1, M[Oxidation]ISHHNLTSGATLINEQWLLTTAK_N4H6F0S0G1	5
FALSE	FALSE	TRUE	(PK3)∖(PK1∪PK2)	IIVPLNNRENISDPTSPLR_N8H3F1S0G0, MISHHNLTSGATLINEQWLLTTAK_N3H4F0S0G0, MISHHNLTSGATLINEQWLLTTAK_N4H5F0S0G0, M[Oxidation]ISHHNLTSGATLINEQWLLTTAK_N2H9F0S0G0, IIVPLNNRENISDPTSPLR_N5H5F0S0G1, MISHHNLTSGATLINEQWLLTTAK_N4H6F0S0G1, MISHHNLTSGATLINEQWLLTTAK_N4H5F1S1G0, MISHHNLTSGATLINEQWLLTTAK_N4H4F2S0G1, IIVPLNNRENISDPTSPLR_N4H5F2S1G0, MISHHNLTSGATLINEQWLLTTAK_N4H5F0S1G0, M[Oxidation]ISHHNLTSGATLINEQWLLTT…	19
TRUE	TRUE	FALSE	(PK1∩PK2)∖(PK3)	M[Oxidation]ISHHNLTSGATLINEQWLLTTAK_N6H4F0S1G0, IIVPLNNRENISDPTSPLR_N5H6F1S0G0, IIVPLNNRENISDPTSPLR_N5H4F1S0G0, IIVPLNNRENISDPTSPLR_N5H6F2S0G0, M[Oxidation]ISHHNLTSGATLINEQWLLTTAK_N6H3F1S1G0, M[Oxidation]ISHHNLTSGATLINEQWLLTTAK_N4H5F4S0G0, IIVPLNNRENISDPTSPLR_N4H5F3S0G0, GSFPWQAKMISHHNLTSGATLINEQWLLTTAK_N5H7F0S0G0, GSFPWQAKM[Oxidation]ISHHNLTSGATLINEQWLLTTAK_N4H7F1S0G0, MISHHNLTSGATLINEQWLLTTAK_N…	12
FALSE	TRUE	FALSE	(PK2)∖(PK1∪PK3)	M[Oxidation]ISHHNLTSGATLINEQWLLTTAK_N5H5F0S0G1, IIVPLNNRENISDPTSPLR_N4H4F2S0G0, IIVPLNNRENISDPTSPLR_N5H5F1S0G1, M[Oxidation]ISHHNLTSGATLINEQWLLTTAK_N5H3F1S0G1, M[Oxidation]ISHHNLTSGATLINEQWLLTTAK_N5H4F0S1G0, GSFPWQAKM[Oxidation]ISHHNLTSGATLINEQWLLTTAK_N5H6F1S0G0, TVDKSTGKPTLYNVSLVLSDTASTC[Carbamidomethyl]Y_N4H7F0S0G0, M[Oxidation]ISHHNLTSGATLINEQWLLTTAK_N5H6F0S0G0, AM[Oxidation]EILKVLFNITFDSIK_N4…	21
TRUE	FALSE	FALSE	(PK1)∖(PK2∪PK3)	IIVPLNNRENISDPTSPLR_N4H4F2S1G0, M[Oxidation]ISHHNLTSGATLINEQWLLTTAK_N6H4F0S0G0, M[Oxidation]ISHHNLTSGATLINEQWLLTTAK_N6H4F1S0G0, M[Oxidation]ISHHNLTSGATLINEQWLLTTAK_N4H4F2S0G1, M[Oxidation]ISHHNLTSGATLINEQWLLTTAK_N5H5F1S1G0, GSFPWQAKM[Oxidation]ISHHNLTSGATLINEQWLLTTAK_N8H3F0S0G0, IIVPLNNRENISDPTSPLR_N4H5F4S0G0, M[Oxidation]ISHHNLTSGATLINEQWLLTTAK_N4H5F0S0G1, M[Oxidation]ISHHNLTSGATLINEQWLLTTAK_N6H…	23

## Sheet: Identifications
Glycopeptides Identified	Glycoproteins Identified
M[Oxidation]ISHHNLTSGATLINEQWLLTTAK_N5H4F1S1G0	sp|Q8SPS7|HPT_PIG Haptoglobin OS=Sus scrofa OX=9823 GN=HP PE=1 SV=1@119
M[Oxidation]ISHHNLTSGATLINEQWLLTTAK_N3H6F0S1G0	tr|A0A8D1B184|A0A8D1B184_PIG Joining chain of multimeric IgA and IgM OS=Sus scrofa OX=9823 GN=JCHAIN PE=4 SV=1@90
M[Oxidation]ISHHNLTSGATLINEQWLLTTAK_N4H5F0S0G0	tr|F1RGD0|F1RGD0_PIG Synembryn OS=Sus scrofa OX=9823 GN=RIC8A PE=3 SV=2@219
M[Oxidation]ISHHNLTSGATLINEQWLLTTAK_N5H4F1S0G0	tr|A0A287ALC1|A0A287ALC1_PIG Immunoglobulin heavy constant mu OS=Sus scrofa OX=9823 GN=IGHM PE=4 SV=3@454
M[Oxidation]ISHHNLTSGATLINEQWLLTTAK_N5H7F0S0G0	tr|A0A286ZL90|A0A286ZL90_PIG Ferric chelate reductase 1 OS=Sus scrofa OX=9823 GN=FRRS1 PE=3 SV=2@384
M[Oxidation]ISHHNLTSGATLINEQWLLTTAK_N4H5F0S1G0	tr|A0A287APC7|A0A287APC7_PIG Calcium-transporting ATPase OS=Sus scrofa OX=9823 GN=ATP2B4 PE=1 SV=1@1146
IIVPLNNRENISDPTSPLR_N4H4F2S1G0	tr|I3LJA5|I3LJA5_PIG WD repeat domain 72 OS=Sus scrofa OX=9823 GN=WDR72 PE=4 SV=3@787
M[Oxidation]ISHHNLTSGATLINEQWLLTTAK_N3H4F0S0G0	tr|F1SUQ5|F1SUQ5_PIG Ubiquitin protein ligase E3 component n-recognin 4 OS=Sus scrofa OX=9823 GN=UBR4 PE=1 SV=4@2316
M[Oxidation]ISHHNLTSGATLINEQWLLTTAK_N6H4F0S1G0	tr|F1RMW4|F1RMW4_PIG X-ray repair cross complementing 1 OS=Sus scrofa OX=9823 GN=XRCC1 PE=1 SV=3@192
M[Oxidation]ISHHNLTSGATLINEQWLLTTAK_N4H7F1S0G0	tr|A0A287A1C6|A0A287A1C6_PIG Protein numb homolog OS=Sus scrofa OX=9823 GN=NUMB PE=1 SV=3@223
M[Oxidation]ISHHNLTSGATLINEQWLLTTAK_N6H4F0S0G0	tr|A0A287B3H8|A0A287B3H8_PIG Polybromo 1 OS=Sus scrofa OX=9823 GN=PBRM1 PE=1 SV=2@1605
M[Oxidation]ISHHNLTSGATLINEQWLLTTAK_N4H5F1S1G0	tr|F1RX37|F1RX37_PIG Fibrinogen beta chain OS=Sus scrofa OX=9823 GN=FGB PE=1 SV=4@380
M[Oxidation]ISHHNLTSGATLINEQWLLTTAK_N5H5F0S1G0	tr|I3L6T4|I3L6T4_PIG Fem-1 homolog B OS=Sus scrofa OX=9823 GN=FEM1B PE=4 SV=1@105
M[Oxidation]ISHHNLTSGATLINEQWLLTTAK_N4H6F2S0G0	tr|I3LMB6|I3LMB6_PIG Coiled-coil domain containing 62 OS=Sus scrofa OX=9823 GN=CCDC62 PE=4 SV=4@645
MISHHNLTSGATLINEQWLLTTAK_N3H6F0S1G0	tr|A0A287ASR3|A0A287ASR3_PIG Poly(A)-binding protein nuclear 1 OS=Sus scrofa OX=9823 GN=PABPN1 PE=1 SV=1@145
IIVPLNNRENISDPTSPLR_N2H4F1S0G0	tr|A0A8D1B184|A0A8D1B184_PIG Joining chain of multimeric IgA and IgM OS=Sus scrofa OX=9823 GN=JCHAIN PE=4 SV=1@87
M[Oxidation]ISHHNLTSGATLINEQWLLTTAK_N6H4F1S0G0
M[Oxidation]ISHHNLTSGATLINEQWLLTTAK_N4H4F2S0G1
M[Oxidation]ISHHNLTSGATLINEQWLLTTAK_N4H6F0S1G0
M[Oxidation]ISHHNLTSGATLINEQWLLTTAK_N5H6F1S0G0
M[Oxidation]ISHHNLTSGATLINEQWLLTTAK_N5H5F1S1G0
M[Oxidation]ISHHNLTSGATLINEQWLLTTAK_N4H5F3S0G0
GSFPWQAKM[Oxidation]ISHHNLTSGATLINEQWLLTTAK_N8H3F0S0G0
M[Oxidation]ISHHNLTSGATLINEQWLLTTAK_N3H4F0S1G0
M[Oxidation]ISHHNLTSGATLINEQWLLTTAK_N3H3F0S0G0
M[Oxidation]ISHHNLTSGATLINEQWLLTTAK_N3H6F1S1G0
M[Oxidation]ISHHNLTSGATLINEQWLLTTAK_N8H3F0S0G0
M[Oxidation]ISHHNLTSGATLINEQWLLTTAK_N6H5F1S0G0
IIVPLNNRENISDPTSPLR_N4H5F4S0G0
M[Oxidation]ISHHNLTSGATLINEQWLLTTAK_N2H11F0S0G0
M[Oxidation]ISHHNLTSGATLINEQWLLTTAK_N4H5F0S0G1
M[Oxidation]ISHHNLTSGATLINEQWLLTTAK_N6H4F2S0G0
IIVPLNNRENISDPTSPLR_N2H11F0S0G0
IIVPLNNRENISDPTSPLR_N5H6F1S0G0
GSFPWQAKM[Oxidation]ISHHNLTSGATLINEQWLLTTAK_N5H5F2S0G0
IIVPLNNRENISDPTSPLR_N5H4F1S0G0
IIVPLNNRENISDPTSPLR_N5H6F2S0G0
M[Oxidation]ISHHNLTSGATLINEQWLLTTAK_N6H3F1S1G0
MISHHNLTSGATLINEQWLLTTAK_N5H4F1S1G0
M[Oxidation]ISHHNLTSGATLINEQWLLTTAK_N4H5F2S1G0
M[Oxidation]ISHHNLTSGATLINEQWLLTTAK_N4H5F4S0G0
M[Oxidation]ISHHNLTSGATLINEQWLLTTAK_N2H10F0S0G0
GSFPWQAKMISHHNLTSGATLINEQWLLTTAK_N5H5F0S0G1
GSFPWQAKMISHHNLTSGATLINEQWLLTTAK_N8H3F0S0G0
MISHHNLTSGATLINEQWLLTTAK_N5H5F2S0G0
IIVPLNNRENISDPTSPLR_N4H5F3S0G0
M[Oxidation]ISHHNLTSGATLINEQWLLTTAK_N5H4F0S1G1
M[Oxidation]ISHHNLTSGATLINEQWLLTTAK_N4H6F1S1G0
MISHHNLTSGATLINEQWLLTTAK_N5H5F0S0G1
M[Oxidation]ISHHNLTSGATLINEQWLLTTAK_N4H4F2S1G0
GSFPWQAKMISHHNLTSGATLINEQWLLTTAK_N6H4F2S0G0
M[Oxidation]ISHHNLTSGATLINEQWLLTTAK_N9H6F0S0G0
AM[Oxidation]EILKVLFNITFDSIK_N4H5F0S0G1
GSFPWQAKMISHHNLTSGATLINEQWLLTTAK_N5H7F0S0G0
M[Oxidation]ISHHNLTSGATLINEQWLLTTAK_N5H5F0S0G0
M[Oxidation]ISHHNLTSGATLINEQWLLTTAK_N4H6F0S0G1
GSFPWQAKM[Oxidation]ISHHNLTSGATLINEQWLLTTAK_N4H7F1S0G0
M[Oxidation]ISHHNLTSGATLINEQWLLTTAK_N7H4F0S0G0
MISHHNLTSGATLINEQWLLTTAK_N9H6F0S0G0
MISHHNLTSGATLINEQWLLTTAK_N5H7F0S0G0
M[Oxidation]ISHHNLTSGATLINEQWLLTTAK_N4H3F2S0G0
TVDKSTGKPTLYNVSLVLSDTASTC[Carbamidomethyl]Y_N3H3F1S0G0
QPLITYGKYNVTGSPK_N4H5F0S1G1
SPPTTSVAAAVSSPTLGNQSGQSVP_N5H6F1S0G0
KMHPM[Oxidation]QSSKFDANLTIDTAK_N9H3F0S0G0
MISHHNLTSGATLINEQWLLTTAK_N5H6F1S0G0
HRLNSTGMYVANTKPGGFTIEITNNNSTM[Oxidation]VMTGMRIQIGTQAIER_N4H4F2S1G0
INRTPPVAASDPAGPSYAAATLQASSAASSVSPASKATGSASR_N2H11F0S0G0
MISHHNLTSGATLINEQWLLTTAK_N5H4F1S0G0
MISHHNLTSGATLINEQWLLTTAK_N2H9F0S0G0
TVVGSSVAPGNTTPSPSSPTSPTLDATASLEMNNPHAIPR_N9H6F1S0G0
KINM[Oxidation]SGYILFSSEM[Oxidation]RAVIK_N3H5F0S1G0
GTAGNALLEGASQLVGENRTM[Oxidation]TIHNSM[Oxidation]FFSTYDRDNDGWK_N7H4F0S0G0
M[Oxidation]ISHHNLTSGATLINEQWLLTTAK_N5H5F0S0G1
M[Oxidation]ISHHNLTSGATLINEQWLLTTAK_N6H3F1S0G0
IIVPLNNRENISDPTSPLR_N4H4F2S0G0
M[Oxidation]ISHHNLTSGATLINEQWLLTTAK_N5H5F2S0G0
IIVPLNNRENISDPTSPLR_N5H5F1S0G1
M[Oxidation]ISHHNLTSGATLINEQWLLTTAK_N3H6F0S0G1
M[Oxidation]ISHHNLTSGATLINEQWLLTTAK_N5H4F1S0G1
M[Oxidation]ISHHNLTSGATLINEQWLLTTAK_N5H3F1S0G1
M[Oxidation]ISHHNLTSGATLINEQWLLTTAK_N5H4F0S1G0
GSFPWQAKM[Oxidation]ISHHNLTSGATLINEQWLLTTAK_N5H6F1S0G0
TVDKSTGKPTLYNVSLVLSDTASTC[Carbamidomethyl]Y_N4H7F0S0G0
MISHHNLTSGATLINEQWLLTTAK_N2H11F0S0G0
GSFPWQAKMISHHNLTSGATLINEQWLLTTAK_N6H3F1S1G0
M[Oxidation]ISHHNLTSGATLINEQWLLTTAK_N6H5F0S0G0
MISHHNLTSGATLINEQWLLTTAK_N4H6F0S1G0
M[Oxidation]ISHHNLTSGATLINEQWLLTTAK_N5H6F0S0G0
AM[Oxidation]EILKVLFNITFDSIK_N4H6F1S0G0
MISHHNLTSGATLINEQWLLTTAK_N2H7F0S0G0
MISHHNLTSGATLINEQWLLTTAK_N4H7F1S0G0
M[Oxidation]ISHHNLTSGATLINEQWLLTTAK_N4H3F0S1G0
M[Oxidation]ISHHNLTSGATLINEQWLLTTAK_N5H5F1S2G0
MISHHNLTSGATLINEQWLLTTAK_N4H6F2S0G0
MISHHNLTSGATLINEQWLLTTAK_N4H4F1S1G0
QMVTDLELSTLLPISSENLSTGAK_N3H4F1S0G0
LLVSHGANVNHTTVTNSTPLR_N5H3F1S1G0
LLVSHGANVNHTTVTNSTPLR_N4H3F3S0G0
QM[Oxidation]NMSPPPGNAGPVIMSIEEKMEADAR_N3H6F0S0G0
NIRIIVPLNNRENISDPTSPLR_N3H6F0S1G0
HRLNSTGMYVANTKPGGFTIEITNNNSTM[Oxidation]VMTGMRIQIGTQAIER_N4H5F0S2G0
KINM[Oxidation]SGYILFSSEM[Oxidation]RAVIK_N6H3F0S0G0
IIVPLNNRENISDPTSPLR_N8H3F1S0G0
MISHHNLTSGATLINEQWLLTTAK_N3H4F0S0G0
MISHHNLTSGATLINEQWLLTTAK_N4H5F0S0G0
M[Oxidation]ISHHNLTSGATLINEQWLLTTAK_N2H9F0S0G0
IIVPLNNRENISDPTSPLR_N5H5F0S0G1
MISHHNLTSGATLINEQWLLTTAK_N4H6F0S0G1
MISHHNLTSGATLINEQWLLTTAK_N4H5F1S1G0
MISHHNLTSGATLINEQWLLTTAK_N4H4F2S0G1
IIVPLNNRENISDPTSPLR_N4H5F2S1G0
MISHHNLTSGATLINEQWLLTTAK_N4H5F0S1G0
M[Oxidation]ISHHNLTSGATLINEQWLLTTAK_N5H4F0S2G0
GSFPWQAKM[Oxidation]ISHHNLTSGATLINEQWLLTTAK_N4H4F1S1G0
IIVPLNNRENISDPTSPLR_N5H7F1S0G0
GSFPWQAKMISHHNLTSGATLINEQWLLTTAK_N3H6F0S1G0
M[Oxidation]ISHHNLTSGATLINEQWLLTTAK_N2H5F0S0G0
M[Oxidation]ISHHNLTSGATLINEQWLLTTAK_N4H6F0S0G0
IIVPLNNRENISDPTSPLR_N5H4F1S0G1
MISHHNLTSGATLINEQWLLTTAK_N7H4F0S0G0
LLVSHGANVNHTTVTNSTPLR_N4H5F3S0G0

## Sheet: Hapatoglobin
Mismatches of Haptoglobin peptides
Gene names	Pig protein accessions	Protein names	Pig peptide sequences	Human protein accessions	Human peptide sequences	Mismatches
HP	Q8SPS7	Haptoglobin	MISHHNLTSGATLINEQWLLTTAK	P00738	MVSHHNLTTGATLINEQWLLTTAK	2
HP	Q8SPS7	Haptoglobin	GSFPWQAKMISHHNLTSGATLINEQWLLTTAK	P00738	GSFPWQAKMVSHHNLTTGATLINEQWLLTTAK	2
